# Supplementary material for: Integrated transcriptomic and metabolomic analysis reveals the central role of phenylpropanoid biosynthesis in pea resistance to powdery mildew
Source: Front Plant Sci. 2026 Apr 22;17:1793693. doi: 10.3389/fpls.2026.1793693 (PMC13144052; doi:10.3389/fpls.2026.1793693)
Supplement: Supplementary file 2 [file Table1.xlsx]

## Sheet: Table S1
Table S1 Gene expression matrix (Transcripts Per Kilobase Million, TPM) of all sequencing samples
	SD0_1	SD0_2	SD0_3	RD0_1	RD0_2	RD0_3	SD3_1	SD3_2	SD3_3	RD3_1	RD3_2	RD3_3	SD6_1	SD6_2	SD6_3	RD6_1	RD6_2	RD6_3
PSAT_LOCUS7106	1.84161	1.49713	2.20118	2.4692	1.64648	2.66248	1.59473	2.06049	3.05326	2.05104	2.89978	0.670323	1.88116	1.96552	2.64829	2.664	3.8929	3.61048
PSAT_LOCUS27567	12.9425	16.3759	17.2479	14.3019	11.9389	23.2002	11.8379	2.51142	10.0036	10.6878	7.78638	4.54288	13.4477	6.54396	5.23079	19.9362	15.9861	14.2527
PSAT_LOCUS1091	0	0	0	0	0	0	0	0	0	0	0	0	0	0	0	0	0	0
PSAT_LOCUS1090	0.0864314	0	0	0	0	0	0.0998981	0	0	0.16059	0	0.0218917	0	0.0572058	0.063357	0.204494	0	0
PSAT_LOCUS1093	0	0	0	0	0	0	0	0	0	0	0	0	0	0	0	0	0	0
PSAT_LOCUS1092	0	0	0	0	0	0	0	0	0	0	0	0	0	0	0	0	0	0
PSAT_LOCUS1095	0	0	0	0	0	0	0	0	0	0	0	0	0	0	0	0	0	0
PSAT_LOCUS1094	0	0	0	0	0	0	0	0	0	0	0	0	0	0	0	0	0	0
PSAT_LOCUS1097	0	0	0	0	0	0	0	0	0	0	0	0	0	0	0	0	0	0
PSAT_LOCUS1096	0	0	0	0	0	0	0	0	0	0	0	0	0	0	0	0	0	0
PSAT_LOCUS1099	0	0	0	0	0	0	0	0	0	0	0	0	0	0	0	0	0	0
PSAT_LOCUS1098	0	0	0	0	0	0	0	0	0	0	0	0	0	0	0	0	0	0
PSAT_LOCUS2210	0	0	0	0	0	0	0	0	0	0	0	0	0	0	0	0	0	0
PSAT_LOCUS2211	0	0	0	0	0	0	0	0	0	0	0	0	0	0	0	0	0	0
PSAT_LOCUS2216	0	0	0	0	0	0	0	0	0	0	0	0	0	0	0	0	0	0
PSAT_LOCUS2217	0	0	0	0	0	0	0	0	0	0	0	0	0	0	0	0	0	0
PSAT_LOCUS2214	0	0	0	0	0	0	0	0	0	0	0	0	0	0	0	0	0	0
PSAT_LOCUS2215	0	0	0	0	0	0	0	0	0	0	0	0	0	0	0	0	0	0
PSAT_LOCUS17208	1.82345	1.48457	1.23799	1.46496	0.931267	1.13634	1.626	1.07667	1.74442	1.95902	1.20719	1.50892	1.92733	1.01193	1.92106	1.32496	1.73885	2.05578
PSAT_LOCUS17209	15.2718	11.909	14.4536	16.0061	12.8704	13.9737	12.8276	16.279	13.7307	13.8149	10.982	8.47644	16.0708	18.5253	18.0485	13.0384	13.6893	11.8938
PSAT_LOCUS17204	0	0	0	0	0	0	0	0	0	0	0	0	0	0	0	0	0	0
PSAT_LOCUS17205	0.999553	0	0	0	0	0	0.0985548	1.25059	0.340664	0	0	0	0	0.469155	0	0	0	0
PSAT_LOCUS17206	0	0	0	0	0	0	0	0	0	0	0	0	0	0	0	0	0	0
PSAT_LOCUS17207	0	0	0	0	0	0	0	0	0	0	0	0	0	0	0	0	0	0
PSAT_LOCUS17200	13.8832	12.6251	11.5318	5.08789	8.58268	5.29778	19.1784	11.5651	10.3551	7.29247	11.2931	16.511	7.9171	5.94132	6.41098	7.34616	10.8029	12.4867
PSAT_LOCUS17201	26.1866	22.3129	22.0758	27.0721	24.4324	27.8729	23.2378	34.1367	27.3454	31.3897	27.4085	21.543	27.5629	26.7304	25.2839	23.9055	25.1387	23.1872
PSAT_LOCUS17202	3.32665	9.58431	6.7116	6.32326	7.28319	11.1655	9.4469	3.84061	3.45869	11.9645	8.04961	12.5328	12.5309	3.77187	13.986	9.2458	12.5046	9.63792
PSAT_LOCUS17203	8.32238	9.48819	10.0192	11.9294	7.62074	11.6409	10.6539	9.43131	9.85163	11.4035	10.6578	9.10147	12.038	8.82351	15.4207	12.2062	11.2335	10.3144
PSAT_LOCUS7060	0	0	0	0	0	0	0	0	0	0	0	0	0	0	0	0	0	0
PSAT_LOCUS6552	34.3268	35.7016	35.5349	43.6875	34.206	44.5875	32.3561	40.2885	39.5674	45.1435	33.2367	26.6696	26.2797	37.8017	32.117	54.0165	43.4972	47.8638
PSAT_LOCUS31323	19.5332	18.0012	33.0767	19.6343	29.8139	24.2608	33.0301	9.79983	20.7952	16.4573	22.9349	29.2836	25.5998	14.4253	20.8883	30.2736	30.713	30.2396
PSAT_LOCUS31322	0.863348	0.886374	0.423359	1.35335	0.690642	0.821802	1.06653	0.299779	0.408006	0.316648	0	0.766154	0.354622	0.225222	0.796018	0.123998	0.620322	0.988591
PSAT_LOCUS31321	1.78647	0.783368	0.793569	1.23448	0.738344	1.08154	0.107871	0.454072	1.19639	0.657345	0.96951	0.950391	0.364232	0.611649	0.365965	0.651054	0.536539	0.793487
PSAT_LOCUS31320	12.5847	12.3733	12.9282	13.4832	17.9624	17.3514	13.1383	12.1983	8.93697	11.6	21.0056	12.3574	14.7081	10.5609	13.3617	9.62727	13.559	10.6813
PSAT_LOCUS31327	0	0	0	0	0	0	0	0.342785	0.160769	0	0	0	0	0.358521	0.149646	0	0	0
PSAT_LOCUS31326	46.5682	63.8709	133.332	131.583	154.687	112.525	51.8642	10.827	41.0749	101.512	203.504	77.7818	25.1233	11.9751	6.21146	311.951	264.561	193.502
PSAT_LOCUS31325	20.2461	16.3248	19.1276	20.6248	14.8766	18.3278	16.7344	19.7755	18.9607	18.563	16.2889	10.6564	18.3048	20.8962	22.2203	19.1959	18.2136	21.1506
PSAT_LOCUS31324	1.37728	1.53094	0.989776	1.53053	2.29826	1.676	1.21982	0.769893	0.678425	1.51129	1.38265	1.94754	2.93258	1.37829	1.91811	1.79753	2.65522	1.41527
PSAT_LOCUS31329	43.711	67.6317	57.4898	37.5913	32.5885	43.2844	45.5518	73.0022	80.6799	57.6715	33.585	29.3411	29.6165	52.2287	38.4176	92.3618	87.7275	93.189
PSAT_LOCUS31328	29.3503	29.4161	23.4979	13.9358	11.3992	15.0161	20.5195	40.4163	35.9044	17.7044	14.0925	8.59918	17.8609	26.4305	26.4725	22.8019	23.2093	22.7472
PSAT_LOCUS1549	0	0.03953	0	0.0211025	0.0174692	0	0	0	0	0.021514	0.0208273	0.0534164	0	0	0	0	0.00116913	0
PSAT_LOCUS1548	0	0	0	0	0	0	0	0	0	0	0	0	0	0	0	0	0	0
PSAT_LOCUS1543	0	0	0	0	0	0	0	0	0	0	0	0	0	0	0	0	0	0
PSAT_LOCUS1542	0	0	0	0	0	0	0	0	0	0	0	0	0	0	0	0	0	0
PSAT_LOCUS1541	0	0	0	0	0	0	0	0	0	0	0	0	0	0	0	0	0	0
PSAT_LOCUS1540	0	0	0	0	0	0	0	0	0	0	0	0	0	0	0	0	0	0
PSAT_LOCUS1547	0	0	0	0	0	0	0	0	0	0	0	0	0	0	0	0	0	0
PSAT_LOCUS1546	0	0	0	0	0	0	0	0	0	0	0	0	0	0	0	0	0	0
PSAT_LOCUS1545	0	0	0	0	0	0	0	0	0	0	0	0	0	0	0	0	0	0
PSAT_LOCUS1544	0	0	0	0	0	0	0	0	0	0	0	0	0	0	0	0	0	0
PSAT_LOCUS6018	1.44954	0.997416	1.38548	1.00943	1.05756	0.931688	0.967599	1.21705	0.814347	1.72781	0.755376	0.751399	1.36311	1.73645	1.81881	0.351557	0.409761	0.493771
PSAT_LOCUS6019	4.4157	4.17801	3.95114	4.21659	3.03429	2.06114	3.02111	9.94564	7.09534	5.6122	1.65821	1.8154	2.63393	5.0559	3.40384	6.21522	3.47213	6.48338
PSAT_LOCUS6010	17.0495	10.0062	12.1967	26.1079	8.29311	16.3733	22.6525	38.8308	18.6864	24.5124	11.5049	18.1426	49.1279	36.8897	50.6679	15.9634	14.7733	13.4802
PSAT_LOCUS6011	26.8941	29.5985	31.497	23.7064	19.2094	21.2139	21.6439	25.158	25.6888	21.5733	18.9793	12.7039	21.1671	27.1351	23.4652	28.1339	30.3215	28.5499
PSAT_LOCUS6012	11.0197	6.31261	7.36458	6.66781	5.57573	6.33715	7.61671	11.0767	10.7903	6.69902	5.96142	5.11373	11.1093	9.83472	11.0154	4.87441	4.87163	3.82576
PSAT_LOCUS6013	4.91141	6.33865	5.40261	3.57385	2.03332	3.8803	3.21493	5.81293	4.99341	5.47868	1.51192	1.62981	4.59477	4.89788	4.58825	5.62152	4.18211	6.33262
PSAT_LOCUS6014	0.692733	4.00739	2.42374	1.57699	4.11028	2.67088	3.64389	0.994965	0.194884	4.26055	2.78207	8.2029	1.157	1.0568	1.04948	1.78195	3.25639	0.792846
PSAT_LOCUS6015	4.86094	2.71714	2.84336	3.02193	1.48971	3.10154	2.15867	2.91848	1.59398	2.62077	2.27001	1.12984	2.92897	3.36583	5.54655	1.37828	1.21936	1.22002
PSAT_LOCUS6016	0	0	0	0	0	0	0	0	0	0	0	0	0	0	0	0	0	0
PSAT_LOCUS6017	0.804628	0.780778	0.468302	2.33023	2.76221	3.62429	1.47732	0.635834	0.3624	1.18534	2.25673	1.55722	1.04233	0.968752	0.737975	1.99607	2.04329	2.03458
WD_newGene_2354	0.317167	0.903025	0	4.58611	0	4.69234	0.0651823	0.299934	0.940082	5.26475	3.30954	2.29922	0	0	0	4.8657	3.85196	5.69591
WD_newGene_2356	3.56362	3.26321	3.89624	4.1332	2.17381	4.03595	2.57323	4.62131	4.63299	4.28667	2.60779	2.43306	4.49874	3.72699	5.49609	5.50988	5.59346	5.89703
PSAT_LOCUS5792	2.46074	1.52666	1.69457	0.24119	0.100481	0.150901	0.536053	1.41866	3.80261	0.859323	0.0372621	0.0159275	0.383761	3.68423	0.0174611	0.162355	0.063468	0.256986
PSAT_LOCUS5793	388.387	618.522	430.768	308.556	239.876	326.153	289.271	542.904	537.993	404.662	240.354	159.403	205.892	351.69	294.785	803.697	611.855	656.667
PSAT_LOCUS33068	191.044	195.537	290.793	345.762	462.415	330.498	242.352	132.715	171.203	175.139	382.24	312.362	187.772	149.798	181.6	249.43	338.296	267.887
PSAT_LOCUS9236	9.18728	11.7147	10.7545	11.6809	6.27379	12.6348	10.2796	12.2783	14.6673	9.27298	8.37409	5.4378	10.6199	12.0358	12.5161	16.7545	12.5939	16.7872
WD_newGene_7653	17.5464	12.1419	15.4359	0.454119	0.0942787	0.271784	8.31024	11.5285	14.9329	0.257736	0.0533385	0.0426395	9.49596	13.7312	12.9938	0.453359	0.872989	0.373133
WD_newGene_7652	18.464	13.232	16.4225	1.25319	0.164425	0.331058	9.07219	12.121	16.0454	0.451908	0.181826	0.220659	10.4701	15.9471	14.4105	0.661933	1.1674	1.34914
WD_newGene_7656	6.24564	5.23362	6.38029	6.1447	3.70866	6.72072	6.73239	5.89179	6.3667	5.20359	4.2607	3.85836	5.34675	6.50446	8.55064	7.68164	7.35679	8.08554
PSAT_LOCUS5797	0.385916	0	0	0	0	0	0.534257	0.290017	0.429038	0	0	0	0	0.411588	0.256668	0	0	0.12739
PSAT_LOCUS5794	12.3607	15.3035	17.5193	15.2658	14.2435	15.2845	13.6771	10.2435	11.7297	11.5919	15.7362	12.9671	11.3789	10.1379	13.3147	11.0178	13.0396	14.104
PSAT_LOCUS5795	10.8581	13.1856	20.7936	21.8608	23.4891	34.5024	12.6051	3.22905	6.59746	7.76302	28.245	8.75095	10.681	5.55165	8.59886	25.2019	18.7563	13.913
PSAT_LOCUS33060	2.16747	8.74304	3.1051	3.10663	4.42483	4.99453	5.87588	1.08621	0.837363	3.93309	6.31213	6.54644	5.25424	0.864819	5.27995	9.32648	12.9229	7.42967
PSAT_LOCUS5799	185.9	144.787	202.599	211.286	175.151	152.67	154.447	150.77	177.159	139.842	152.349	155.82	194.856	125.695	112.29	146.18	144.114	109.909
PSAT_LOCUS9239	1.33334	0.944741	1.16996	0.917438	0.817139	1.15944	0.938417	1.2468	1.15583	1.37065	0.935324	0.534787	1.52179	1.54648	1.3147	0.815413	0.560474	0.989167
PSAT_LOCUS33067	0	0.0505136	0	0.0834513	0.167728	0.223937	0.111767	0	0	0	0	0.0436618	0.158851	0	0	0	0	0
WD_newGene_6294	0.848342	0.919672	1.13401	0.959184	0.269737	0.797883	0.750691	0.95915	0.961986	1.21836	0.322828	0.111535	1.46304	1.29885	1.97666	1.79087	0.927527	1.01629
PSAT_LOCUS32339	17.0588	13.9447	17.4015	15.7875	13.5243	16.8279	12.6253	22.6044	17.0813	18.1204	12.1208	11.0958	15.4969	19.4944	18.2832	16.6512	14.1231	17.5315
PSAT_LOCUS30498	28.3967	28.3846	32.5017	28.9729	22.5582	33.0424	31.719	35.1554	34.7803	26.8644	28.5236	20.7156	32.119	29.2506	37.7015	30.977	34.0166	30.0523
PSAT_LOCUS30499	5.05506	4.61234	5.46017	5.39152	4.01162	5.77076	4.54519	4.97262	5.06567	5.11262	3.99127	3.3958	5.13588	5.05243	7.35811	5.13201	4.59047	4.9111
WD_newGene_6290	0.859689	0.864197	1.20135	0	0	0	0.282855	0.618108	0.820177	0	0	0	0.411036	0.764801	0	0	0	0
PSAT_LOCUS15939	8.75988	233.084	0.292815	0.701521	8.64309	2.11161	10.4268	0	0.0142059	99.6063	4.98604	80.0692	11.6086	0.14268	0.80006	2.1053	2.85692	6.36735
PSAT_LOCUS30492	6.82939	25.3074	6.75083	2.37145	9.21332	6.12394	36.4617	26.1482	27.0492	9.1207	13.3265	10.7858	16.757	14.8788	9.31214	3.35538	6.16524	16.9764
PSAT_LOCUS30493	0	0	0.224659	0	0	0	0.0278421	0.370892	0.131964	0.155653	0	0	0	0	0.0972865	0.110755	0.035521	0
PSAT_LOCUS30490	0	0	0	0	0	0	0	0	0	0	0	0	0	0	0	0	0	0
PSAT_LOCUS30491	0	0	0	0	0	0	0	0	0	0	0	0	0	0	0	0	0	0
PSAT_LOCUS30496	13.6621	16.7775	15.5118	13.5795	11.6625	11.5881	13.3696	24.1688	18.9866	13.8706	11.9502	7.68416	14.1229	17.0824	22.2861	22.4424	17.7324	18.9145
PSAT_LOCUS30497	16.3797	12.3702	22.9902	42.0292	36.1595	34.8486	18.5031	10.6961	6.02826	18.1412	33.2629	21.4338	29.4759	16.9017	27.6714	27.2344	31.4006	21.1063
PSAT_LOCUS30494	0	0	0.018272	0.02305	0.0189533	0.06789	0	0.267552	0.0396114	0	0	0	0	0.152317	0	0.122766	0	0.471236
PSAT_LOCUS30495	0.748495	0.915202	1.2099	18.1291	3.23376	6.87583	3.57848	14.5589	0.474694	3.29226	3.428	4.22638	15.1811	4.47183	30.9193	5.67665	3.46519	2.2829
PSAT_LOCUS2219	0	0	0	0	0	0	0	0	0	0	0	0	0	0	0	0	0	0
PSAT_LOCUS32331	47.4631	31.8124	45.5052	58.6834	47.2789	54.9709	44.3976	43.9438	41.1371	42.6592	46.338	36.8034	56.1727	38.7582	54.0019	32.4402	35.3402	35.1639
PSAT_LOCUS32330	16.1576	11.5111	11.8539	12.4299	11.3586	12.7017	11.7055	10.7371	10.3962	11.5476	9.25616	9.76508	14.1283	13.8857	15.98	10.478	8.94782	10.1094
PSAT_LOCUS32333	17.4757	16.6663	16.9627	14.2623	11.9696	15.2552	12.2386	19.3166	16.5041	16.6107	11.2473	9.77909	14.6626	16.9088	16.6633	16.4593	13.3111	17.6469
PSAT_LOCUS15933	0	0.011511	0.0395155	0.0716079	0.00311989	0.00463843	0	0.00500476	0.00942434	0.0271593	0.0361113	0	0.0115604	0.0037101	0	0.00367685	0.00478627	0.00243129
PSAT_LOCUS32335	11.5629	10.3654	14.2264	11.8434	6.7002	9.58627	8.23589	14.999	12.5686	10.2831	6.29886	3.94857	8.96571	14.341	13.1931	13.7257	12.8163	14.228
PSAT_LOCUS15935	0.834044	0.954947	0.500182	0.866682	0.26916	0.330009	0.206239	0.66704	0.974637	0.447508	0.196561	0.0566441	0.777751	0.5901	0.478768	0.335072	0.525618	0.912982
WD_newGene_1118	0.273954	0.242782	0.22454	1.4455	1.25735	2.53728	0.389061	0.289166	0.358555	2.59058	0.703209	1.06758	0.510057	0.448383	0.940673	4.71785	7.50056	5.11781
WD_newGene_1119	7.43587	2.01639	6.87088	5.64859	4.31499	6.33898	3.86659	4.43041	4.85948	7.42253	4.60222	3.83542	6.00636	5.0279	8.08954	8.71778	6.01149	5.83005
PSAT_LOCUS32337	77.171	70.5632	65.5977	64.9383	44.961	58.8548	59.073	98.8061	74.9667	76.6625	57.9445	39.5573	72.0477	87.0653	87.4591	80.4082	67.2999	72.4189
WD_newGene_1110	0	0	0	0	0	0	3.33857	4.01616	0	0	0	0	4.44634	2.98072	9.43532	0	0	0
PSAT_LOCUS15937	25.9862	180.182	0.191623	0.335866	29.3529	1.97778	41.583	0	0	318.703	18.672	343.25	42.738	0	1.20038	2.7355	2.43913	10.507
WD_newGene_1116	0.258617	0	0.133966	0	0.0358832	0	0.689775	1.06182	0.316186	0.0237905	0	0	1.05405	0.476461	1.62683	0	0	0
WD_newGene_1117	0	0	0	0.0751722	0	0	0.717785	1.01027	0	0.135025	0	0	0.984161	0.984281	1.82053	0	0	0.123823
WD_newGene_1114	5.19758	5.83864	3.80796	4.0634	2.1568	4.10714	3.1133	3.9643	4.50111	2.74017	1.88076	2.62425	2.6793	6.88872	5.37994	3.73286	5.00173	6.01082
PSAT_LOCUS7659	0	0	0	0	0	0	0	0	0	0	0	0	0	0	0	0	0	0
PSAT_LOCUS7658	4.4096	3.0299	4.20873	3.98088	2.06814	3.96017	4.1834	4.49847	3.721	4.24159	3.39582	2.23927	4.06083	4.01335	3.74279	4.29979	4.52866	4.09512
PSAT_LOCUS18518	19.0264	36.6931	22.0634	15.6768	28.4242	22.7673	41.3742	21.7323	29.6357	53.0444	71.3006	54.5094	13.1392	26.3986	6.07617	46.5318	39.5833	75.7407
PSAT_LOCUS7651	3.22763	5.49763	4.07447	5.33293	5.54725	7.3129	6.02285	4.94555	5.2987	6.03085	5.7943	4.89851	4.56512	3.43285	5.24371	8.1895	8.77832	8.57979
PSAT_LOCUS7650	209.614	225.272	192.602	179.363	194.761	204.24	217.311	241.751	246.717	232.041	203.477	215.417	226.918	219.087	192.946	179.516	187.734	187.204
PSAT_LOCUS7653	0.357845	1.39165	0.884578	0.872492	0.810132	1.47711	1.84564	0.677496	0.950932	1.40264	1.23389	1.21639	1.04012	0.366953	1.08142	3.62529	2.18012	3.00383
PSAT_LOCUS7652	15.9131	20.0624	15.7053	14.9519	12.1652	21.1408	33.0851	23.6506	29.4196	15.1391	23.8381	10.8083	16.4588	23.1555	20.0593	12.6186	17.1822	14.4914
PSAT_LOCUS7655	1.92919	6.32209	5.47601	5.06628	3.64967	10.6326	6.8515	4.844	6.86478	6.85561	5.03306	1.86981	5.32222	13.3573	14.9648	31.6336	32.9889	26.8221
PSAT_LOCUS7654	40.8868	46.4919	43.3306	38.7618	26.0898	46.9719	40.8631	52.5722	47.584	45.5319	28.7109	20.8498	43.6467	53.7928	54.8182	108.793	95.4573	82.0737
PSAT_LOCUS7657	15.4723	19.3583	22.0541	18.4535	14.6725	19.3843	19.716	18.5188	18.2098	15.4643	19.4814	13.6959	18.5811	18.4496	22.9017	22.7423	25.5379	24.3036
PSAT_LOCUS7656	0	0.022507	0	0	0	0.0253475	0.0245253	0	0	0	0	0	0.128599	0	0.110764	0.578051	0.696293	0.368475
PSAT_LOCUS26448	4.38189	2.40515	3.38654	3.25419	1.01651	3.30595	3.15226	2.98927	3.29496	3.5592	2.93164	1.65297	3.1805	5.2734	5.76342	3.34342	3.00658	1.75414
PSAT_LOCUS26449	0	0	0	0	0	0	0	0	0.133074	0	0	0	0	0	0	0	0	0
PSAT_LOCUS26446	0.995128	0.993826	1.36005	1.22479	0.813843	0.959841	1.39009	1.14405	1.39852	0.891626	0.650089	0.684699	1.60935	1.0419	1.2086	0.933904	1.22947	1.20539
PSAT_LOCUS26447	11.2822	10.9781	14.4731	12.9275	9.10204	10.2397	11.3117	11.6515	15.2623	9.79652	7.01069	5.25839	14.9057	12.6901	12.0301	9.83313	10.0341	11.5661
PSAT_LOCUS26444	0	0	0	0	0	0	0	0	0	0	0	0	0	0	0	0	0	0
PSAT_LOCUS26445	0	0	0	0	0	0	0	0	0	0	0	0	0	0	0	0	0	0
PSAT_LOCUS26442	0	0	0	0.0761624	0	0	0.0433379	0.0446597	0	0.0478336	0.0645885	0.0863143	0.0399082	0	0.0324055	0.0374552	0.0582462	0.0434001
PSAT_LOCUS26443	0	0	0	0	0	0	0	0	0	0	0	0	0	0	0	0	0	0
PSAT_LOCUS26440	469.497	689.039	721.381	643.108	1319.3	686.693	823.132	392.81	612.812	895.805	981.769	1534.7	632.4	441.727	560.769	636.99	885.522	739.471
PSAT_LOCUS26441	21.5971	15.7172	20.4712	26.812	31.7256	31.9708	23.6667	20.1683	13.3609	22.135	34.3384	22.8209	29.144	19.8021	25.2462	24.3346	27.683	19.5084
PSAT_LOCUS17305	10.5885	13.0714	11.6117	8.6385	5.98869	8.79877	7.62279	11.411	13.5105	8.62067	8.37673	6.65194	5.91528	8.5785	7.26113	14.5543	14.8672	10.8388
PSAT_LOCUS32749	13.4086	15.827	16.6424	18.2165	14.7408	17.7812	8.44435	16.5265	17.6488	18.1147	13.984	9.8926	12.6767	14.2786	16.1726	24.8761	22.0593	18.9712
PSAT_LOCUS17307	984.855	740.612	1296.44	1502.15	842.378	1167.06	716.726	1092.54	1272.21	1015.52	713.363	745.75	1069.2	1353.29	1397.74	1619.16	1843.6	1654.59
PSAT_LOCUS5653	0.29458	0	0.0106218	0	0	0	0.0632154	0	0.0613689	0	0	0	0.0781344	0.197684	0.00989694	0	0	0
PSAT_LOCUS5652	0.267455	0.469157	0.449851	0.32467	0.262723	0.234144	0.459911	0.211241	0.654592	0.379695	0.100178	0.136385	0.11095	0.41573	0.11511	0.291954	0.0963226	0.126679
PSAT_LOCUS5651	1.12087	0.531961	0.420424	2.28402	0.721848	1.32567	2.26559	1.25236	1.45248	2.4243	1.21137	0.675635	1.0947	1.85998	1.43496	0.870177	1.28234	1.19231
PSAT_LOCUS5650	0.8133	0.577486	0.95286	1.76477	1.05572	1.19206	1.76178	1.48377	1.31759	1.02827	1.44378	1.13195	0.824681	0.702331	1.21876	0.332604	0.552918	0.947102
PSAT_LOCUS5657	0.137262	0.0253771	0.0785793	0.265442	0.29791	0.319426	0.201455	0.241868	0.0477609	0.383029	0.336356	0.179818	0.19221	0.222818	0.437095	0	0.12108	0
PSAT_LOCUS5656	0.215753	0.148715	0.100861	0.856835	0.523321	1.10438	0.619281	0.621669	0.470989	0.44266	0.758209	0.598318	0.418486	0.743731	1.15889	0.183095	0.251743	0.507297
PSAT_LOCUS5655	0.250916	0.0723716	0.0613032	0.551102	0.101926	0.642484	0.410007	0.349652	0.386835	0.499176	0.399927	0.275241	0.40026	0.457703	0.378166	0.157405	0.0655429	0.219658
PSAT_LOCUS5654	0	0	0	0	0	0	0.0451599	0.0417707	0	0	0	0	0	0	0	0	0	0
PSAT_LOCUS17301	0.751439	1.36535	0.898759	1.09401	0.874067	1.55743	1.333	2.04413	0.187726	2.36112	0.597476	1.47404	1.5126	0.809778	2.61483	1.96536	1.82485	1.10988
PSAT_LOCUS5659	0.659094	0.2346	1.38219	0.499151	0.661648	0.329172	0.777509	0.119719	0.514189	0.00479315	0.513422	0.243457	0.555937	0.753578	0.46658	0.189012	0.0476605	0
PSAT_LOCUS5658	1.69412	1.17824	1.02986	1.88682	1.53135	0.898499	3.01873	1.70918	1.6097	1.17222	1.11563	1.69032	1.96698	2.00158	3.19882	0.719588	0.363254	0.934632
PSAT_LOCUS17300	48.4838	41.3725	46.2638	74.3417	32.7733	83.3124	92.6524	99.4847	102.865	74.8577	69.4215	32.4371	76.739	88.3902	88.9199	47.9156	67.9866	54.2546
PSAT_LOCUS17303	0	0	0.0230249	0	0	0	0.0511599	0	0	0.0682122	0	0	0	0	0.0231055	0	0	0
PSAT_LOCUS18515	64.9246	68.9486	58.0333	55.6684	43.3632	59.9332	45.6351	77.4345	100.257	77.1025	46.7757	42.7536	36.9127	46.2039	44.3323	79.9985	63.7472	65.2486
PSAT_LOCUS17302	5.10928	2.88421	2.95799	2.20321	1.44438	2.17374	1.69092	3.43683	3.86685	3.05764	1.07297	0.944725	2.00169	3.25441	2.49216	2.10506	0.967176	1.90375
PSAT_LOCUS23538	28.259	28.0047	30.2451	23.5831	26.0626	23.7757	26.6403	19.779	30.1061	30.2659	25.3821	27.3015	22.8264	23.3855	26.1511	32.1442	27.087	31.4261
PSAT_LOCUS8559	25.9322	19.3822	24.153	21.6751	15.79	22.0494	22.4138	31.4713	28.599	24.1546	18.5791	18.8817	23.3737	25.0062	24.3123	22.3056	20.5177	27.6032
PSAT_LOCUS8558	17.0758	13.0498	15.7786	20.4353	17.3469	23.0287	15.7235	22.7004	15.3314	21.8333	19.0078	18.2346	23.0589	21.8894	31.6773	23.9143	22.3746	23.0398
PSAT_LOCUS8557	7.99436	3.36468	5.54892	0.270131	0.22529	0.207752	2.09551	6.14344	9.5983	0.499005	0.111562	0.196323	1.49862	4.60065	0	0.310162	0.267615	1.25424
PSAT_LOCUS8556	6.57045	6.79745	7.68457	12.153	8.04251	10.1073	5.09751	6.51808	7.43307	10.9444	10.2766	7.74688	4.8015	5.02598	4.48024	15.4752	15.7039	16.0533
PSAT_LOCUS8555	21.5438	23.767	23.8598	28.8815	18.4625	25.5583	23.5407	20.9473	20.095	21.5853	21.5815	23.0061	19.2618	13.2149	24.9848	15.495	19.1963	18.4096
PSAT_LOCUS8554	0	0.0130496	0	0.00694346	0	0	0	0	0.00552402	0	0	0	0	0	0.0321121	0	0	0.00716859
PSAT_LOCUS8553	0	0	0	0	0	0	0	0	0	0	0	0	0	0	0	0	0	0
PSAT_LOCUS8552	82.1529	74.9032	78.2083	79.6511	55.9855	75.8892	59.6868	86.4565	87.0828	71.5261	50.4866	41.9269	78.8039	86.1029	100.435	120.824	107.458	106.232
PSAT_LOCUS8551	6.61907	6.74433	6.2155	6.01182	3.56305	3.42854	4.65821	6.14037	5.65558	5.88815	2.81543	1.40895	3.4192	8.95838	4.64628	6.06735	5.93034	6.67209
PSAT_LOCUS8550	66.2468	32.428	50.154	56.9664	31.0763	53.0426	49.5559	86.4311	57.9511	50.5341	32.7767	27.3449	78.75	79.1874	98.9664	43.8175	38.2768	44.6682
PSAT_LOCUS15285	0.0179211	0.0448497	0.0629645	0.0396816	0.0106366	0.0309587	0.0451995	0.0106802	0.0227674	0.0133396	0.032075	0.0221655	0.0369363	0.0162928	0.0341573	0.0113137	0.018326	0.0299944
PSAT_LOCUS9688	0.00925467	0	0	0	0	0	0	0.0720158	0	0	0	0	0.00652373	0	0	0	0.00352472	0
PSAT_LOCUS9689	12.2488	8.7056	8.59697	8.46906	7.35334	10.8877	9.65454	14.6174	11.5227	11.1118	8.58446	7.32418	13.7434	14.8471	14.4517	8.37369	6.92339	9.33263
PSAT_LOCUS9684	139.812	211.65	151.37	115.589	75.9493	115.658	95.9478	177.218	187.52	139.887	71.2245	40.7921	74.3143	148.11	119.815	254.645	214.351	225.831
PSAT_LOCUS9685	35.4247	31.1955	42.255	46.6512	31.8733	38.9767	48.6358	49.3992	42.298	45.3784	44.4083	34.8662	64.4785	46.6594	65.7844	43.791	48.3747	46.5772
PSAT_LOCUS9686	11.545	10.6297	6.2178	10.1386	16.9293	14.4897	10.3364	8.84288	7.9413	8.83063	18.179	11.841	14.9901	18.3135	10.5783	8.50179	9.02739	9.28027
PSAT_LOCUS9687	0.352276	0.493186	0.338099	0.220021	0.49479	0.208888	0.180747	0.261329	0.5172	1.30598	0.534298	0.10481	0.0471862	0.336287	0.182189	1.23516	0.902585	1.21097
PSAT_LOCUS9680	38.4537	54.4235	50.3544	32.718	26.0192	32.3442	29.4387	42.0092	46.2565	31.5702	28.8383	18.0699	24.7408	29.6599	28.6891	59.6816	46.0212	46.9429
PSAT_LOCUS9681	0	0	0	0	0	0	0	0	0	0	0	0	0	0	0	0	0	0
PSAT_LOCUS9682	0	0	0	0	0	0	0	0	0	0	0	0	0	0	0	0	0	0
PSAT_LOCUS9683	11.1067	7.50301	9.53303	11.4663	6.63967	8.91357	6.59899	8.23956	7.45086	12.4472	5.13115	4.02637	8.80806	11.8975	13.0642	12.7414	8.85403	11.7109
PSAT_LOCUS13064	27.4323	26.7551	30.3864	34.6421	22.1849	31.0546	32.2346	34.0286	35.7475	28.1542	30.6494	21.0139	39.1155	42.5032	43.4076	36.7363	36.3177	31.0497
PSAT_LOCUS13065	19.3127	16.8825	15.2308	12.0295	6.77618	11.4648	10.8931	23.1752	22.8294	13.0933	8.14615	5.38921	12.7107	15.2185	14.6748	12.3576	11.0762	13.7087
PSAT_LOCUS13066	53.6729	43.7632	43.3199	52.6179	34.8318	51.0583	38.6239	60.8264	48.5277	50.4127	36.5525	29.4551	49.0395	53.3673	71.8371	48.3701	50.8387	48.0801
PSAT_LOCUS13067	17.523	10.763	12.0223	11.8252	8.18905	11.2331	12.0296	19.918	15.3846	12.0563	7.04104	6.31301	11.7998	14.3305	14.4485	9.76249	6.89976	9.57585
PSAT_LOCUS13060	0.212676	0.052989	0.262828	0.191455	0.156536	0	0.129314	0.207257	0	0.400453	0.11003	0.103474	0.171334	0.119024	0.638967	0.0420367	0.237635	0.236385
PSAT_LOCUS13061	0.964609	0.962424	0.456145	0.285198	2.25955	0.944049	2.11876	3.33091	0.39123	0.80652	1.40921	1.04971	3.30538	2.13686	1.33749	2.69794	0.833612	2.74885
PSAT_LOCUS13062	4.84923	4.36777	4.38115	4.70647	4.42474	5.81724	4.73746	7.2025	3.91116	4.41608	3.47969	3.96542	5.94779	3.12256	4.56579	4.41238	4.32929	3.79813
PSAT_LOCUS13063	75.3719	109.648	81.3628	50.799	39.9844	52.4282	54.749	66.2566	86.1916	64.0352	47.2908	29.9292	39.9855	59.6418	45.2706	94.2977	69.8219	88.4299
PSAT_LOCUS13068	0.0942246	0.213337	0.0631944	0.0457071	0.0756741	0.108499	0	0.0971107	0.0418375	0	0.178338	0.140251	0.0884026	0.0887823	0.048339	0.178346	0.042218	0.255594
PSAT_LOCUS13069	0.0560576	0.210827	0.0311221	0.133019	0.0495238	0.105229	0.0696172	0	0.0618142	0.085602	0.180485	0.157359	0.109096	0.112421	0.0834246	0	0	0.241428
PSAT_LOCUS8889	12.7784	11.5812	13.6169	10.1439	8.10776	8.56841	4.86854	12.2396	13.1558	10.1802	4.76857	4.69512	7.33589	10.2507	9.1958	16.8245	13.1886	12.26
PSAT_LOCUS8888	80.086	63.4402	95.0769	54.2133	32.8449	43.5309	60.7337	106.846	109.269	42.4844	52.0856	24.1476	58.4461	69.0412	65.926	40.5494	60.2237	62.7729
PSAT_LOCUS4304	223.68	213.873	225.156	231.48	154.67	230.234	163.572	293.678	260.785	224.685	151.931	108.368	195.646	243.126	250.14	229.357	195.618	202.417
PSAT_LOCUS4305	0.424951	0.661457	0.618285	0.277374	0.17343	0.562258	0.527442	0.528866	0.976148	0.313078	0.367417	0.936995	0.55227	0.321009	0.517392	0.924489	0.903038	0.778892
PSAT_LOCUS4302	0	0	0	0	0	0	0	0	0	0	0	0	0	0	0	0	0	0
PSAT_LOCUS4303	3.10088	13.025	8.07704	1.97304	2.63336	4.15275	10.1023	1.27678	3.96188	3.5426	2.4768	3.50589	9.13536	1.90384	10.885	3.23784	1.93808	3.30977
PSAT_LOCUS18728	12.4184	16.7131	13.5277	10.1778	14.5191	14.7477	13.7477	17.6346	16.1536	15.7451	15.2364	13.7007	12.9313	13.7307	13.0259	15.2957	15.8319	15.218
PSAT_LOCUS18729	52.3501	32.6688	38.1765	35.2689	22.561	35.8432	32.8732	43.9663	33.4185	34.5316	24.485	15.6813	55.3313	68.5248	72.4589	27.8703	24.5731	29.3445
PSAT_LOCUS18726	3.78896	9.81267	9.20557	2.95625	3.48942	3.17221	3.8223	5.22433	5.02829	5.20507	1.59151	2.4168	5.99871	8.80499	6.28177	5.10727	3.31948	6.64051
PSAT_LOCUS8880	70.2096	107.971	93.7418	97.125	112.27	94.8841	145.793	65.9653	60.7373	76.9622	103.28	111.886	147.523	74.8767	120.069	79.7226	89.7015	74.905
PSAT_LOCUS18724	12.3721	8.60073	8.65279	9.18926	9.1026	5.91792	4.51611	15.5903	11.2079	7.21314	4.80716	5.72538	20.9775	15.5693	25.1088	15.1465	12.9739	23.325
PSAT_LOCUS18725	9.18754	9.04461	10.7792	9.14519	7.71811	7.54088	8.72832	14.4998	12.5696	7.59984	4.80104	4.73832	14.2194	17.6462	20.705	8.5945	8.13859	10.024
PSAT_LOCUS8885	6.48607	6.51713	9.15227	6.91693	6.33637	6.17835	6.38624	2.32577	6.94999	8.50655	5.43204	9.21148	6.28325	5.55923	4.07133	7.10503	6.10697	6.64767
PSAT_LOCUS8884	0	0	0	0	0	0	0	0	0	0	0	0	0	0	0	0	0	0
PSAT_LOCUS4308	365.279	501.291	356.196	243.15	136.688	274.697	235.036	430.428	459.029	336.375	148.297	94.6396	179.773	398.874	275.049	512.156	373.574	418.929
PSAT_LOCUS4309	230.546	390.22	262.249	182.467	125.679	215.593	175.803	307.727	370.202	251.208	117.432	82.5111	98.8158	210.876	157.564	511.035	354.755	419.784
PSAT_LOCUS20846	1.32349	1.87465	1.65202	1.27007	0.731795	1.17066	1.3589	1.43724	2.10092	1.7788	1.18256	0.826963	0.944092	1.97512	1.19165	1.10385	1.46467	2.06239
WD_newGene_516	0.502914	0.0950248	0.278928	0	0.0975924	0.194848	0.271971	0.763158	0.535473	0.0468598	0.0796527	0.0539194	10.1443	0.37369	6.28255	0.0352769	0	0.26946
PSAT_LOCUS11511	4.49563	6.9349	5.57349	4.97659	3.88556	4.97658	4.29846	4.91384	6.40739	4.51586	4.14569	2.30894	3.98531	5.86758	5.878	6.70015	6.91717	6.02006
WD_newGene_512	15.4298	16.576	14.3479	11.6978	9.60879	16.2896	12.652	17.4538	16.632	12.8249	11.3514	6.93613	16.1826	20.4207	21.0229	14.9454	12.2999	14.3635
WD_newGene_5743	0.895783	0.834646	0.823489	0.505469	0.686404	0.831656	0.54156	0.823795	0.883026	0.443038	0.821683	1.12541	0.343763	0.946586	1.14473	1.72946	1.63778	1.38719
WD_newGene_5740	0	0	0	0	0	0	0	0	0	0	0	0	2.77678	0	0	0	0	0
WD_newGene_5747	0	0	0	2.12729	1.08469	2.15027	0	0	0	1.97894	1.5795	1.05957	0	0	0	2.93015	1.94302	2.62805
WD_newGene_5746	0.365241	0.309415	0	1.22103	0.0916669	0.5342	0	0.117634	0.952507	0.637361	0.327867	1.00721	0	0.108999	0	0.536493	0.815518	0.28427
WD_newGene_5744	4.2742	4.27767	6.4594	4.99089	3.1902	5.6389	3.70986	5.94896	7.34418	4.67921	4.09022	3.38838	6.01261	6.42986	5.33505	5.86498	4.48513	6.04626
WD_newGene_8193	1.54538	0.836238	0.366761	0.574795	0.288733	0.339395	0.184005	0.57201	0.751746	1.05495	0.235272	0.0983786	0.484456	0.867449	0.602964	0.773178	0.206723	1.13403
WD_newGene_8194	1.65636	1.20966	1.95438	1.80522	0.600881	1.55476	0.848399	2.48067	3.1613	1.97951	1.10515	1.06181	1.44117	2.19384	2.48348	1.29534	1.51168	1.50082
WD_newGene_3744	0.588515	0.639385	0.940942	1.13908	0.761337	0.345486	0.360326	2.04784	1.56682	1.13124	0.168717	0	0.24756	1.27183	1.16195	2.02386	3.4998	2.98811
WD_newGene_3747	38.9802	41.9414	69.3078	54.4649	27.9943	51.5631	56.697	57.9049	55.8358	50.8819	72.5134	44.7025	69.4461	63.0849	97.1178	96.5052	96.0693	98.9446
WD_newGene_3741	2.59382	1.08103	1.15533	0	0	0	1.81194	1.28987	1.61234	0	0	0	2.08106	2.11913	3.50922	0	0	0
WD_newGene_3740	4.27582	2.45844	3.75627	0	0	0	2.39198	2.82323	3.23993	0	0	0	2.9085	3.51942	5.76812	0	0	0
WD_newGene_3743	0.998376	0.977425	1.21243	1.29503	0.720394	0.992373	2.91406	3.36929	1.29333	1.50801	0.753105	0.689998	4.81512	3.06892	6.79541	1.22129	1.49436	1.05762
WD_newGene_3742	0.418657	0.841047	1.15234	0.439478	0.15668	0.26518	0.797135	1.13061	0.392966	0.701653	0.29378	0.407775	0.649307	1.39922	1.21018	1.65536	0.957626	1.61245
PSAT_LOCUS20842	216.835	85.2992	145.371	251.895	90.3689	137.956	113.028	397.367	174.199	154.311	117.877	52.9194	330.215	334.457	425.543	177.587	132.739	154.215
PSAT_LOCUS12009	0.214743	0.360489	0.206105	0.217864	0.263955	0.805824	0.579949	0.56945	0.3403	0.506075	1.15283	0.81396	0.297854	0.145848	0.263646	0.121801	0.66282	0.0600932
PSAT_LOCUS12008	164.348	126.806	148.135	176.625	192.404	197.293	125.114	197.774	112.008	98.4115	129.78	73.2817	183.736	171.417	220.832	175.312	201.092	169.361
PSAT_LOCUS12005	0	0.130168	0	0	1.30541	0.0844801	0.637485	0	0	0.374433	0	0.598026	0	0	0	0.210066	0.416161	0.274658
PSAT_LOCUS12004	0	0	0	0	0	0	0	0	0	0	0	0	0	0	0	0	0	0
PSAT_LOCUS12007	0	0	0	0	0	0	0	0	0	0	0	0	0	0	0	0	0	0
PSAT_LOCUS12006	6.60713	4.4123	4.71382	1.54652	1.29085	6.93073	3.2451	7.51732	5.56168	2.8592	1.95671	0.647486	4.08009	5.43163	7.02209	2.80764	5.62006	3.57381
PSAT_LOCUS12001	9.33295	7.56427	6.34467	6.12774	4.27807	7.60154	6.54353	10.0396	8.92735	7.25003	5.17538	3.28063	7.06663	9.12365	9.92455	8.54086	6.99739	5.80715
PSAT_LOCUS12000	0	0	0	0	0	0	0	0	0	0	0	0	0	0	0	0	0	0
PSAT_LOCUS12003	6.29515	8.6168	7.13144	9.41673	6.85532	6.80478	5.97413	7.85792	9.00723	8.39101	6.1369	6.34699	6.62958	5.99197	7.07985	9.181	7.08023	9.42862
PSAT_LOCUS12002	2.60564	2.39012	1.94716	7.85687	5.18157	2.27094	1.58456	2.37417	2.67064	8.36019	6.29938	6.39999	2.82227	3.12883	3.53864	7.13386	2.9349	12.1571
PSAT_LOCUS23258	8.50647	6.05264	7.89542	7.38593	5.05035	7.18939	7.12664	8.97893	8.55513	8.02191	6.47908	6.09513	9.48149	9.07334	10.3226	4.10947	3.63695	5.42638
PSAT_LOCUS23259	0.110414	0.0341946	0.261598	0.672709	0.24169	0.925907	0.541029	0	0	0.0545825	0.719664	0.0736829	0.276331	0.359307	0	0.975374	0.410293	0.697787
PSAT_LOCUS23250	0	0	0	0	0	0	0	0	0	0	0	0	0	0	0	0	0	0
PSAT_LOCUS23251	0	0	0	0	0	0	0	0	0	0	0	0	0	0	0	0	0	0
PSAT_LOCUS23252	0	0	0	0	0	0	0	0	0	0	0	0	0	0	0	0	0	0
PSAT_LOCUS23253	34.0701	12.6806	29.4114	25.9186	13.3227	14.954	10.8732	26.7732	29.7735	14.2778	14.3185	5.16657	15.2872	35.8371	15.348	18.8272	24.4365	25.9428
PSAT_LOCUS23254	2.79664	0.854659	1.46811	0.254356	0	0.944816	5.18511	30.9532	47.0579	6.82898	3.07887	0.187169	2.09429	9.14806	2.33772	11.6224	2.13176	68.0348
PSAT_LOCUS23255	0.33606	1.16996	0.190473	0.057905	0	0.106982	16.845	12.8515	1.07534	0.298947	0.34726	0	9.47298	3.36136	8.4457	0.147574	0	0.188464
PSAT_LOCUS23256	5.55572	0.752039	3.43928	0	0	0.252534	10.9854	86.6201	68.3722	8.29281	2.28069	0.77728	1.8261	8.99423	0.93241	3.11777	0.751979	18.5037
PSAT_LOCUS23257	7.95994	6.81122	6.78169	0.079099	0.631994	0.567975	16.5129	24.9341	27.664	6.28424	4.02502	3.49042	4.69737	7.86494	4.21154	3.05748	2.10554	14.0284
WD_newGene_2834	0	0	0	0	0	0	5.32884	2.14878	0	0	0	0	6.66986	0	2.35211	0	0	0
WD_newGene_2831	4.77481	4.55247	4.99643	4.01271	4.23362	6.65904	4.78392	4.12876	6.23489	5.17719	4.78137	5.40324	5.05534	5.20726	8.60888	6.84378	6.85014	6.38346
PSAT_LOCUS24158	3.65977	4.93543	3.72124	2.64822	2.13602	2.45207	2.98582	3.72608	6.6173	2.67114	2.98457	2.97687	2.88371	3.8199	2.94636	4.74533	4.2731	5.23156
PSAT_LOCUS24159	0	0	0	0	0	0	0	0	0.190228	0	0	0	0	0	0	0	0	0
PSAT_LOCUS24156	26.7156	15.8105	21.9129	12.8639	8.20467	7.1715	15.4318	28.8768	25.4929	15.8455	10.7738	8.42169	16.6042	25.8174	18.818	9.53284	6.95909	15.8909
PSAT_LOCUS24157	0	0	0	0	0	0	0	0	0	0	0	0	0.0669945	0	0	0	0	0.0398877
PSAT_LOCUS24154	0	0	0	0	0	0	0	0	0	0	0	0	0	0	0	0	0	0
PSAT_LOCUS24155	0	0	0	0	0	0	0	0	0.0300172	0	0	0	0	0	0	0	0.0580694	0
PSAT_LOCUS24152	0	0.0440793	0	0	0	0	0	0	0	0	0	0	0	0	0	0	0	0
PSAT_LOCUS24153	0	0	0.149909	0.117712	0	0	0.0984428	0	0.0535167	0	0	0.0781317	0	0	0	0.18908	0	0
PSAT_LOCUS24150	0.44701	0.356743	0.473269	0.472084	0.450366	0.209613	0.399781	0.380915	0.560763	0.424078	0.353194	0.80202	0.386044	0.470777	0.248837	0.192999	0.711226	0.69125
PSAT_LOCUS24151	38.243	42.6273	45.9912	23.6002	41.3584	22.6335	33.9028	29.4045	42.3407	35.119	27.4112	47.5265	23.9265	26.713	15.4687	30.374	31.2851	36.2653
PSAT_LOCUS25289	10.5892	14.1413	17.5377	14.3409	11.1035	13.5281	12.137	7.8875	10.2073	9.81906	15.4963	10.2774	12.2768	10.064	16.9635	10.2467	11.6156	9.93535
PSAT_LOCUS25288	0	0	0	0	0	0	0	0	0	0	0	0	0	0	0	0	0	0
PSAT_LOCUS25285	0	0	0	0	0	0	0	0	0	0	0	0	0	0	0	0	0	0
PSAT_LOCUS25284	45.9412	62.8796	54.6558	41.1455	33.3345	46.2902	43.4134	69.5766	55.7795	46.4178	35.8494	22.4141	33.9369	59.8715	56.2494	83.5045	78.9651	79.8467
PSAT_LOCUS25287	3.81883	4.23519	3.91278	2.61591	1.15455	2.09491	1.58397	3.69729	3.88393	3.16759	0.943496	0.399285	1.07967	2.72972	1.58381	6.6812	4.39797	5.5251
PSAT_LOCUS25286	13.4527	19.9707	17.6433	10.4343	7.29952	12.4284	8.61062	14.3443	16.2167	14.748	6.87861	4.74417	6.43404	13.6831	8.56365	22.6597	15.5324	18.4046
PSAT_LOCUS25281	24.9479	31.3619	23.5612	19.079	17.2989	23.2378	19.6899	24.4953	23.8971	24.4954	18.0849	14.8566	14.5585	22.4675	20.9083	39.5393	32.6041	33.2238
PSAT_LOCUS25280	9.03988	10.7229	9.58971	10.1273	8.28454	10.4206	9.14052	11.8672	9.59015	9.85554	6.91915	5.07839	9.5613	10.0972	11.5942	9.42398	9.98086	10.7713
PSAT_LOCUS25283	20.5897	9.08365	8.30303	8.11362	3.88915	7.18434	14.3119	31.1866	17.2909	12.3214	4.47015	5.28115	9.76855	13.364	10.4247	4.42012	9.05977	11.0452
PSAT_LOCUS25282	6.12612	6.04735	6.92932	6.85382	4.92469	6.99542	5.48289	7.74976	6.70329	6.01908	4.42324	3.856	6.39063	7.57432	7.7702	6.54876	6.44479	8.00026
PSAT_LOCUS19808	0	0.00114942	0.0011788	0.00127805	0.00105853	0.00209817	0.00117805	0	0	0	0.00113165	0.00107878	0.00212292	0.00377539	0.00475982	0	0.000857207	0
PSAT_LOCUS19809	5.44978	14.7954	28.1818	9.33313	5.61392	8.41616	56.5971	42.3018	76.935	18.0599	61.4466	32.0964	22.7243	48.6244	25.0457	68.2942	68.2782	57.8268
PSAT_LOCUS18303	6.97015	0.639627	1.98882	4.50228	0.762664	2.42694	0.734886	10.051	2.42351	1.86196	1.70495	0.597764	7.60425	14.6042	22.7088	3.24957	2.13819	3.42726
PSAT_LOCUS23878	1.78597	1.45117	0.854739	0.531624	0.0683156	0.628354	0.123726	1.26154	1.14359	0.942064	0.715651	0.0426449	0.563151	1.58706	0.847579	0.195392	0.368856	0.145025
PSAT_LOCUS23879	0.937058	1.06874	1.12073	0.497666	0.498899	0.826918	0.414088	1.34393	1.32332	1.25295	0.483374	0.090297	0.307306	0.955202	0.621908	1.54235	0.805176	0.88214
PSAT_LOCUS19800	21.6108	37.7672	39.2596	40.6961	47.7326	43.6339	52.5916	23.0711	34.5597	32.3023	75.3763	55.9269	39.4288	28.6411	37.5055	61.6267	87.8646	61.7182
PSAT_LOCUS19801	0.2128	0.945616	0.258442	0.523576	0.523494	1.46417	0.258082	0.245005	0.0634207	1.15421	0.314359	1.82555	0.683737	0.118087	0.633551	0.877688	0.785968	0.769499
PSAT_LOCUS19802	7.92985	0.84959	2.952	0.14782	0	0.0629464	0.836218	8.84179	5.46273	0.811036	0.144629	0.311595	1.92611	2.48539	0.942456	0.132968	0	0.222305
PSAT_LOCUS23877	31.6589	10.8337	13.5178	8.7789	3.88301	8.52306	4.04328	27.6938	15.3135	18.4177	3.52755	1.75802	9.4595	14.8367	8.21753	2.59717	3.08719	5.43464
PSAT_LOCUS19804	0	0.087395	0	0.0929972	0	0	0.0733291	0	0	0	0	0	0	0	0	0.0864833	0	0
PSAT_LOCUS23871	0.138712	0.0625667	0.0403661	0.0443851	0.0526638	0	0	0	0.121075	0.0346101	0	0	0	0.0582528	0.0838905	0.111129	0	0.0916431
PSAT_LOCUS19806	4.63415	1.59738	2.03445	2.23821	1.07003	2.49918	0.63469	2.13668	2.96763	2.23661	0.558546	0.512992	1.13957	5.72871	0.363457	1.21944	1.52062	1.94039
PSAT_LOCUS19807	28.4977	11.473	14.2768	15.8511	6.16746	15.6353	7.59118	21.5849	20.3728	15.3506	4.59962	3.45243	13.3778	33.2018	9.42581	5.19214	8.30865	9.892
PSAT_LOCUS10579	76.7897	53.6269	69.266	43.9824	32.2441	34.9388	31.4688	63.3638	56.8151	37.6487	33.1924	18.8667	54.9209	65.1428	68.3582	60.255	55.9491	65.6658
PSAT_LOCUS10578	1.47836	2.02985	1.8006	1.14511	0.686776	1.33548	0.890532	2.56023	2.05133	2.21399	0.709801	0.367698	0.769707	1.66177	1.61088	1.82809	1.60393	1.92235
PSAT_LOCUS10573	0	0	0	0	0.0737119	0	0.0374454	0	0	0.0924555	0	0	0	0	0.093953	0.0495406	0	0
PSAT_LOCUS10572	0	0	0	0	0	0	0.0396046	0.0410837	0	0	0	0	0	0	0	0	0	0
PSAT_LOCUS10571	24.1717	24.4099	21.3194	18.4805	13.8489	18.4943	26.9178	25.8356	29.6999	23.9637	17.9262	13.3588	16.4086	20.4012	16.6348	16.2465	13.6041	21.9796
PSAT_LOCUS10570	4.97135	5.85418	9.68579	8.30744	5.06839	6.86076	10.3892	10.7307	12.2633	7.63289	11.5054	7.07348	6.8913	10.841	3.69346	8.56584	5.89294	8.32829
PSAT_LOCUS10577	20.8218	19.4194	18.9386	16.1235	14.6206	17.6583	15.3672	25.9239	26.0193	19.104	14.4968	13.2551	16.1817	21.6755	18.1324	19.3504	19.2824	19.6718
PSAT_LOCUS10576	2.68949	0.241785	0.29913	0.0688543	0.113236	0.0892543	1.1775	9.4561	4.26522	1.33913	0.361522	0.0867565	0.72744	0.79229	0.538811	0.132316	0.0635974	2.4367
PSAT_LOCUS10575	0	0	0	0	0	0	0	0	0	0	0	0	0	0	0	0	0	0
PSAT_LOCUS10574	20.4389	35.5261	29.8947	52.9287	81.647	42.0446	27.9368	13.476	11.883	29.8964	53.3598	54.3517	20.9636	48.2032	10.8528	78.1575	95.5289	47.7544
PSAT_LOCUS14409	24.9289	24.8846	22.0246	17.7995	17.339	20.0782	20.5948	30.3381	31.6867	23.4051	20.8643	16.05	20.1934	25.1565	18.9304	27.2173	29.193	32.1351
PSAT_LOCUS14408	0	0.0625994	0	0	0	0	0	0	0	0.010914	0	0	0	0	0.0188955	0	0	0
PSAT_LOCUS14403	8.09893	4.56421	5.14737	5.6478	3.49146	3.94903	4.61976	7.35608	7.87121	5.24574	2.90974	2.78898	5.40643	7.25951	5.98709	4.41966	3.70329	4.76087
PSAT_LOCUS14402	92.7677	49.0381	71.6522	53.402	32.5022	32.0824	44.606	150.615	99.4966	57.5329	38.3587	25.8107	83.5943	136.283	82.7594	56.9196	40.9738	80.3967
PSAT_LOCUS14401	20.2357	14.2708	18.1593	16.7654	12.1001	14.0414	12.7417	25.6408	20.4525	18.1755	12.2217	9.41756	19.6281	23.1069	21.5467	19.1518	15.601	19.8114
PSAT_LOCUS14400	6.04413	5.97229	6.93096	5.30456	5.31256	6.86582	7.73208	9.92281	9.76434	5.79396	4.96264	7.02417	6.04518	6.68008	9.98512	8.84538	9.03301	10.3246
PSAT_LOCUS14407	731.51	555.829	619.387	364.177	209.366	367.852	422.439	980.22	865.944	400.443	154.792	165.841	559.965	594.133	758.529	480.827	321.219	616.58
PSAT_LOCUS14406	3.51128	3.86473	3.90287	3.01894	2.97699	2.82786	3.85303	4.99572	5.59376	3.10137	2.30256	1.80836	3.5562	3.34874	3.73188	3.98494	4.06285	4.79856
PSAT_LOCUS14405	0	0	0	0	0	0	0	0	0	0	0	0	0	0	0	0	0	0
PSAT_LOCUS14404	17.4819	10.3522	10.4901	13.6908	10.3247	11.7392	8.77725	20.7598	13.4207	12.5811	10.3153	8.04227	14.0627	15.6824	14.4868	10.2342	11.6869	12.1382
WD_newGene_8523	0	0	0.0182216	65.2361	72.38	60.2512	0.0832039	0	0	34.5609	34.7002	46.7102	0.0191496	0	0	19.3833	23.5007	21.0166
PSAT_LOCUS8198	1.10238	0.543676	1.29732	1.23595	0.332058	0.74151	0.555564	0.302776	0.329052	0.404895	1.26354	0.677933	0.326445	0.54995	0.580039	7.43057	3.0341	2.3652
WD_newGene_1876	26.6789	18.886	17.6058	23.0016	17.8833	25.7863	20.7679	27.3784	22.8885	16.6124	16.7752	13.7206	18.1523	19.6244	19.8248	23.1241	21.9266	17.0465
WD_newGene_1873	16.0013	9.66006	15.6221	13.6567	10.4557	11.7903	9.67313	12.9275	14.7337	16.353	10.509	8.94416	11.1339	15.0595	12.9698	14.8245	13.0261	16.0959
PSAT_LOCUS19116	0	0.041722	0	0	0.181865	0	0	0.264419	0	0.156434	0.110816	0	0.0682548	0.0845831	0.278194	0	0.0793702	0.0431728
PSAT_LOCUS19117	6.94272	10.1298	8.41819	10.5012	12.4547	10.4004	13.738	5.62928	4.5712	14.644	13.717	20.4451	11.2833	5.32802	15.8908	7.85795	8.6742	6.72803
PSAT_LOCUS19114	0.122818	0.186582	0.281731	0.278518	0.177584	0.202965	0.0911606	0.169036	0.27525	0.161512	0.0502152	0.0948272	0.0384063	0.175213	0.0603801	0.379554	0.524398	0.295547
PSAT_LOCUS19115	0	0.413896	0	0	0.12493	0	0.221566	0	0	0	0	0	0	0.186446	0.0915202	0.106656	0.10668	0
PSAT_LOCUS19112	20.0673	12.1491	14.8076	19.1716	14.8955	18.2295	11.5066	21.1957	11.8733	15.0171	11.1149	9.71846	18.9869	22.8076	31.1801	14.5115	13.2464	13.7388
PSAT_LOCUS19113	0.802139	0.789079	0.717787	2.78868	4.15209	3.9116	1.33531	0.413784	0	2.57386	3.22648	1.60332	1.92934	0.653417	2.08005	1.55111	2.08319	1.13273
PSAT_LOCUS19110	59.6106	54.5231	51.5987	51.1368	46.4297	45.3315	56.3996	40.484	64.2267	59.0688	43.1031	50.6988	61.7203	43.0132	50.652	70.5695	75.1451	87.3457
PSAT_LOCUS19111	6.27391	6.86811	6.15496	6.94039	5.12059	8.49829	5.76306	6.43156	7.34231	3.76122	3.6738	4.75216	9.47702	6.94195	6.35528	7.77181	7.6684	7.99361
PSAT_LOCUS19118	0.297935	0.124206	0	0	0	0.132271	0.363296	0	0	0.537463	0.349733	0	0.0772923	0	0.492802	0.301762	0.239622	0.218397
PSAT_LOCUS19119	1.18158	2.41952	1.27961	1.86066	2.60266	2.57078	3.77253	0.319412	2.29028	2.63895	3.16587	3.32294	1.32501	3.35794	1.5117	2.45834	3.15879	2.86581
PSAT_LOCUS23399	0	0	0	0	0.0412193	0	0	0	0	0	0	0	0	0	0	0	0	0.0569126
PSAT_LOCUS23398	19.2132	15.8367	17.2843	18.9382	13.0818	18.7196	14.2955	19.5719	20.1385	21.6078	15.5081	12.621	14.0537	21.3538	16.4242	18.6218	18.8888	21.2996
PSAT_LOCUS16935	0	0	0	0	0	0.157196	0	0.193944	0.423518	0.0731089	0	0	0	0	0	0.104778	0	0.14885
PSAT_LOCUS16934	10.3451	11.7842	11.1448	13.7707	17.6748	18.3503	14.5642	13.1212	8.65421	11.9226	19.0535	15.6557	17.3684	12.5892	14.6812	12.2258	14.9911	12.7604
PSAT_LOCUS16937	0	0	0	0	0	0	0	0	0	0.0443659	0	0	0	0	0	0	0	0.134927
PSAT_LOCUS16936	12.3717	14.8011	18.3482	9.54776	8.90668	8.63591	9.30181	13.7683	14.648	12.1191	5.71316	4.01891	6.7996	11.3687	12.0387	18.7414	16.8042	18.0478
PSAT_LOCUS16931	0.203249	0.294724	0.151716	0.0735973	0.117252	0.163398	0.139275	0.133827	0.262254	0.38241	0.13284	0.408464	0.0342812	0.108993	0.0459982	0.0776942	0.0861216	0.141177
PSAT_LOCUS16930	19.2538	19.3312	21.869	13.298	10.1333	14.6875	16.0321	23.852	22.6952	16.8317	11.6047	6.97509	14.0732	21.4795	18.834	21.6866	20.576	20.5368
PSAT_LOCUS7518	0	0	0	0	0	0	0	0	0	0	0	0	0	0	0	0	0	0
PSAT_LOCUS7519	175.506	118.974	180.332	131.088	91.1954	101.68	109.125	145.964	166.339	105.721	109.499	70.5649	139.29	156.74	142.869	129.423	120.21	124.509
PSAT_LOCUS7516	0	0	0	0	0	0	0	0	0	0	0	0	0	0	0	0	0	0
PSAT_LOCUS7517	0.579414	0.389123	0.74391	0	0	0	0.193961	0	0.892376	0	0	0	0	0	0	0	0	0
PSAT_LOCUS7514	27.094	7.96869	11.7559	5.04525	2.26292	1.90475	3.6773	21.1104	21.4298	8.23317	1.94441	0.620625	6.75558	20.4968	5.8988	3.38681	1.26504	3.86107
PSAT_LOCUS7515	0	0	0	0	0	0	0	0	0	0	0	0	0	0	0	0	0	0
PSAT_LOCUS7512	21.0883	12.9011	16.402	18.574	11.7744	17.8309	12.9287	22.6303	25.2574	17.6796	12.5693	10.2905	17.3336	17.3808	17.5725	13.9741	15.9263	16.9825
PSAT_LOCUS7513	82.0203	60.3425	61.7345	87.6353	71.1902	65.5931	65.6739	90.2423	73.7836	80.6902	76.4638	73.3731	101.314	94.1399	107.767	66.3358	61.274	63.0482
PSAT_LOCUS7510	1.82761	2.03562	2.38514	2.93278	1.89643	3.01603	2.15888	2.34541	2.65135	2.28079	2.20363	1.59602	2.12136	2.17736	2.76617	4.25903	2.83786	4.49136
PSAT_LOCUS7511	29.3077	15.9103	23.1048	25.0381	13.7493	19.3383	11.048	29.8139	23.3885	19.3042	10.263	7.32073	27.7844	32.0749	33.6567	18.1762	13.7762	17.27
PSAT_LOCUS23392	4.53102	10.0037	4.68785	0.723855	1.13215	1.19293	3.15899	2.13254	7.82017	3.7169	0.667131	1.07522	1.53525	1.68655	0.97751	2.33891	1.67997	3.17339
PSAT_LOCUS23395	1.08647	2.04884	0.721181	0.273757	1.13732	0.339534	0.778642	1.07652	1.06109	2.39251	1.13923	2.62876	1.17394	1.42203	0.478428	0.345246	0.134108	1.21629
PSAT_LOCUS23394	21.9193	26.3568	12.8103	7.16864	27.3114	11.6453	17.5653	22.0951	24.8286	6.04291	6.76223	1.42967	23.4744	181.944	6.7331	10.5641	12.7423	18.6795
PSAT_LOCUS23397	1.10568	1.36869	0.829332	0.629112	0.476304	0.27337	0.194141	0.244164	0.543998	0.508556	0.176064	0.378035	0.234701	0.9741	0.213711	0.692143	0.474648	0.928079
PSAT_LOCUS28667	4.2234	1.11086	3.31353	3.56851	6.2926	6.40249	2.27388	1.88773	2.55135	2.19725	6.64353	2.24613	2.22135	2.63694	1.57548	1.2318	3.11485	4.40293
PSAT_LOCUS12940	15.868	17.7435	18.1049	17.34	12.2619	15.559	19.2901	23.3266	20.6161	22.1869	17.5006	9.80637	20.1022	21.2845	25.1433	24.3214	20.6405	24.3988
PSAT_LOCUS12941	198.812	222.551	234.515	184.214	196.625	187.733	211.714	106.108	154.417	164.698	200.834	195.686	194.842	150.564	132.867	168.166	166.188	150.028
PSAT_LOCUS12942	48.8496	52.5429	48.468	49.0505	26.9111	45.7071	28.7901	81.7656	54.3369	59.922	27.702	11.7835	41.1209	74.654	75.5068	90.8235	75.3844	76.1495
PSAT_LOCUS12943	47.2421	48.4382	53.4841	60.2682	58.8614	66.7804	57.8828	59.0225	51.1306	57.2597	64.9173	48.0363	64.7719	50.6604	70.7896	62.036	70.7746	66.2208
PSAT_LOCUS12944	51.5132	50.8973	43.7608	53.9074	30.8945	47.3554	36.9024	85.7576	54.2723	60.5033	33.0152	16.9496	45.3508	67.8049	72.3929	98.2043	74.5117	86.1423
PSAT_LOCUS12945	65.4741	52.3543	55.7495	44.2841	45.4389	44.4198	45.6644	36.7609	54.517	38.7899	46.4257	47.9872	56.8266	55.0979	47.7705	40.0282	30.7125	33.9998
PSAT_LOCUS12946	0.537465	0.120059	0.137257	0	0.227008	0	0	1.19551	1.92745	0	0.485078	0.617245	0.612458	2.00965	0.478712	0	0	1.05092
PSAT_LOCUS12947	17.4892	39.8577	22.3434	18.7796	37.9692	24.2443	43.3077	23.9126	9.76079	17.7409	23.1148	36.391	40.6197	9.77728	39.428	19.809	24.9822	24.766
PSAT_LOCUS12948	64.0941	105.162	64.7275	53.9871	32.013	56.0843	30.686	74.5134	81.6924	79.7753	24.3865	8.6031	19.5027	59.3095	44.2195	186.378	134.559	139.12
PSAT_LOCUS12949	22.7687	18.1387	21.866	8.84602	14.2166	7.51235	14.1752	14.3235	19.9412	9.58285	9.04859	9.91774	11.036	11.841	11.6002	13.4902	11.6695	17.187
PSAT_LOCUS7585	1.79595	2.79896	1.56947	1.7165	0.440687	2.02595	1.41638	1.54808	2.32362	1.3458	1.12709	0.133328	0.391859	0.92706	0.71132	2.36972	1.79922	2.3897
PSAT_LOCUS22396	0.0650351	0.459686	0.206563	0.193645	0.0462535	0.266111	0.333598	0.197139	0.109864	0.664111	0.348391	0.493402	0.491609	0.41557	0.299652	0.657397	0.231961	1.11472
PSAT_LOCUS22397	18.7393	35.6733	25.054	24.0611	25.7187	31.6817	31.0529	51.2518	37.7417	32.6295	29.8318	24.4051	16.9346	22.094	18.7253	48.0835	46.5985	46.9203
PSAT_LOCUS22394	34.9148	31.9532	31.1539	27.6375	32.6708	28.6397	31.5908	34.4165	31.911	33.5596	34.2706	31.1266	31.8839	21.7809	25.1292	26.1358	23.5084	26.7027
PSAT_LOCUS22395	11.4453	6.22847	8.87294	10.3024	6.36607	7.54926	5.36005	7.87499	8.83154	7.71263	5.63852	3.85855	7.45924	13.2049	11.16	7.62196	5.16234	7.67102
PSAT_LOCUS22392	47.8068	46.1125	73.8375	53.9463	42.7639	54.1201	46.278	42.2584	53.3461	62.8642	55.7739	37.4845	44.3425	42.3527	43.371	52.6126	58.1706	64.4411
PSAT_LOCUS22393	127.774	98.646	115.081	157.848	96.1353	134.296	86.3624	122.106	123.19	86.313	109.801	64.5729	120.332	132.563	144.689	171.96	124.312	137.453
PSAT_LOCUS22390	0	0	0	0	0	0	0	0	0	0	0	0	0	0	0	0	0	0
PSAT_LOCUS22391	7.44974	5.34878	5.59535	6.42316	4.73485	6.59717	5.63145	7.94093	6.73996	7.56998	4.48398	3.7266	6.90299	8.0558	8.78954	6.42232	7.53941	7.22956
PSAT_LOCUS22398	1.65096	6.13455	7.68807	8.03157	3.26503	6.02068	0	3.63615	5.20371	9.6207	2.53011	2.70923	0.330176	3.52712	0	9.46357	6.88931	5.00033
PSAT_LOCUS22399	0	0	0	0	0	0	0	0	0	0	0	0	0	0	0	0	0	0
PSAT_LOCUS28134	4.5727	4.09505	3.96797	4.4555	5.06478	8.26126	3.83686	6.5644	2.66957	7.43829	5.70377	3.59588	2.97962	4.52043	5.64961	5.73815	9.10128	6.50981
PSAT_LOCUS27347	0	0	0	0	0	0	0	0	0	0	0	0	0	0	0	0	0	0
PSAT_LOCUS28136	16.0842	9.77982	12.5366	11.6169	7.27697	11.9652	9.96021	14.4069	11.2387	13.1175	10.7034	7.4529	12.8191	16.5866	14.941	8.24108	7.71124	10.2019
PSAT_LOCUS28137	9.3925	9.98189	8.35944	7.83177	6.60776	8.89346	9.67047	12.5151	11.8172	8.09272	6.76633	6.11897	8.69415	11.8645	8.71857	10.5132	11.8312	12.5519
PSAT_LOCUS27342	0	0	0	0	0	0	0	0	0	0	0	0	0	0	0	0	0	0
PSAT_LOCUS28131	32.5828	34.0228	47.417	45.7618	31.4635	48.1735	57.803	50.0105	46.5029	46.3919	45.5919	40.3446	55.751	51.8012	80.9912	49.228	56.5278	48.0964
PSAT_LOCUS28132	709.332	1025.95	732.462	507.256	344.707	557.626	449.709	898.523	980.443	672.749	342.408	206.548	336.993	694.153	573.119	1194.22	945.451	1010.83
PSAT_LOCUS28133	4.74182	3.21055	3.14882	3.52995	3.51875	3.56159	2.55669	3.44928	5.11278	3.278	2.91659	2.63266	2.47408	3.05045	1.86974	2.98583	3.52533	4.13049
PSAT_LOCUS28138	132.781	147.958	191.489	154.565	106.938	132.196	135.439	118.454	162.803	142.867	203.94	136.777	102.958	135.841	110.559	216.929	208.314	202.96
PSAT_LOCUS28139	55.4257	44.0447	49.3736	59.0536	41.7662	54.1408	48.4942	62.1404	51.1503	55.7423	48.9014	36.7946	55.1659	53.0885	60.0398	66.8586	65.7818	63.3616
PSAT_LOCUS27348	0	0	0	0	0	0	0	0	0	0	0	0	0	0	0	0	0	0
PSAT_LOCUS27349	0	0	0	0	0	0	0	0	0	0	0	0	0	0	0	0	0	0
PSAT_LOCUS20847	0.108212	0.133572	0.121928	0.0574546	0.182211	0.082925	0.0488264	0.0350997	0.174014	0.110583	0.215103	0.0755754	0.0104984	0.0733841	0.0372884	0.0587183	0.199868	0.109772
PSAT_LOCUS20840	23.4091	8.50797	12.6413	11.2465	8.48982	14.393	7.74186	16.4862	9.63171	6.77955	7.59361	4.28231	14.2229	35.1339	14.0229	17.0688	20.4576	14.1474
PSAT_LOCUS20841	1.76853	2.19218	1.85258	1.02659	1.42735	1.46359	1.13747	1.79287	2.56752	1.78586	0.958484	0.535919	1.02678	1.50999	1.00546	2.9535	1.84694	2.87992
PSAT_LOCUS16063	0	0	0	0.120177	0.103736	0	0.0774743	0.0205058	0	0	0.01352	0	0	0	0	0	0.0296199	0.0649256
PSAT_LOCUS16062	1.18496	0.924258	0.84908	1.51261	1.46768	0.966109	2.64439	1.07766	0.580375	1.129	2.30387	1.16439	0.871339	1.68079	1.05815	1.31684	1.49472	0.80588
PSAT_LOCUS16061	0	0	0	0	0	0	0	0.0799713	0	0	0	0.0888228	0.111457	0	0	0	0	0
PSAT_LOCUS16060	0.808008	0.975279	0.769083	2.37033	1.12535	1.69627	1.59281	0.917251	0.822971	1.46326	2.66716	1.21895	0.252968	1.16878	2.15126	1.49119	1.87428	0.787469
PSAT_LOCUS16067	0	0	0	0	0	0	0	0	0	0	0	0	0	0	0	0	0	0
PSAT_LOCUS16066	0	0	0	0	0	0	0	0	0	0	0	0	0	0	0	0	0	0
PSAT_LOCUS16065	0	0	0	0	0	0	0	0	0	0	0	0	0	0	0	0	0	0
PSAT_LOCUS16064	0	0	0	0	0	0	0.0692257	0.694849	0.0609811	0	0	0	0	0	0	0	0	0
PSAT_LOCUS16069	0	0	0	0	0	0	0	0	0	0	0	0	0	0	0	0	0	0
PSAT_LOCUS16068	0	0	0	0	0	0	0	0	0	0	0	0	0	0	0	0	0	0
PSAT_LOCUS22640	1.05247	1.48687	0.85966	1.12407	0.911325	0.739765	0.737862	0.816421	0.718181	1.4052	1.36288	1.03302	0.59149	0.339964	0.499244	0.753067	0.80422	0.766558
PSAT_LOCUS22641	0.618005	0.814662	0.743489	0.696929	1.5057	1.24072	1.35114	0.291679	0.376085	1.21082	1.94346	1.0944	1.64392	0.536902	1.21979	1.38991	1.02194	1.45133
PSAT_LOCUS10892	6.62824	5.8889	7.38335	5.90872	4.47556	5.33656	6.95325	5.88318	6.64018	5.48025	5.91245	2.86929	4.43841	5.86049	4.97514	6.30496	6.3813	7.12523
PSAT_LOCUS22643	16.0505	11.7229	17.2164	18.0389	13.5771	17.2516	13.7048	17.3009	15.7795	14.9691	12.9362	8.81021	17.7192	19.0531	19.212	18.3051	16.0321	16.5685
PSAT_LOCUS22644	23.1197	17.4904	16.4528	22.4199	12.6424	18.9762	16.4658	21.4379	18.2786	17.2907	16.4155	9.68917	20.4373	21.998	30.9808	19.0696	16.4031	21.6871
PSAT_LOCUS10895	12.5661	13.0902	11.3365	11.5035	7.92021	11.1458	10.6072	11.0899	10.8687	10.0538	9.48652	8.99498	13.4752	13.1024	17.8853	11.3937	9.53204	11.8914
PSAT_LOCUS22646	0.0966225	0	0.0718838	0.273543	0.925923	0.431758	0.310917	0.147715	0.0355148	0.0599661	0.449998	0.368453	0.439393	0.055876	0.796166	0.381012	0.108352	0.332882
PSAT_LOCUS22647	475.494	425.641	515.165	451.65	514.086	477.589	588.521	305.432	389.032	340.727	541.108	526.535	532.151	429.852	501.382	520.749	548.682	445.527
PSAT_LOCUS10898	4.6454	5.39947	5.5034	4.8974	3.95261	5.42305	4.74257	3.03338	5.85772	5.72366	5.52677	4.69391	4.03466	4.6134	4.32327	7.56814	7.62209	8.45059
PSAT_LOCUS22649	10.5875	7.23224	10.0636	9.7316	6.09439	9.25531	6.93888	11.7622	9.84934	8.95837	5.0659	3.60541	9.5762	11.5732	11.0673	10.7024	9.81537	11.3075
PSAT_LOCUS24607	0	0	0	0	0	0	0	0	0	0	0	0	0	0	0	0	0	0
PSAT_LOCUS13525	22.6701	25.3052	13.8056	5.3407	3.90072	5.62548	22.9823	78.2126	51.062	29.4517	8.87512	8.4393	10.9557	20.202	15.0219	11.431	8.85502	16.0802
PSAT_LOCUS20849	1.05019	1.12814	1.0331	0.775199	0.362012	1.07056	0.905163	0.783793	1.38676	1.03974	0.865642	0.488271	0.512408	1.25978	0.544189	0.740544	0.680609	1.34604
PSAT_LOCUS23119	27.6048	21.1036	26.9998	52.73	43.0998	38.4833	36.1924	25.2459	20.6475	41.4055	55.2901	44.9784	46.6292	30.811	47.521	26.0784	31.0711	32.2357
PSAT_LOCUS23118	8.53938	5.9359	7.45924	7.74565	4.78534	6.7884	5.06503	8.60681	9.01198	7.59178	4.89822	4.0668	5.48989	7.60749	6.99738	7.24082	7.37536	7.82432
PSAT_LOCUS23117	0	0	0.118381	0	0	0.0394188	0	0	0	0	0	0	0	0.0682124	0	0	0	0.0662944
PSAT_LOCUS23116	5.45278	5.16306	4.63416	5.25278	4.35181	6.29069	4.88152	5.59195	6.04204	7.00365	5.88827	5.66329	3.46735	4.15704	5.38824	5.75411	5.39012	6.21693
PSAT_LOCUS23115	14.6319	15.0157	13.6367	13.3726	9.31081	14.5531	8.16126	17.7774	17.2389	15.643	9.0391	7.99405	9.01444	13.5535	11.8996	21.8188	15.5468	21.1177
PSAT_LOCUS23114	19.0116	15.8774	14.712	17.6813	13.9858	17.6809	20.0413	19.7031	26.947	32.6352	14.1056	11.5212	7.69647	6.933	5.39404	12.5421	9.25427	36.0055
PSAT_LOCUS23113	21.8532	20.0472	20.2012	17.3668	13.9011	17.4843	17.6096	31.1551	25.8394	18.1122	13.3932	10.495	18.527	19.9202	21.4604	21.7869	20.6594	20.6927
PSAT_LOCUS23112	22.887	25.6539	21.6917	12.4001	5.20905	10.3366	18.6169	22.6316	23.2148	13.4965	9.15002	4.0022	13.5991	16.1303	19.7186	24.6806	14.6293	17.8908
PSAT_LOCUS23111	21.3598	16.7775	16.9085	30.3092	14.2228	26.3549	16.1151	24.333	18.4237	21.9589	21.3001	18.0338	23.2228	24.9525	32.9323	20.9233	21.489	21.5709
PSAT_LOCUS23110	0.467227	0	0.526108	0.906232	0	0.439524	0	0.71005	0.181675	0.69866	0	0	1.73375	0	2.53993	0.674789	0	0.467443
PSAT_LOCUS29779	0	0.180199	0.0638038	0.356715	0.260384	0	0	0.169045	0	0.0596282	0.157052	0.0671331	0	0	0.195521	0	0	0
PSAT_LOCUS29778	11.2021	12.3722	12.1726	8.48558	5.32474	9.42161	6.79445	14.543	13.8096	12.176	5.85629	3.07956	5.57848	10.6029	7.74357	19.1201	14.1756	15.717
PSAT_LOCUS29775	0	0	0	0	0	0	0	0	0	0	0	0	0	0	0	0	0	0
PSAT_LOCUS29774	0	0	0	0	0	0	0	0	0	0	0	0	0	0.218549	0	0	0	0
PSAT_LOCUS29777	5.07725	7.14204	6.5484	5.0615	6.07564	5.73431	6.7691	7.64232	7.93633	7.38712	5.31417	6.35445	4.35643	3.94497	4.03319	5.52068	4.6589	5.79757
PSAT_LOCUS29776	12.3728	10.4618	14.3343	19.8263	8.51484	19.4127	15.3307	18.0706	10.5733	16.0739	9.19369	7.09077	31.2532	15.4063	41.1334	5.50588	6.1232	7.82382
PSAT_LOCUS29771	2.70797	2.27145	2.41971	1.70156	2.51171	1.14436	2.27733	1.57713	2.84976	5.02834	2.28045	2.2517	2.51122	1.40897	1.03446	1.52741	1.97169	4.73559
PSAT_LOCUS29770	0	0	0	0	0	0	0	0	0	0	0	0	0	0	0	0	0	0
PSAT_LOCUS29773	0	0	0	0	0	0	0	0	0	0	0	0	0	0	0	0	0	0
PSAT_LOCUS29772	112.12	87.7766	106.938	147.121	98.5374	129.505	110.028	113.426	90.6066	124.405	114.363	97.126	91.7108	85.7764	127.41	62.6098	75.1087	76.2722
PSAT_LOCUS2829	0.00830813	0	0	0	0	0.0520258	0	0	0	0	0	0	0	0	0	0	0	0
PSAT_LOCUS2828	0	0	0	0	0	0	0	0	0	0	0	0	0	0	0	0	0	0
PSAT_LOCUS2821	0	0	0	0	0	0	0	0	0	0	0	0	0	0	0	0	0	0
PSAT_LOCUS2820	0	0	0	0	0	0	0	0	0	0	0	0	0	0	0	0	0	0
PSAT_LOCUS2823	0	0	0	0	0	0	0	0	0	0	0	0	0	0	0	0	0	0
PSAT_LOCUS2822	0	0.0274016	0.0592841	0.0872595	0.138611	0.180823	0.171908	0.0289246	0.0497104	0.11436	0.160815	0	0.0267912	0.0417847	0	0	0.0346545	0.154934
PSAT_LOCUS2825	0	0	0	0	0	0	0	0	0	0	0	0	0	0	0	0	0	0
PSAT_LOCUS2824	0	0	0	0	0	0	0	0	0	0	0	0	0	0	0	0	0	0
PSAT_LOCUS2827	0	0	0	0	0	0	0	0	0	0	0	0	0	0	0	0	0	0
PSAT_LOCUS2826	0	0	0	0	0	0	0	0	0	0	0	0	0	0	0	0	0	0
PSAT_LOCUS17819	2.2316	2.27801	2.82786	3.16814	2.03972	1.93896	2.11912	1.71571	1.93353	4.27289	3.45199	3.04245	1.4177	1.45722	1.75024	1.60888	1.67679	1.40191
PSAT_LOCUS17818	7.71286	7.07428	7.7857	8.45374	6.82977	9.20184	7.94263	7.59414	6.64282	7.28143	8.4613	6.24742	6.39889	7.18806	8.28759	5.73875	8.42469	7.69043
PSAT_LOCUS6439	1.17729	0.805587	1.03009	0.817338	0.586747	1.15528	0.500396	1.4018	1.51136	1.41067	0.375532	0.274341	0.272783	0.998244	0.501195	1.71729	0.680067	1.54919
PSAT_LOCUS17811	346.837	388.445	556.065	686.671	1025.23	720.607	504.651	170.791	270.777	271.047	800.697	649.474	359.456	200.541	321.146	534.297	1009.63	640.881
PSAT_LOCUS17810	0.657485	1.88059	0.822944	0.188513	0.159362	0.339473	0.845392	0.160514	0.440486	0.741648	0.126226	0.856278	0.80334	0.333743	0.981024	0.108081	0.28569	0.956563
PSAT_LOCUS17813	160.878	113.185	166.874	214.89	90.6229	134.416	132.733	203.376	241.776	174.346	164.99	108.844	133.246	178.254	199.059	259.968	289.374	338.571
PSAT_LOCUS17812	0	0	0.00981227	0	0	0	0	0.0176086	0.0977673	0.0584917	0.00618011	0.0279722	0.0641195	0.0625459	0.0114993	0.10452	0	0
PSAT_LOCUS17815	0	0	0	0	0	0.0542305	1.20609	1.06206	0	0	0	0	1.03465	0.257298	1.65592	0.281362	0.400318	0
PSAT_LOCUS17814	0.220942	1.77632	0.195405	0	0	0.187361	1.42317	0.27125	0.251718	1.37566	0.551905	1.74135	0.283163	0	1.08169	0	0.0415561	0.0581189
PSAT_LOCUS17817	1.29275	3.17028	2.38965	4.50721	5.96607	4.82302	3.09697	0.558991	0	5.08772	5.85258	8.77873	3.01708	1.51256	1.74985	3.2278	9.57535	3.2903
PSAT_LOCUS17816	87.3163	36.9526	53.0276	47.1507	16.1926	33.7585	26.9071	94.482	60.1821	46.1925	16.3325	7.88702	50.3429	72.1379	52.579	16.69	13.7459	23.3887
PSAT_LOCUS394	0	0	0	0	0	0	0	0	0	0	0	0	0	0	0	0	0	0
PSAT_LOCUS395	0	0	0	0	0	0	0	0	0	0	0	0	0	0	0	0	0	0
PSAT_LOCUS396	0	0	0	0	0	0	0	0	0	0	0	0	0	0	0	0	0	0
PSAT_LOCUS11300	37.9429	42.5582	40.1001	46.0146	37.9947	46.4819	34.129	46.6829	37.4401	41.3366	34.4981	26.9721	34.7292	34.7217	42.7251	67.5764	67.147	65.0521
PSAT_LOCUS11307	0.411557	0.526513	0.426519	0.698871	0.774261	0.60767	0.797288	0.399069	0.360116	0.665144	0.647841	1.09845	0.568413	0.0717965	0.186107	0.362652	0.192369	0.714085
PSAT_LOCUS11306	17.5119	11.8274	14.3651	12.5579	8.58383	10.8678	7.61434	17.7907	13.2616	12.8347	6.27677	4.32736	10.5724	15.9491	11.2903	13.2495	11.9892	14.6978
PSAT_LOCUS11305	8.19658	8.01783	7.72588	7.99789	5.55356	9.28641	7.81506	12.2984	9.59596	11.6892	6.04187	5.0038	9.29074	10.5727	12.3124	11.2197	11.1945	10.6468
PSAT_LOCUS11304	5.07006	3.42663	4.3062	3.09805	2.34643	2.95086	3.07735	3.15111	5.0902	4.10008	1.63319	3.09766	2.32833	3.31455	4.93536	3.69489	3.30324	4.68793
PSAT_LOCUS11309	363.484	492.131	343.806	240.934	162.47	274.108	231.894	472.088	443.309	360.671	162.324	128.009	195.319	382.367	297.797	564.327	379.448	428.983
PSAT_LOCUS11308	2.95202	1.68037	0.566301	0	0.58787	0.106027	0.809228	2.90687	7.64193	1.93151	0.517297	1.0536	0.247086	1.91188	2.47741	1.54295	2.2269	2.48854
PSAT_LOCUS398	0	0	0	0	0	0	0	0	0	0	0	0	0	0	0	0	0	0
PSAT_LOCUS399	0	0	0	0	0	0	0	0	0	0	0	0	0	0	0	0	0	0
PSAT_LOCUS4763	0	0.278353	0.073504	0	0	0.489025	0.116939	0.192625	0.970629	0.811428	1.81784	0.267428	0	0.584179	0.0939611	2.61985	0.692106	10.42
PSAT_LOCUS4764	106.485	115.756	102.022	86.382	60.0919	75.24	64.9392	114.864	114.569	93.8637	63.1656	39.7215	66.4285	102.059	83.2716	118.257	105.001	116.882
PSAT_LOCUS4765	9.17458	8.11402	7.04939	13.8873	11.5239	15.3654	11.6811	15.6432	7.09662	16.9959	12.567	9.35569	9.91388	9.59827	11.9939	12.0988	10.5533	13.4769
PSAT_LOCUS8465	1.56447	1.61474	1.02631	0.791453	0.261559	0.527065	0.573792	1.71364	1.14183	1.15385	0.253659	0.0505103	0.406468	1.12856	0.48992	1.51172	0.814026	0.987755
PSAT_LOCUS8464	59.1539	59.5373	53.8702	48.5683	40.5661	40.8438	52.7685	74.7383	58.4527	45.2423	43.7283	34.3474	53.9781	72.5288	63.2268	39.4312	45.2306	48.7047
PSAT_LOCUS642	0	0	0	0	0	0	0	0	0	0	0	0	0	0	0	0	0	0
PSAT_LOCUS643	0	0	0	0	0	0	0	0	0	0	0	0	0	0	0	0	0	0
PSAT_LOCUS640	0	0	0	0	0	0	0	0	0	0	0	0	0	0	0	0	0	0
PSAT_LOCUS641	0	0	0	0	0	0	0	0	0	0	0	0	0	0	0	0	0	0
PSAT_LOCUS646	0	0	0	0	0	0	0	0	0	0	0.0183667	0	0	0	0	0	0.0212996	0
PSAT_LOCUS647	0	0	0	0	0	0	0	0	0	0	0	0	0	0	0	0	0	0
PSAT_LOCUS644	0	0.00916384	0	0	0.00397563	0	0	0	0	0	0	0	0	0	0	0	0	0
PSAT_LOCUS645	0	0	0	0	0	0	0	0	0	0	0	0	0	0	0	0	0	0
PSAT_LOCUS648	0	0	0	0	0	0	0	0	0	0	0	0	0	0	0	0	0	0
PSAT_LOCUS649	0	0	0	0	0	0	0	0	0	0	0	0	0	0	0	0	0	0
PSAT_LOCUS9914	8.28563	10.3482	5.53854	6.34818	7.53273	7.21499	10.5055	6.96178	9.82069	9.26684	6.50373	9.6704	8.1435	7.30906	7.99044	5.25781	5.66647	7.46304
PSAT_LOCUS9915	92.5918	47.2734	57.8323	56.5695	28.3103	39.608	42.9955	72.3653	53.6433	45.592	20.485	23.6879	73.1894	105.044	78.6286	53.5003	42.4907	42.7571
PSAT_LOCUS9916	0.59558	0.168945	0.40528	0.333643	0.172957	0.203456	0.161897	0.952722	0.945112	0.22277	0.154692	0.163733	0.0630722	0.60151	0.207165	0.337103	0.135562	0.179277
PSAT_LOCUS9917	3.11933	2.1134	3.60087	1.6967	0.531201	1.50012	1.18253	2.75754	2.63259	2.42435	0.798423	0.780474	1.80971	3.01097	2.20101	2.08675	2.68981	2.10168
PSAT_LOCUS9910	17.4116	20.7888	20.4055	17.1643	13.1416	15.8473	17.7864	20.4295	19.3534	15.856	13.9256	11.5663	17.5818	19.6253	26.3585	17.3322	22.4895	22.4566
PSAT_LOCUS9911	73.9067	69.6121	61.1941	62.934	46.9005	56.6455	50.4844	83.0066	85.7553	72.9804	51.3203	36.614	49.9679	70.2893	54.1304	85.8628	69.967	83.8821
PSAT_LOCUS9912	6.87044	6.81433	4.68648	4.93814	4.38169	7.1001	7.79001	13.0909	11.1308	10.6296	4.76983	5.67537	7.65249	20.2126	7.37911	9.65011	9.70954	14.4433
PSAT_LOCUS9913	149.576	117.472	116.422	153.692	163.288	156.669	139.715	198.551	147.996	149.971	178.98	138.645	163.724	163.299	148.861	108.329	129.639	122.052
PSAT_LOCUS9918	0.0548722	0	0	0	0.0275431	0	0	0	0	0	0	0	0.0525488	0	0	0	0	0.112009
PSAT_LOCUS9919	215.683	200.689	200.374	149.269	138.359	165.967	174.118	299.118	273.58	211.715	154.452	144.339	170.744	213.722	165.496	194.577	168.227	209.177
PSAT_LOCUS4468	0.0725725	0.382713	0.217185	0.260429	0.648084	0.631806	0.0901251	0.191238	1.25494	0.229408	0.866639	0.478972	0.488265	0.552075	0.274568	0.753154	0.3211	1.37568
PSAT_LOCUS9737	0	0	0	0	0	0	0	0	0	0	0	0	0	0	0.0192544	0	0	0
PSAT_LOCUS13372	1.95465	0.208192	1.6934	2.11647	9.23311	4.08109	0.855663	2.36317	0.167662	0.350551	6.93749	0.206372	1.40333	0.0894295	0	2.90356	2.98526	2.19929
PSAT_LOCUS22188	3.70429	2.78139	3.96197	3.06891	1.87961	3.36537	2.86239	3.45808	4.61544	2.88497	1.95986	1.90038	2.97057	3.58924	5.35945	4.53962	3.55521	3.62387
PSAT_LOCUS10933	0	0	0	0	0	0	0	0	0	0	0	0	0	0	0	0	0	0
PSAT_LOCUS10932	3.77572	1.36168	1.90198	1.46797	0.606843	0.987207	2.20718	6.28976	3.34095	1.77768	1.44989	0.737063	1.0157	1.96462	1.22758	1.02087	0.420134	1.6324
PSAT_LOCUS10931	59.2182	50.959	59.774	58.55	39.8173	53.5693	44.8529	62.7433	64.7857	58.3073	46.2246	31.8033	51.9597	62.039	56.635	67.8133	61.573	64.5444
PSAT_LOCUS10930	2.55745	3.22979	2.88833	3.86015	1.7042	3.32655	1.68286	3.04084	2.34062	2.78548	2.09552	1.8018	2.3633	3.32068	2.80161	3.26203	2.71848	3.07549
PSAT_LOCUS22187	7.15454	11.3629	9.78505	7.78593	8.09509	8.14369	3.23605	3.45685	8.58644	13.7903	10.8936	9.96104	8.21033	5.93942	2.58604	7.36496	7.44039	14.6804
PSAT_LOCUS22186	1542.28	1850.24	1770.46	1822.38	2525.24	1971.65	2317.2	1099.38	1356.38	1700.52	2471.66	2639.25	2145.48	1435.48	1631.97	1818.71	2085.85	1710.32
PSAT_LOCUS22185	126.883	114.388	109.074	101.579	63.8694	94.5916	74.1129	139.191	124.505	99.283	66.8238	44.709	94.9824	143.191	135.474	134.194	121.281	122.262
PSAT_LOCUS22184	93.9131	69.5571	78.2926	73.0149	53.3068	63.7955	64.4722	95.9791	83.9486	77.0005	67.5667	42.087	79.6015	92.0129	78.8156	89.8733	74.6877	88.3977
PSAT_LOCUS31824	79.4982	76.4141	68.5826	65.2986	78.3879	71.7673	75.9522	76.5406	73.8139	82.4536	87.3541	89.7431	90.9201	72.5724	77.9359	63.3986	62.9754	66.6802
PSAT_LOCUS31825	129.681	74.6732	89.3457	116.852	67.0195	87.0798	49.1489	78.7349	74.8868	94.0744	57.6712	38.0533	100.807	129.775	121.979	59.052	46.0976	61.2759
PSAT_LOCUS31826	70.5298	70.6898	68.8983	69.4377	52.4816	66.5777	53.1033	73.101	67.7494	64.8489	59.2357	38.2845	63.6455	73.4926	70.1941	60.2249	54.6627	61.5377
PSAT_LOCUS31827	0	0	0	0	0	0	3.84564	2.43895	0	0	0	0	2.68377	1.64007	4.0739	0	0	0
PSAT_LOCUS31820	169.373	175.145	211.016	195.742	188.163	181.387	199.406	172.025	144.038	159.921	193.4	165.922	224.459	184.123	197.915	135.438	176.303	146.922
PSAT_LOCUS31821	190.952	249.341	272.015	185.302	232.386	204.441	247.329	178.025	226.467	157.698	209.608	195.758	191.759	175.76	197.429	241.066	251.805	215.468
PSAT_LOCUS31822	4.18794	9.3873	4.61381	5.34165	13.7884	6.43092	10.6175	10.34	8.06931	5.87849	8.49274	6.36639	25.4032	26.9121	13.3189	11.0595	7.65471	12.6158
PSAT_LOCUS31823	4.50144	3.58573	5.21361	4.98829	3.33184	4.25358	1.91315	4.36673	3.88931	3.80366	3.02204	3.06997	3.83512	4.62641	4.58479	4.68393	4.28353	4.17984
PSAT_LOCUS31828	76.1636	120.477	98.4427	61.7867	48.971	68.6965	55.6133	110.939	106.278	67.7086	44.2618	21.1874	48.2187	71.7985	70.4645	154.995	148.726	142.824
PSAT_LOCUS31829	3.31528	4.6852	3.00342	4.06742	3.12146	3.86468	3.15956	3.16779	4.05643	4.10107	2.21938	2.35918	1.44758	3.31054	2.77662	5.57865	4.55863	5.73266
PSAT_LOCUS1499	0	0	0	0	0	0	0	0	0	0	0.0208273	0	0	0	0	0	0	0
PSAT_LOCUS1668	0	0	0	0	0	0	0	0	0	0	0	0	0	0	0	0	0	0
PSAT_LOCUS1669	0	0	0	0	0	0	0	0	0	0	0	0	0	0	0	0	0	0
PSAT_LOCUS1666	0	0	0	0	0	0	0	0	0	0	0	0	0	0	0	0	0	0
PSAT_LOCUS1667	0	0	0	0	0	0	0	0	0	0	0	0	0	0	0	0	0	0
PSAT_LOCUS1664	0	0.0609551	0	0	0	0	0	0	0	0	0	0	0	0	0	0	0	0
PSAT_LOCUS1665	0	0	0	0	0	0	0	0	0	0	0.136823	0	0	0.0885303	0	0	0.0793702	0
PSAT_LOCUS1662	0	0	0	0	0	0	0	0	0	0	0	0	0	0	0	0	0	0
PSAT_LOCUS1663	0	0	0	0	0	0	0	0	0	0	0	0	0	0	0	0	0	0
PSAT_LOCUS1660	0	0	0	0	0	0	0	0	0	0	0	0	0	0	0	0	0	0
PSAT_LOCUS1661	0	0	0	0	0	0	0	0	0	0	0	0	0	0	0	0	0	0
PSAT_LOCUS2009	0	0	0	0	0	0	0	0	0	0	0	0	0	0	0	0	0	0
PSAT_LOCUS2008	0	0	0	0	0	0	0	0	0	0	0	0	0	0	0	0	0	0
PSAT_LOCUS2003	0	0	0	0	0	0	0	0	0	0	0	0	0	0	0	0	0	0
PSAT_LOCUS2002	0	0	0	0	0	0	0	0	0	0	0	0	0	0	0	0	0	0
PSAT_LOCUS2001	0	0	0	0	0	0	0	0	0	0	0	0	0	0	0	0	0	0
PSAT_LOCUS2000	0	0	0	0	0	0	0	0	0	0	0	0	0	0	0	0	0	0
PSAT_LOCUS2007	0	0	0	0	0	0	0	0	0	0	0	0	0	0	0	0	0	0
PSAT_LOCUS2006	0	0	0	0	0	0	0	0	0	0	0	0	0	0	0	0	0	0
PSAT_LOCUS2005	0	0	0	0	0	0	0	0	0	0	0	0	0	0	0	0	0	0
PSAT_LOCUS2004	0	0	0	0	0	0	0	0	0	0	0	0	0	0	0	0	0	0
PSAT_LOCUS1498	0	0	0	0	0	0	0	0.0406133	0	0	0	0	0	0	0	0.00591941	0	0
PSAT_LOCUS31798	0.0830757	0	0	0.0634756	0.0280501	0	0.156144	0.0943078	0.119233	0.140745	0.0668833	0.0285904	0.0801958	0.0286831	0.120877	0	0	0.0694947
PSAT_LOCUS31799	0	0	0	0	0	0	0	0	0	0	0	0	0	0	0	0	0	0
PSAT_LOCUS31796	0	0	0	0.0497806	0	0	0	0	0	0.0376159	0	0	0	0	0	0	0	0.0355796
PSAT_LOCUS31797	0.891022	0	0.256281	1.14363	0.754245	0	0.580653	0.620974	0.802383	0.634559	0.54262	0.63125	0.712294	0.700583	0.64082	0.463537	0	0.820451
PSAT_LOCUS31794	0	0	0	0	0	0	0	0	0	0	0	0	0	0	0	0	0	0
PSAT_LOCUS31795	0	0	0	0.148924	0	0	0.0714992	0	0.0244565	0.0234652	0	0	0	0.0172756	0.0412453	0	0	0.0600085
PSAT_LOCUS31792	0	0	0	0	0	0	0	0	0	0	0	0	0	0	0	0	0	0
PSAT_LOCUS31793	0	0	0	0.157051	0	0	0.0706187	0	0.0298864	0.0670984	0	0	0	0.0294723	0.066266	0.0261335	0	0.0860242
PSAT_LOCUS31790	0	0	0	0	0	0	0	0	0	0	0	0	0	0	0	0	0	0
PSAT_LOCUS31791	0.0325125	0	0	0.206872	0	0	0.0407385	0	0.0314367	0.119163	0	0	0	0.0456849	0.024686	0.0371892	0	0.0878929
WD_newGene_7196	66.076	77.2628	98.1254	158.847	113.586	103.079	81.1443	49.215	62.0116	59.5046	143.735	43.6499	53.2767	79.0708	30.7582	49.4586	64.6527	63.3578
WD_newGene_7197	1.97048	1.97367	2.14643	1.88585	1.04118	1.9773	1.7178	2.24374	1.89775	2.06407	1.70253	0.846584	1.78144	2.29703	2.85485	1.49122	1.95779	2.26255
WD_newGene_6828	11.5419	10.3533	10.6593	16.2441	10.326	17.7677	11.2624	10.4504	8.30196	13.1935	12.7254	12.0823	13.6063	12.326	23.7821	21.476	18.4876	15.7889
WD_newGene_6822	1.70207	1.19726	1.83265	0.520759	0.746651	2.17999	1.87692	1.54341	2.19827	1.17464	1.42159	0.392602	1.82621	2.31614	1.62407	1.4336	1.55503	3.58366
WD_newGene_6821	0	0	0	0	0	0	7.00441	11.7149	0	0	0	0	12.4728	4.24472	11.8797	0	0	0
WD_newGene_6827	5.51063	8.34389	4.26167	5.45203	2.77966	6.96961	4.75441	5.17215	4.57203	5.42738	4.72636	3.65298	3.78948	4.83371	6.77741	6.52265	7.12601	8.20885
WD_newGene_6825	10.5189	11.7867	12.9353	11.179	6.83463	11.7593	10.6876	9.40261	9.2705	10.7023	9.77335	9.37177	10.248	10.3258	15.8752	16.2622	13.1914	12.6978
WD_newGene_6824	1.98003	1.39618	1.22616	1.58071	0.963318	1.39581	1.67461	1.64373	1.95122	2.02293	0.791627	0.527355	1.70648	2.02288	1.87914	1.93834	1.56526	2.57883
WD_newGene_7441	1.05945	0.541913	0.753433	0.21912	0.283566	0.59795	0.303189	0.417533	0.722486	0.49408	0.737543	0.387211	0.301803	1.3468	0.161028	0.196571	0.133978	0.335863
WD_newGene_7446	3.47065	2.599	3.5113	0	0	0	0.740638	1.11141	1.70336	0	0	0	0.739476	1.57209	0	0	0	0
WD_newGene_7445	0	0	0	0	0	0	10.6404	11.7442	0	0	0	0	13.6951	0	19.7792	0	0	0
PSAT_LOCUS3758	5.82391	6.85673	7.88314	6.06581	4.53119	7.17617	9.3848	9.80243	8.25016	8.53897	8.36701	4.51904	5.91117	6.59954	10.3045	7.22547	7.25008	6.63529
PSAT_LOCUS3759	0.107521	0.0571852	0	0	0.0536109	0	0.165019	0.16403	0.236041	0.103854	0	0	0	0.123537	0	0	0.0302102	0.0511533
PSAT_LOCUS3750	0.0735032	0.0735773	0.0403959	0	0.677516	0.072157	0	0.192701	0.559661	0.753908	0.0439877	0.197305	0	0.221402	0	0.126081	0.205835	0.367174
PSAT_LOCUS3751	31.5802	30.1032	21.9589	37.9605	68.6803	59.7031	73.3239	19.2748	7.88998	60.5316	60.0036	83.5775	75.2985	16.6029	37.3354	10.1771	17.7147	19.2009
PSAT_LOCUS3752	0	0	0	0	0	0	0.186715	0	0	0	0	0	0.170325	0.036904	0.0331761	0	0	0
PSAT_LOCUS3753	0	0	0	0	0	0	0	0	0	0	0	0	0	0	0	0	0	0
PSAT_LOCUS3754	34.193	26.908	23.6497	19.3455	13.3257	18.7971	25.3821	44.5638	38.6045	28.2421	18.7674	13.6281	23.9545	32.2029	25.5906	18.5511	15.1581	25.7971
PSAT_LOCUS3755	6.33416	5.51319	4.496	2.9256	1.6986	2.91854	9.30599	15.4585	11.2747	4.03953	4.8009	3.58563	3.11615	4.85768	4.21068	1.70248	1.30907	3.43206
PSAT_LOCUS3756	12.5517	8.67178	7.87451	11.3477	9.8921	9.70343	11.2233	17.2839	13.6005	15.1824	9.95796	8.88157	12.2286	10.167	12.7322	6.7312	7.90791	10.3271
PSAT_LOCUS3757	3.79197	0.69109	0.599667	1.75545	0.955309	0.344974	1.285	1.77884	1.90857	5.0732	1.23655	0.695101	1.26898	0.651006	1.16093	0.301856	0.234394	8.4414
PSAT_LOCUS30045	107.46	125.415	105.251	65.1329	51.7179	72.2057	71.1337	98.2558	123.888	72.0044	46.5058	39.3088	64.8123	75.4853	76.6936	94.8631	81.5513	91.5104
PSAT_LOCUS30044	4.24911	4.73129	4.33568	3.4436	2.46015	3.36954	4.01344	4.59632	5.65228	3.62274	3.35328	2.71749	2.82101	5.97458	6.09121	4.4564	3.96695	3.83809
PSAT_LOCUS30047	24.0653	16.1797	31.168	27.6	13.6948	25.3865	23.5052	27.1767	36.0105	15.2732	23.5449	11.5388	27.0239	34.1804	31.9337	27.1592	36.1159	29.5137
PSAT_LOCUS30046	18.2321	18.3408	20.4141	19.5428	12.4899	18.1769	15.2651	22.2787	21.3311	18.7528	13.4463	8.51435	15.8452	23.1883	21.7779	21.1801	20.674	22.3999
PSAT_LOCUS30041	12.8224	11.2386	11.9162	12.9905	9.17107	11.6195	10.2584	17.5056	14.3576	15.1471	9.89803	9.36193	13.8593	11.91	15.9587	13.3046	13.7739	14.3701
PSAT_LOCUS30040	0	0	0	0	0	0	0	0	0	0	0	0	0	0	0	0	0	0
PSAT_LOCUS30043	6.79474	6.71526	5.52088	7.88428	6.15665	5.65966	6.02968	3.41318	3.37341	8.19107	5.4802	7.76717	7.17877	5.47591	8.97348	5.56319	7.56785	5.87983
PSAT_LOCUS30042	134.221	110.93	104.665	148.926	105.886	107.742	122.797	86.0288	100.844	113.454	124.269	107.951	109.707	86.8892	124.479	49.9208	51.0424	65.5717
PSAT_LOCUS30049	0	0	0	0	0	0	0	0	0	0	0	0	0	0	0	0	0	0
PSAT_LOCUS30048	1.05769	1.53915	1.01474	2.77191	1.72762	3.85468	2.82229	3.13797	0.879401	2.3852	2.22909	1.63355	4.22603	2.71486	7.56903	2.41274	2.76013	3.145
PSAT_LOCUS19354	55.1195	68.4796	81.316	25.9897	63.0519	33.8056	55.5091	25.3797	60.4454	42.1852	47.5779	82.7018	34.634	43.6594	27.07	36.9238	38.7407	37.784
PSAT_LOCUS19355	0.293379	0.787532	0.306708	3.06163	1.6175	3.75978	0.51664	0.731443	0.302336	4.36165	2.15752	1.95055	1.01088	0.299689	0.750375	6.4579	5.59821	4.80026
PSAT_LOCUS19356	0	0	0	0	0	0	0	0	0	0	0	0	0	0	0	0	0	0
PSAT_LOCUS19357	0	0.1445	0	0	0.205865	0	0	0	0	0	0	0	0	0	0	0	0	0
PSAT_LOCUS19350	5.90238	5.11231	5.64065	7.66426	3.03779	7.00999	4.00816	7.16345	4.8855	5.95181	2.78961	2.72287	3.80252	4.8771	7.14969	7.04719	6.37769	7.34953
PSAT_LOCUS19351	0.0301382	0	0	0	0.0506336	0	0.151369	4.38697	0.742564	0.0463967	0.0537409	0	0.140416	0.109889	0	0.381888	0.0666011	12.9515
PSAT_LOCUS19352	31.0747	28.0064	33.3116	27.9149	24.0327	28.7161	34.5472	32.676	30.4008	27.5761	26.7584	24.6495	49.3589	34.1216	59.7691	25.4538	30.7008	29.6891
PSAT_LOCUS19353	0	0	0	0	0	0	0	0	0	0	0	0	0	0	0	0	0	0
PSAT_LOCUS19358	0	0	0	0	0	0	0	0	0	0	0	0	0	0	0	0	0	0
PSAT_LOCUS19359	0.083674	0	0.297172	0.0470033	0.0540811	0.0417649	0.0521297	0.0501128	0.0567801	0.0624008	0	0	0	0.135293	0	0.148312	0	0.0656923
PSAT_LOCUS4409	0.153605	0	0	0.0893019	0	0.0353324	0.573304	0.156396	0.339824	0.257077	0.140853	0.0684476	0.0769641	0.449697	0	0.1752	0	0.146645
PSAT_LOCUS4408	19.5613	16.1336	16.1043	24.9213	17.0881	13.6705	13.6271	17.1182	20.6148	23.4796	17.6214	15.734	14.7103	15.1261	16.3714	19.3805	11.2335	18.4544
WD_newGene_2678	9.78209	8.49665	7.37613	7.5836	4.62281	7.31149	4.8538	8.44113	8.32444	6.34298	4.18799	2.71419	6.52031	10.5789	11.684	9.94427	6.61787	9.15686
PSAT_LOCUS4401	73.1578	48.4666	68.7345	67.4984	44.805	61.1382	43.186	22.4467	7.63781	42.9713	8.09715	12.4018	56.566	16.4993	54.1649	7.72278	4.52647	14.8849
PSAT_LOCUS4400	0	0	0	0	0	0	0	0	0	0	0	0	0	0	0	0	0	0
PSAT_LOCUS4403	13.7244	5.07912	3.64009	0.643792	0.282277	1.49924	28.6505	61.4782	43.8823	1.66165	2.95264	1.18769	5.96173	7.88235	3.0163	1.06292	0.69055	16.4405
PSAT_LOCUS4402	0.555129	0.355013	0.0940661	0	0	0	0.650734	0.205444	0.49429	0	0	0.0858222	0.270868	0.178643	0.141598	0	0	0.176122
PSAT_LOCUS4405	0.95509	0.596395	0.845669	1.39009	0.597967	1.11918	0.489474	0.782571	0.719481	1.32399	0.546836	0.718243	0.834977	1.59475	0.851142	1.39442	0.959879	1.08763
PSAT_LOCUS4404	9.01523	13.6313	12.5434	5.67637	4.16359	7.72212	5.65379	9.07492	14.3424	11.0146	2.99323	1.65625	2.26485	5.29199	3.95865	17.5912	10.8375	15.2918
PSAT_LOCUS4407	849.63	303.487	442.889	623.796	202.134	457.539	294.621	880.652	488.704	520.126	176.592	134.956	1012.54	1042.02	1177.89	257.904	133.8	230.008
PSAT_LOCUS4406	0.097756	0	0	0	0	0	0	0	0	0	0	0	0	0	0	0	0	0
PSAT_LOCUS21728	0	0	0	0	0	0	0	0	0	0	0	0	0	0	0	0	0	0
PSAT_LOCUS21729	16.0622	18.158	22.6853	25.3852	20.1241	18.4747	18.4364	13.6761	15.6069	26.5069	19.0479	20.5695	13.6733	9.5208	14.6187	13.8472	16.3797	16.1659
PSAT_LOCUS21726	0	0	0	0.126188	0	0	0	0.196206	0	0.0969768	0	0	0	0	0	0	0	0.0676144
PSAT_LOCUS21727	1.01034	0.661926	1.68688	2.23253	2.54633	1.81813	1.1989	2.41203	1.37397	1.3838	1.178	0.665957	3.0192	1.73003	1.84965	1.89683	1.70505	1.72482
PSAT_LOCUS21724	0	0	0	0	0	0	0	0	0	0	0	0	0	0	0	0	0	0
PSAT_LOCUS21725	0	0	0	0	0	0	0	0	0	0	0	0	0	0	0	0	0	0
PSAT_LOCUS21722	1.15262	1.69855	1.27756	1.01016	0.951262	1.34338	0.544005	1.60263	1.63507	1.74387	0.726979	0.994267	0.864942	1.03172	1.68028	1.68332	1.64054	1.71883
PSAT_LOCUS21723	6.76825	6.26885	6.21262	6.6691	5.97073	6.9647	6.15042	7.4267	8.26569	6.79497	5.37755	5.24675	7.09987	7.39487	7.12466	7.60215	7.46251	8.9371
PSAT_LOCUS21720	12.231	11.4245	13.0685	9.22017	4.89995	7.84248	6.83841	11.7196	16.691	11.3113	5.02307	2.86955	7.33757	13.805	12.6713	12.1028	9.90264	10.7517
PSAT_LOCUS21721	35.3202	41.1974	38.7239	32.1461	25.7951	35.352	33.0032	46.0159	42.5385	37.5801	27.7522	22.8306	32.3621	40.035	36.6382	47.8665	42.8469	45.1584
WD_newGene_1098	0.407617	0.225878	0.238099	0.0130503	0	0.0192752	0.206084	1.13511	0.865208	0.0227052	0.0150293	0	0.405449	1.78366	0.379162	0.00447711	0	0.033233
WD_newGene_1093	0	29.7104	0	0	0	0	8.55399	12.3022	12.7482	0	0	0	1.34792	13.0418	0	0	0	0
WD_newGene_1091	12.8391	5.7494	6.82916	15.0798	6.98479	13.247	7.82762	9.23718	6.12942	9.79127	4.18143	4.31318	17.514	17.1943	33.0798	6.64136	4.77899	5.67618
WD_newGene_1090	0.0428726	4.90265	0.0499509	0	0	0	4.24846	8.18713	3.44354	0	0	0	7.12091	9.215	13.5523	0	0	0
PSAT_LOCUS33534	0.291722	0.640898	0.282872	0.708836	0.0458702	0.314731	0.654728	0.112294	0.278273	0.103591	0	0.0769638	1.20975	0.195515	1.21789	0.374208	0.204724	0
PSAT_LOCUS33535	219.524	205.479	257.832	221.622	212.666	213.859	190.303	144.873	185.261	166.058	240.384	177.013	208.102	197.136	187.625	275.312	273.088	227.586
PSAT_LOCUS33536	15.5903	15.5873	16.4771	21.912	16.9859	16.2954	10.641	15.4774	13.5548	17.4917	15.2883	12.0224	19.0728	22.8899	23.6867	13.8997	13.9305	13.8045
PSAT_LOCUS33537	0	0.197755	0.0453523	0	0	0	0.052725	0.110138	0.141008	0.0719791	0.148111	0.0316561	0.0255331	0.0725617	0.202937	0	0	0.0126993
PSAT_LOCUS33530	26.2933	18.267	19.7459	24.5772	16.073	22.9077	17.17	18.5344	20.1291	21.9372	15.9387	13.909	25.716	30.3255	31.4619	27.2631	23.9625	24.1244
PSAT_LOCUS33531	26.1562	25.6088	23.9022	22.4541	18.6386	21.6178	24.1715	39.7138	35.2193	30.5813	20.1342	15.7872	21.1104	23.4992	24.4207	25.3497	23.0099	26.5488
PSAT_LOCUS33532	31.5676	19.3695	18.4077	17.9786	11.4547	25.1557	20.0795	51.6658	29.8661	25.8714	15.2651	14.7682	33.9544	34.3299	38.751	12.7582	14.1955	17.8067
PSAT_LOCUS33533	7.7619	3.73161	5.83744	11.9353	7.19534	13.8206	3.13367	7.5451	5.60963	12.0311	7.95077	7.90924	5.15549	7.06435	13.3284	6.82322	9.73477	10.8565
PSAT_LOCUS2586	0.0130138	0	0	0	0.055894	0	0.0350949	0.0338199	0	0.00919379	0	0	0	0	0	0	0	0
PSAT_LOCUS2587	0	0	0	0	0	0	0	0	0	0	0	0	0	0	0	0	0	0
PSAT_LOCUS2584	0	0	0	0	0	0	0	0	0	0	0	0	0	0	0	0	0	0
PSAT_LOCUS2585	0	0	0	0	0	0	0	0	0	0	0	0	0	0	0	0	0	0
PSAT_LOCUS33538	37.07	28.9513	33.7589	35.1623	16.5624	31.5674	21.16	42.6151	35.6734	34.2533	18.9848	12.9462	24.9621	32.6119	32.8544	39.586	28.9988	32.1321
PSAT_LOCUS33539	22.516	14.8917	24.6459	29.0654	18.2076	26.6241	16.9285	20.5369	20.1333	26.5008	22.9765	18.6755	16.6889	20.2509	22.7636	26.0747	26.6856	22.2834
PSAT_LOCUS2580	0	0	0	0	0	0	0	0	0	0	0	0	0	0	0	0	0	0
PSAT_LOCUS2581	0	0	0	0	0	0	0	0	0	0	0	0	0	0	0	0	0	0
PSAT_LOCUS26187	122.518	132.741	121.972	115.888	106.676	121.166	120.473	109.765	116.883	107.398	104.95	92.1298	120.259	118.225	132.447	122.554	126.457	108.095
PSAT_LOCUS26186	0	0	0	0	0	0	0	0	0	0	0	0	0	0	0	0	0	0
PSAT_LOCUS26185	0	0	0	0	0	0	0	0	0	0	0	0	0	0	0	0	0	0
PSAT_LOCUS26184	2.02962	2.53854	1.48933	1.07624	0.591748	0.975206	0.408551	2.32054	2.32734	2.4394	0.757955	0.171997	0.286643	1.27427	0.530817	2.0913	1.38137	1.72965
PSAT_LOCUS26183	0	0	0	0	0.0175104	0	0.0428173	0	0	0	0	0.0266816	0	0	0	0	0	0.0299619
PSAT_LOCUS26182	0	0	0	0	0	0	0	0	0	0	0	0	0	0	0	0	0	0
PSAT_LOCUS26181	16.7996	16.7883	10.8924	9.2989	8.17027	14.6653	16.6181	25.1716	22.8806	18.5909	14.1503	13.2318	20.9389	17.9536	30.1032	6.68278	8.58584	8.26805
PSAT_LOCUS26180	16.3714	11.9462	13.0145	13.2826	10.8161	13.146	12.827	19.397	15.6503	13.4783	11.222	9.14573	14.6639	17.7797	23.3385	13.0269	11.8628	13.1365
PSAT_LOCUS26189	22.0078	24.3651	23.2557	18.8664	18.7394	21.3148	24.6742	27.1917	26.3141	24.2064	19.5624	20.3359	21.9158	21.24	19.1161	21.2187	22.0542	22.5589
PSAT_LOCUS26188	232.291	261.236	314.913	204.167	232.283	195.499	203.363	136.285	238.173	137.611	273.933	185.3	179.165	175.814	154.241	312.296	287.055	267.091
PSAT_LOCUS18083	6.88975	6.64293	7.55339	7.79101	9.85602	4.56839	4.58198	3.25584	5.62688	3.51384	5.74776	4.66058	2.50081	4.96321	2.36378	7.95538	4.57997	10.5562
PSAT_LOCUS18082	0	0	0	0	0	0	0	0	0	0	0	0	0	0	0	0	0	0
PSAT_LOCUS18081	114.282	143.317	173.755	126.927	115.772	162.387	138.742	123.488	163.859	136.9	151.813	90.0324	154.466	123.564	202.591	257.758	266.898	244.377
PSAT_LOCUS18080	20.4518	14.7313	19.2405	23.7521	13.3807	20.0569	14.9274	25.2331	20.2741	22.2759	13.1653	10.3008	17.6492	23.7199	19.4979	25.1883	22.5654	22.8649
PSAT_LOCUS18087	147.459	260.192	194.736	132.251	276.693	179.896	246.353	63.8163	123.555	193.008	253.066	394.544	154.771	78.5359	89.8892	178.042	213.3	177.74
PSAT_LOCUS18086	221.249	153.951	184.234	255.471	157.026	189.966	139.624	205.591	190.351	190.955	170.407	103.478	184.257	217.175	204.842	210.995	214.138	209.176
PSAT_LOCUS18085	0	0	0	0	0	0	0	0	0	0	0	0	0	0	0	0	0	0
PSAT_LOCUS18084	10.3125	11.7523	11.3331	13.4028	9.18748	8.09074	12.6925	8.33519	8.4655	13.8754	12.0145	10.5597	8.44883	11.7416	16.675	15.041	11.547	15.7809
PSAT_LOCUS18089	0.147783	0	0	0	0.0496742	0	0	0.568614	0.0603832	0	0	0.0924861	0	0	0	0	0	0
PSAT_LOCUS18088	13.9961	11.047	11.0724	11.0218	9.76016	9.13076	11.464	13.2377	14.1506	11.6585	11.9063	9.31429	12.4663	11.7662	12.6149	9.1675	9.4154	10.4342
PSAT_LOCUS9279	4.29425	3.31241	2.49755	6.6796	2.57022	4.83473	2.92441	1.90857	1.84541	3.37506	4.55768	3.65804	6.31746	3.39386	6.88881	2.66406	2.67586	3.55466
PSAT_LOCUS5757	24.277	35.0149	28.0952	25.13	15.9963	24.9875	21.3267	28.5175	30.5209	34.0183	19.1546	16.835	19.2407	25.4194	28.5008	31.4097	29.9265	30.5029
PSAT_LOCUS5754	3.21588	3.53948	4.45966	5.42512	2.50826	3.54954	3.15864	4.41774	4.71718	6.28363	1.98466	2.07728	3.25289	3.13294	4.83331	7.51275	6.34466	6.63345
PSAT_LOCUS5755	0.159195	0.306233	0.0800851	0.115649	0.128165	0.0263293	0.048333	0.163202	0.0232814	0.0895749	0.0971233	0.250538	0.104253	0.0252032	0.0443683	0.458326	0.302722	0.710885
PSAT_LOCUS5752	0.0347515	0	0.0206478	0.104115	0.166709	0.133859	0.0920557	0.101863	0	0.297697	0.0688682	0.0503115	0.165693	0.011577	0.260228	0.095817	0.0715456	0.103726
PSAT_LOCUS5753	8.74685	9.76235	8.26713	8.04278	5.15494	6.71459	4.95113	8.82654	8.98744	8.42917	5.80641	4.00321	5.85385	7.40861	10.3975	14.961	11.5312	13.7577
PSAT_LOCUS5750	9.53396	14.3973	12.8985	9.14881	5.83841	9.57698	5.28633	9.25658	11.227	7.72195	4.00499	2.68529	4.63137	10.1124	7.56164	20.1129	18.975	17.5258
PSAT_LOCUS5751	2.08299	9.44919	4.87228	3.94415	12.4827	6.47041	11.2764	0.721488	1.86907	11.8352	6.85971	27.4444	4.58114	0.374886	1.81023	2.25273	4.68288	3.4781
PSAT_LOCUS9271	0	0	0	0	0	0	0	0	0	0	0	0	0	0	0	0	0	0
PSAT_LOCUS9270	0	0	0	0	0	0	0	0	0	0	0	0	0	0	0	0	0	0
PSAT_LOCUS9273	11.3488	5.96395	6.61208	10.6319	7.02026	9.89031	6.83915	7.85351	8.20195	8.49305	8.23573	6.08533	8.14284	11.6173	9.2601	7.35569	7.08499	8.68543
PSAT_LOCUS9272	0	0	0	0	0	0	0	0	0	0	0	0	0	0	0	0	0	0
PSAT_LOCUS9275	8.1993	8.12934	7.41605	7.64966	5.51426	8.21926	7.45653	8.66675	7.29619	7.13692	5.56911	6.68351	7.88368	8.15109	7.84741	9.04195	8.16086	8.86054
PSAT_LOCUS9274	0.0405355	0	0.0906223	0.0452262	0.0375746	0	0	0	0	0	0	0.0500508	0	0	0.0909428	0.0951073	0	0.0984544
PSAT_LOCUS5758	29.6273	92.9096	64.9427	53.1619	61.2449	45.2961	107.508	107.082	56.0414	50.3749	127.83	81.4226	69.6756	50.0145	118.22	90.3937	131.46	91.8322
PSAT_LOCUS9276	0	0	0	0	0	0	0	0	0	0	0	0	0	0	0	0	0	0
PSAT_LOCUS27002	0.645666	0.482622	0	0.422759	0.325723	0.423362	0.210161	0.125216	0.134251	0.201591	0.445899	0.16465	0.238128	0.202495	0.320714	0.210757	0.338663	0.65898
PSAT_LOCUS19688	0	0	0	0	0	0	0	0	0	0	0	0	0	0	0	0	0	0
PSAT_LOCUS19689	0	0	0	0	0	0	0	0	0	0	0	0	0	0	0	0	0	0
PSAT_LOCUS19686	22.0966	32.9804	24.4194	18.8566	11.0057	19.1134	13.507	31.3391	27.312	24.6494	10.0399	6.67531	11.3665	23.5519	15.9474	52.6142	41.066	42.465
PSAT_LOCUS19687	32.2599	34.6546	27.6573	19.6846	18.7302	27.6545	25.0855	40.288	36.9782	30.7441	14.469	16.8932	15.9204	28.0449	21.7825	49.7337	41.771	38.8765
PSAT_LOCUS19684	1.11578	4.09201	0.171843	0.105718	0.392498	0.130536	4.04354	2.91272	3.87394	11.1581	1.79339	7.6333	1.1792	1.44642	2.00435	9.48604	2.94115	31.9982
PSAT_LOCUS19685	46.5558	46.8439	43.2577	45.5545	31.6586	37.8884	31.0789	54.5277	52.9136	42.6403	32.5688	19.8719	39.6591	47.6275	46.9576	61.1327	51.1386	50.4615
PSAT_LOCUS19682	1.61169	4.51648	1.14998	3.59785	2.13705	4.62617	2.70473	2.24504	1.05263	3.17381	0.829961	0.536034	23.7085	17.3992	8.55134	3.79799	2.01901	3.4328
PSAT_LOCUS19683	212.637	182.869	251.715	393.622	242.771	369.793	221.382	204.917	140.73	252.641	274.014	219.467	423.59	313.71	570.98	392.911	397.2	296.757
PSAT_LOCUS19680	6.0855	3.89643	3.31711	6.05062	3.77333	4.96493	5.83225	6.81624	6.02252	5.36053	4.33608	3.57483	5.78514	5.22513	6.40124	4.62551	4.62478	5.16143
PSAT_LOCUS19681	21.9476	23.2717	27.0921	23.9058	18.0327	21.0158	17.8934	33.5564	25.3352	20.7329	20.1352	15.3149	22.0246	22.3835	24.6442	28.8071	29.066	26.6719
PSAT_LOCUS18559	0	0	0	0	0	0	0	0	0	0	0	0	0	0	0	0	0	0
PSAT_LOCUS18558	0.766187	1.36379	0.524833	0.752463	2.59102	1.57961	6.74099	0.349677	0.157528	4.24675	2.99793	4.70009	5.25213	0.166551	2.63398	0.165617	0.896645	1.85291
PSAT_LOCUS18555	0.167697	0.100728	0.161163	0.315333	0.357489	0.0682715	0.273199	0.117973	0.265688	0.246085	0.138802	0.521122	0.172016	0.0548806	0.0843391	0.11573	0.385569	0.216686
PSAT_LOCUS18554	83.9865	96.1803	82.6416	60.9128	46.18	64.8277	61.2688	107.864	99.1644	80.304	49.7483	33.9078	51.1141	78.4085	70.3612	110.958	98.4965	100.804
PSAT_LOCUS18557	17.2164	19.4426	25.5788	29.9714	31.9859	27.3461	27.5249	16.4239	18.2812	21.3512	28.1903	22.7963	26.6447	17.2473	21.8836	32.509	35.9683	31.2922
PSAT_LOCUS18556	187.387	81.0921	101.895	159.845	277.27	247.226	120.597	104.582	78.3199	113.227	169.965	133.673	121.699	52.2935	61.3232	73.3324	140.132	95.1157
PSAT_LOCUS18551	23.3145	23.9076	27.8402	23.853	12.5836	18.3394	12.9244	32.9027	31.3726	22.1296	10.2842	5.76729	12.7409	29.3535	24.2547	42.2625	31.6475	33.9487
PSAT_LOCUS18550	0.0565951	0	0	0.0686341	0.0568166	0	0.140568	0.214115	0.0449334	0.0624736	0	0.215427	0.066484	0	0	0.200853	0.503141	0.295702
PSAT_LOCUS18553	36.4309	26.38	30.631	32.2556	22.0726	29.3009	25.6839	36.035	34.6322	31.2019	21.5343	16.971	32.5008	36.4322	41.796	32.991	27.6458	31.5759
PSAT_LOCUS18552	0	0	0	0	0	0	0	0	0	0	0	0	0	0	0	0	0	0
PSAT_LOCUS23588	30.4119	24.3128	27.0783	29.3194	18.5885	26.0619	23.0371	32.6565	26.6634	29.3861	18.2674	15.4891	28.6232	34.6922	35.3178	24.8169	24.6761	26.7701
PSAT_LOCUS23589	0.699622	0.459505	1.67425	1.33795	1.47941	1.61666	2.13896	0.913226	0.748288	1.97946	1.67725	1.84342	1.66335	1.93035	1.35869	2.38732	2.50152	0.968501
WD_newGene_4319	22.9153	15.2998	16.4515	5.54084	2.46722	4.15827	5.42617	12.2256	14.0257	4.04613	2.05893	1.61058	5.43868	15.1273	4.95997	5.90491	4.8083	6.81474
WD_newGene_4318	2.81368	1.31811	1.4687	0	0	0	0.777337	2.04811	1.70648	0	0	0	0.905566	1.47044	0	0	0	0
WD_newGene_4313	0.869447	0.604139	0.81558	0.801984	0.353065	0.473346	0.559052	0.843577	0.833601	0.606445	0.404693	0.357268	0.82862	0.982994	1.34918	0.805665	0.190293	0.716629
WD_newGene_4312	0.625546	0.909001	0.581795	1.35215	0.297438	0.791935	0.509537	0.587826	0.600507	0.513831	0.280015	0.162469	0.27411	0.684255	0.813208	1.09754	0.731336	0.784318
WD_newGene_4317	2.89961	3.08394	2.84733	2.68572	1.76174	2.43959	2.264	2.59041	2.71009	2.63421	1.65644	1.73417	2.24304	2.81186	3.38024	2.85634	2.41812	3.19486
WD_newGene_5958	8.92532	9.2632	6.94047	4.48024	2.82126	4.91051	5.49885	9.99852	9.82047	4.03563	3.18563	1.05089	4.04894	6.54231	5.74321	5.83237	5.67143	6.17824
WD_newGene_5959	0	0	0	1.90988	0.560639	1.95635	0.329422	1.55214	0	1.16198	1.58769	1.80478	0.68267	0.71784	0.967658	2.18863	2.15389	3.48373
WD_newGene_5951	2.4243	4.08747	2.01486	1.36107	2.29708	2.27368	2.51904	1.73608	2.88877	2.57639	2.18459	1.40815	2.20486	2.23724	3.54591	5.64037	4.15068	2.76998
WD_newGene_5954	0.085548	0.260329	0.0906189	0.230848	0.133994	0.194298	0	0.0553935	0	0.146101	0	0.604505	0	0.12217	0	0.504949	0.616095	0.70963
PSAT_LOCUS9499	0.969091	0.631954	0.440123	0.0975392	0.478355	0.187376	0.472642	0.263363	0.492578	0.661783	0.220694	0.372041	0.565007	0.377634	0.686353	0.762023	0.701502	0.362908
PSAT_LOCUS9498	0.185052	0.319514	0.04657	0.276365	0.321705	0.0691904	0.0618541	0.272601	0.145939	0.181193	0.14266	0	0.79245	0.150881	0.048316	0	0	0.360216
PSAT_LOCUS9495	11.8029	14.9516	10.8681	11.0913	3.41255	8.66387	12.8365	16.6469	17.5946	16.9969	6.72646	3.72077	7.0217	14.052	9.17185	11.2864	10.9583	22.9397
PSAT_LOCUS9494	0	0	0	0	0	0	0	0	0	0	0	0	0	0	0	0	0	0
PSAT_LOCUS9497	9.98045	7.70041	7.91	8.86766	5.41528	9.24642	9.96665	12.0778	13.7272	11.0863	8.25657	6.49113	8.54745	11.8017	11.3756	10.8015	9.39116	11.7482
PSAT_LOCUS9496	23.3626	41.2199	30.5537	19.3489	48.8135	23.7888	32.4591	18.8437	30.5187	33.884	29.639	14.9831	76.4938	157.549	33.0767	29.6141	29.0959	44.5763
PSAT_LOCUS9491	14.149	10.8311	12.0408	0	0.222893	0	3.7294	6.38141	17.817	0	0	0	1.29356	9.36987	2.27913	0.0825955	0.134071	0.531716
PSAT_LOCUS9490	20.6416	5.55543	5.49312	0.422446	0.926701	0.50256	6.56191	31.9337	13.5055	9.13085	1.73094	0.273737	1.12721	8.0272	1.77245	2.81131	1.68498	6.6816
PSAT_LOCUS9493	1.51129	2.39396	1.75855	1.58327	7.50516	6.32829	2.79662	0.988436	0.441926	4.99858	9.23488	6.75229	3.11681	1.14842	1.11102	1.8395	2.81222	3.19277
PSAT_LOCUS9492	13.9554	13.4589	11.3847	9.53012	6.78938	6.94915	11.5891	20.5668	16.5091	10.8977	6.88632	4.69099	8.65074	13.1353	12.6121	13.3908	10.1946	13.6478
PSAT_LOCUS22408	0	0	0	0	0	0	0	0	0	0	0	0	0	0	0	0	0	0
PSAT_LOCUS22409	31.7683	31.9841	32.1309	31.2795	28.2665	31.9789	31.0578	24.8401	26.0425	33.1636	29.9792	28.4545	33.873	30.8063	29.7518	24.3707	26.9668	24.5318
PSAT_LOCUS22406	0	0.295894	0.162545	0.220596	0.272325	0.216409	0.373215	0.201869	0.0843532	0.4658	0.13776	0.291458	0.345166	0.367159	0.274635	0.0706856	0.0922029	0.152926
PSAT_LOCUS22407	8.15841	11.8254	9.53807	6.90293	10.1167	7.86307	15.9449	12.1136	11.0597	11.5864	13.8902	11.3469	15.806	30.8754	11.0394	6.35132	8.14459	6.95427
PSAT_LOCUS22404	0	0	0	0	0	0	0	0	0	0	0	0	0	0	0	0	0	0
PSAT_LOCUS22405	1.41795	1.9419	1.47633	1.04036	0.670283	1.12743	1.162	1.51644	1.51019	1.81422	0.861096	0.490641	0.931734	1.25791	0.77582	1.13943	0.947451	0.944386
PSAT_LOCUS22402	96.097	79.8758	97.8185	113.38	82.6265	103.033	89.5114	99.7379	94.9842	103.571	96.3052	66.265	96.652	96.7784	94.9875	96.4271	102.876	109.545
PSAT_LOCUS22403	0.36554	1.07414	0.667969	0.180175	0.685261	0.564584	1.11306	0.0604541	0.114565	1.23633	0.72974	1.38488	0.891366	0.76377	0.717343	0.224715	0.56521	0.410385
PSAT_LOCUS22400	37.8697	42.4318	50.8722	83.9824	49.6382	62.3104	72.1562	57.5074	37.9537	38.7827	75.0463	39.3178	107.578	56.64	98.1538	72.1511	78.1171	71.0833
PSAT_LOCUS22401	297.536	223.544	276.556	264.731	213.078	246.329	231.258	303.657	309.87	247.694	212.9	172.15	257.363	290.516	276.11	263.35	256.482	259.89
PSAT_LOCUS32379	22.3616	21.4745	13.8975	6.65999	6.4897	7.93299	9.4235	22.1	21.725	9.45357	6.25101	3.42694	13.2412	32.7152	21.5123	7.29767	4.38079	9.31906
PSAT_LOCUS32378	157.031	281.659	177.162	106	128.012	164.646	208.163	206.388	192.29	210.697	158.335	144.448	189.845	163.368	197.614	226.595	215.308	225.203
PSAT_LOCUS32375	9.39931	10.0035	7.72024	6.41553	5.90263	7.97925	5.13239	8.82864	9.56454	9.82237	5.65227	4.63965	9.81747	8.715	8.39771	9.66724	8.26166	8.24592
PSAT_LOCUS32374	0.168733	0.0898626	0.113914	0.0766524	0.13417	0	0	0	0.0287171	0.135951	0	0.0230389	0	0.0232079	0.0825677	0.223356	0.113747	0.11887
PSAT_LOCUS32377	0.52365	1.35059	1.53356	2.2116	2.67532	2.61836	1.23393	1.45535	1.00373	2.49485	7.33638	5.02605	1.03819	1.00015	1.20753	3.33192	3.26679	2.87945
PSAT_LOCUS32376	46.3486	59.0162	54.7787	42.0771	37.5295	41.9113	48.4094	72.4706	62.1149	53.3866	37.7426	28.9512	39.0259	54.6712	49.3893	63.6617	65.9827	66.1649
PSAT_LOCUS32371	222.92	229.376	281.322	265.472	299.969	268.534	286.36	240.545	262.607	249.171	315.953	255.741	263.908	206.103	225.931	307.172	332.057	310.459
PSAT_LOCUS32370	22.3574	20.2439	18.1901	28.5099	33.9455	36.0285	25.8192	18.9445	14.044	23.3985	31.7202	25.83	30.2959	19.7186	24.0969	23.5034	33.8489	22.5367
PSAT_LOCUS32373	12.4319	9.01603	9.20847	7.77248	6.28291	8.68548	8.70377	9.46653	11.5872	7.9232	5.46067	4.58262	8.0885	12.2087	9.28625	7.73978	6.93166	7.98678
PSAT_LOCUS32372	12.4538	15.6384	11.1828	11.3505	10.1187	13.227	10.0625	13.4666	11.5946	12.0135	10.8044	8.43414	11.2351	13.7753	12.8809	13.7282	15.5656	12.1576
PSAT_LOCUS20808	0	0	0	0	0	0	0	0	0	0	0	0	0	0	0	0	0	0
PSAT_LOCUS20809	0	0	0	0	0	0	0	0	0	0	0	0	0	0	0	0	0	0
PSAT_LOCUS13569	44.4107	37.9822	36.7569	39.4596	35.2178	37.5485	40.6617	39.6802	40.2393	36.5753	36.3215	31.3776	47.8103	38.2532	49.4988	31.9009	31.9634	33.0882
PSAT_LOCUS13568	46.2723	45.9503	42.6419	37.6311	26.2662	40.4057	41.2949	60.6753	54.6185	46.1778	32.4044	23.0786	40.5443	50.6178	50.4834	41.8455	38.2027	40.9137
PSAT_LOCUS13565	28.6654	37.6319	34.5155	36.7598	29.7932	35.6313	40.1861	41.1878	48.4117	42.6882	35.819	27.214	22.9872	26.1465	22.7123	42.2674	38.8545	51.0987
PSAT_LOCUS13564	0	0	0	0	0	0	0	0	0	0	0	0	0	0	0	0	0	0
PSAT_LOCUS13567	2.1124	3.1414	2.94434	1.87375	1.99233	2.75621	3.07205	2.16042	2.68188	3.09749	2.42804	2.06159	2.38694	1.85515	2.9307	4.77329	3.19623	3.92914
PSAT_LOCUS13566	78.9304	131.812	94.596	60.7386	30.8246	65.2083	35.0538	93.8219	102.97	73.7657	22.2834	10.0474	24.1752	72.1419	39.6468	195.826	118.541	134.728
PSAT_LOCUS13561	6.50054	16.1965	9.18274	11.2394	9.48898	10.2697	12.3025	4.99357	5.70057	8.77111	13.6198	8.99342	9.54401	7.6579	11.8614	17.6642	19.758	12.0363
PSAT_LOCUS13560	0	0	0	0	0	0	0	0	0	0	0	0	0	0	0	0	0	0
PSAT_LOCUS13563	0	0	0	0	0	0	0	0.144992	0	0	0	0.182477	0	0.226595	0	0.0696182	0	0.0744222
PSAT_LOCUS13562	2.22914	3.05242	2.99668	2.36197	2.63423	3.85086	3.50525	3.35922	3.16576	4.05139	2.96035	3.19433	3.33885	2.86068	2.95944	5.2958	4.41483	5.68127
WD_newGene_305	0	0	0	7.33122	4.39007	0	0.212605	0.222682	0	5.90284	6.10069	4.47523	0.486321	0.106205	0.477455	5.51962	0.0204263	9.88918
WD_newGene_309	1.23548	1.46028	1.43033	0	0	0	0.757518	0.727978	1.583	0	0	0	0.143898	1.13372	0	0	0	0
PSAT_LOCUS15695	18.5495	15.8804	21.4039	20.9666	13.8244	17.9838	14.091	22.9866	18.7245	16.1168	11.5358	8.87732	15.4288	22.9284	20.22	20.7299	17.369	16.2543
PSAT_LOCUS15694	40.3301	62.0876	57.0261	67.1293	75.8943	56.6833	51.7657	37.4997	35.3356	59.0028	54.4313	64.7365	52.703	47.145	53.2862	62.7193	65.8327	73.4977
PSAT_LOCUS5273	23.5269	22.5885	25.4099	24.0146	14.9605	21.8229	22.0175	29.6631	26.228	22.8479	19.7908	11.1993	23.7247	32.5657	34.6048	26.7929	27.0034	28.7214
PSAT_LOCUS15697	11.8496	10.2995	10.989	5.06461	2.59889	4.28112	7.21227	9.20968	17.7747	12.7257	1.74614	1.16323	7.45036	15.5548	3.87074	5.12249	3.98528	13.5003
PSAT_LOCUS15696	91.8399	70.891	84.9181	99.7132	81.4015	85.2828	74.8993	77.6074	86.7112	76.2461	72.8952	67.9349	96.5952	96.9893	90.3242	81.958	82.6144	80.4688
PSAT_LOCUS21821	0.0302329	0.137076	0.108704	0.289213	0.116474	0.0634199	0.712421	0.15678	0.0361058	0.139759	0.0783813	0.0972748	0.384006	0	0.0577885	0	0	0.039491
PSAT_LOCUS15690	1.0772	1.10159	0.835169	0.630216	0.403572	0.573483	0.733426	1.05248	1.17715	0.539423	0.372976	0.305108	1.21848	1.02565	2.31643	0.940465	0.478259	0.822209
PSAT_LOCUS16302	0.088249	0.0499996	0.0886283	0.0508916	0.0233334	0.112053	0	0.0713556	0.0626346	0.0671462	0.0438006	0.0113093	0.0418282	0.0489976	0.051156	0.0263261	0.0634276	0.0661865
PSAT_LOCUS16303	0.013833	0.014524	0.0098923	0.00376076	0.00355333	0	0.012859	0	0.0139156	0.00351664	0	0.00326024	0.0490049	0	0.00595611	0	0.00356862	0.018614
PSAT_LOCUS16300	0	0	0	0	0	0	0	0	0	0.00351664	0	0	0	0	0	0	0	0
PSAT_LOCUS16301	0	0	0	0	0	0	0	0	0	0	0	0	0	0	0	0	0	0
PSAT_LOCUS16306	0.0337419	0.00721028	0.0193296	0.0208247	0.0102321	0.0196712	0	0.0335067	0.0139523	0.0139676	0.0273444	0	0.0148639	0.0272708	0.0260076	0.0112266	0.0185039	0.0123212
PSAT_LOCUS16307	0	0	0	0	0	0	0	0	0	0	0	0	0	0	0	0	0	0.0155029
PSAT_LOCUS16304	0.0394166	0.0313739	0.0287622	0	0.0109141	0.049646	0	0.0430225	0	0.0115682	0.0413739	0.0134049	0.0132298	0	0.0142565	0.0128604	0.0254055	0.0542667
PSAT_LOCUS16305	0	0	0	0.00148805	0	0	0.00164882	0	0	0	0	0.0326002	0	0	0	0	0.00973196	0
PSAT_LOCUS16308	0.0388464	0	0.0357035	0.00362979	0.0233992	0.0881245	0.0763845	0.0200179	0	0.119117	0	0.0476999	0	0.00865613	0.00871561	0	0.164345	0.0823553
PSAT_LOCUS16309	0.0728835	0.00659621	0.0325204	0.0143216	0.0113453	0.0579713	0.0382421	0.0436769	0.041211	0.0532389	0.0140408	0	0.0413428	0.00700211	0.006361	0	0.0262823	0.0287869
PSAT_LOCUS15437	16.1196	13.1357	13.701	11.7077	12.3579	11.8453	13.0447	21.4891	17.0845	11.0878	6.62766	8.05214	10.4184	23.6132	10.7204	12.854	10.8646	12.9635
PSAT_LOCUS12424	14.2676	13.7524	13.6377	10.4364	10.0067	14.0052	12.6377	19.9399	19.2759	16.0712	11.7244	7.40194	9.64753	10.918	11.3265	19.5038	16.3238	19.1809
PSAT_LOCUS12423	0.909018	0.691361	1.17034	2.59749	1.97053	1.24859	0.881884	2.05429	0.396495	1.69264	1.33871	1.15339	2.52414	1.79739	1.95364	0.676463	0.799268	1.12134
PSAT_LOCUS12422	45.1168	36.4857	40.7773	55.1928	26.3114	26.619	6.02244	12.2931	11.0687	48.352	9.44288	11.8328	13.5058	21.0587	15.5659	19.5257	5.68308	15.2484
WD_newGene_7830	0.270654	0.280622	0.240594	0.999145	0.277639	1.00436	0.40754	0.480493	0.44694	0.142001	0.15238	0.558011	0.289918	0.627222	0.341717	0.516209	0.265504	0.239504
PSAT_LOCUS15433	7.93765	16.1768	6.52005	3.56476	5.42593	4.58372	19.0386	7.23385	12.8338	9.55503	5.41454	1.83443	2.77182	27.1208	1.55629	10.9134	7.96186	43.1164
PSAT_LOCUS27638	0.0594438	0	0	0	0	0	0	0	0	0	0	0	0	0	0	0	0	0
PSAT_LOCUS27639	12.9373	12.1708	12.7024	16.4296	14.3957	16.7339	14.7297	20.2642	17.8878	21.3791	18.6582	14.6631	17.5058	14.5792	18.8704	18.0594	13.77	18.9387
PSAT_LOCUS27636	0	0	0	0	0	0	0	0	0	0	0	0	0	0	0	0	0	0
PSAT_LOCUS27637	0.840043	1.68266	1.28063	1.14831	1.1064	0.858331	1.11048	1.42917	1.67579	0.982417	1.11962	0.753683	0.806765	0.676927	1.04695	2.54137	1.37078	2.88652
PSAT_LOCUS27634	0	0	0	0	0	0	0	0	0	0	0	0	0.381314	0	0	0	0	0
WD_newGene_7838	1.24722	1.42417	2.37208	1.74417	1.60414	0.502372	0.107001	0.238301	1.37531	2.1257	1.40987	1.06906	0.198185	0.915599	0.604918	2.93735	2.92305	2.67264
PSAT_LOCUS27632	8.57934	16.4474	11.7267	6.61083	4.85627	7.78435	7.75052	21.8503	14.8955	12.2963	3.57742	1.86762	5.55399	8.1508	5.68038	30.3648	19.0074	24.7519
PSAT_LOCUS27633	4.57759	6.85579	1.78094	0.0938101	0.50917	0.230895	3.33121	7.62827	5.85036	4.80289	2.1631	0.711848	1.32671	4.11281	0	0.247686	0	3.71888
PSAT_LOCUS27630	36.0454	65.2679	39.2768	38.0925	21.513	43.5215	28.7401	82.8697	60.0532	68.842	21.2394	9.33208	18.1607	32.4946	35.2093	159.612	101.001	113.378
PSAT_LOCUS27631	0	0	0	0	0	0	0	0	0	0	0	0	0	0	0	0	0	0
PSAT_LOCUS29579	16.2451	2.28627	7.05853	0.0684704	0	0.0454249	1.46867	17.8552	14.905	5.38767	0.152549	0	2.3727	9.86229	0.748408	0	0.0855752	0.842524
PSAT_LOCUS29578	4.49591	4.70017	5.81899	4.91449	4.73253	5.07234	5.99443	5.87012	5.03754	4.52904	4.85458	5.02029	4.94101	6.77038	6.17122	8.27133	6.60205	7.3776
PSAT_LOCUS29573	11.4137	12.6305	12.1603	9.57841	7.10073	9.87114	10.5396	12.2291	10.9805	9.9911	6.98112	7.02134	10.0428	6.68275	11.3574	12.1727	10.2617	11.3036
PSAT_LOCUS29572	0	0	0	0	0	0	0	0	0	0	0	0	0	0	0	0	0	0
PSAT_LOCUS29571	0	0	0	0	0	0	0	0	0	0	0	0	0	0	0	0	0	0
PSAT_LOCUS29570	10.9809	68.6193	17.4886	7.58386	67.5815	49.4197	99.2773	7.48054	34.0065	172.598	128.965	246.443	29.3706	8.85337	9.89599	127.14	70.9425	266.314
PSAT_LOCUS29577	0	0	0	0	0	0	0	0	0	0	0	0	0	0	0	0	0	0
PSAT_LOCUS29576	0	0	0	0	0	0	0	0	0	0	0	0	0	0	0	0	0	0
PSAT_LOCUS29575	0	0	0	0	0	0	0	0	0	0	0	0	0	0	0	0	0	0
PSAT_LOCUS29574	12.9031	14.6516	13.3131	12.0131	9.0411	13.0859	10.1095	15.2833	13.8246	11.0463	12.1525	7.92637	12.3425	12.3845	21.5371	13.4362	12.869	15.6672
PSAT_LOCUS25678	0.31731	0.151255	0.282519	0	0	0	0.635979	0.526092	0.252535	0	0	0	0.0849236	0.464417	0.18571	0	0	0
PSAT_LOCUS25679	12.1729	14.1403	11.2853	7.12745	5.98823	6.3216	7.09303	12.3972	12.6253	9.41769	6.37503	4.06574	8.17223	8.20717	7.6108	8.17405	7.56647	8.55313
PSAT_LOCUS12218	0.581819	0.324288	0.634429	0.300322	0.165569	0.226896	0.268664	1.02727	0.672444	0.0817566	0.103573	0.180999	0.288223	1.20008	0.172444	1.05862	0.385731	0.464266
PSAT_LOCUS12219	23.7737	15.4106	20.3494	23.2735	14.8602	16.7988	16.0173	24.5188	20.4096	22.5053	14.3253	11.4107	24.6659	26.0292	32.8446	18.2029	15.4608	19.9198
PSAT_LOCUS12214	3.00287	4.14679	2.65295	2.09831	2.11119	0.65881	0.5835	4.87449	4.05619	3.9323	1.62596	0.751275	2.46701	11.4827	1.7544	0.578348	1.32653	2.92906
PSAT_LOCUS12215	0.387968	0.753184	0.172761	0	0.186586	0	1.13726	0.885272	3.06672	0.309427	0.818201	0.460381	0	0.561522	0.113507	0.638514	0.341214	1.28386
PSAT_LOCUS12216	4.64382	4.74662	4.71281	3.48775	3.57059	4.03505	5.79185	7.3211	6.37854	4.45988	3.75523	3.16749	5.70496	4.35149	5.46279	4.68069	4.44769	4.69752
PSAT_LOCUS12217	53.8958	34.006	42.5282	40.753	26.7289	34.6866	29.6691	76.1121	60.4915	40.2144	22.914	13.0087	48.5971	53.1182	63.6375	46.9636	40.7256	52.3842
PSAT_LOCUS12210	37.59	29.0643	34.8099	32.6638	18.2967	28.8133	20.4793	36.507	34.88	32.262	18.1788	12.9938	25.6188	38.1709	37.9913	41.1979	34.2843	35.7037
PSAT_LOCUS12211	1.00976	0.306399	0.148373	0.058535	0.0484564	0.21483	0.995044	2.20893	1.7809	1.30184	0.26883	0	0.370638	2.14224	0.672114	0.763424	0.764503	3.61208
PSAT_LOCUS12212	1.41528	1.69878	0.498403	2.36533	2.6283	3.88998	0.388588	0.0994302	0.391182	2.65086	1.98276	0.990032	0.942158	1.51628	1.44417	1.17759	2.29985	0.956377
PSAT_LOCUS12213	38.2548	33.7892	31.9911	32.6144	22.3813	30.9017	24.5022	44.4357	42.3306	35.0226	22.2585	19.2508	30.9605	41.1418	41.7741	35.9678	33.3175	37.0942
PSAT_LOCUS20116	435.256	600.294	515.52	371.53	546.173	380.237	486.345	235.437	520.414	692.356	272.889	712.184	344.706	272.217	271.381	237.574	235.837	207.777
PSAT_LOCUS20117	8.20557	5.41294	7.3315	6.44978	2.97268	6.17486	3.40466	8.55623	8.74674	7.64009	3.18228	1.75042	6.86963	8.00435	6.07465	7.23444	5.40772	6.87751
PSAT_LOCUS20114	18.2982	20.4263	19.5413	24.8797	17.6872	29.2342	12.4913	21.1923	21.8724	29.0541	18.8119	11.106	12.9909	17.2729	15.8118	59.7261	52.0139	50.1546
PSAT_LOCUS20115	6.91333	7.4466	7.17607	4.54184	4.65989	7.54898	6.58366	7.15942	6.46178	6.56043	4.41574	5.70373	5.98978	7.38079	7.71478	7.06568	7.08054	6.72054
PSAT_LOCUS20112	0	0	0	0	0	0	0	0	0	0	0	0	0	0	0	0	0	0
PSAT_LOCUS20113	43.0027	40.9302	36.9193	24.3854	18.002	28.2314	24.1878	46.7049	44.3039	32.392	19.5123	11.9901	28.7327	43.749	37.2164	60.4472	49.5332	49.2601
PSAT_LOCUS20110	9.93471	7.65796	8.63344	0	0	0.0907949	7.74849	7.54477	8.17033	0	0	0	7.81684	7.66944	11.1017	0	0.0410882	0
PSAT_LOCUS20111	10.4037	7.55327	9.05613	0	0	0.17625	8.92916	9.06194	8.82523	0	0	0	8.24565	11.3593	10.3122	0	0.0611309	0
PSAT_LOCUS20118	103.334	18.5822	28.1649	22.7374	8.20478	21.9989	10.0302	45.2241	23.3395	20.8503	3.70135	2.58384	32.2872	33.2499	53.7635	10.9638	9.32389	7.55955
PSAT_LOCUS20119	0	0	0.150497	0	0	0.280033	0.25651	0.110998	0	0.266304	0.169947	0.243561	0.0666651	0	0	0.0858883	0.0715468	0.537759
PSAT_LOCUS11541	0.754909	1.19483	0.744418	0.65943	0.335659	0.539656	0.436729	1.78283	0.96005	1.03643	0.607286	0.149266	0.309361	0.691477	0.567625	1.25528	0.525505	1.1131
PSAT_LOCUS11540	98.9334	53.1475	97.3868	87.8969	83.087	65.2253	72.4616	104.799	75.7571	60.7366	103.389	54.997	98.8429	101.853	90.0168	79.0853	92.3908	89.1203
PSAT_LOCUS11543	0	0	0	0	0	0	0	0	0	0	0	0	0	0	0	0	0	0
PSAT_LOCUS11542	14.8913	18.6802	10.3168	6.79616	8.86704	9.14642	17.1069	11.9276	13.6614	10.9153	7.80926	7.81669	11.03	11.44	7.83814	7.65173	6.9186	13.213
PSAT_LOCUS11545	19.0655	17.6466	17.1465	19.456	11.2328	16.5924	15.6521	17.8494	18.0209	20.9253	16.8764	10.7478	14.1974	22.6754	22.8555	21.2656	16.6221	19.8656
PSAT_LOCUS11544	13.7184	19.9788	18.3344	15.8424	12.8029	21.9292	23.9779	20.3999	17.1893	16.5372	20.6231	17.6629	22.8099	19.4261	29.8331	23.3598	25.5695	23.6513
PSAT_LOCUS11547	13.8693	11.5844	16.7916	14.4282	9.83809	11.6616	10.5488	16.4396	14.5766	11.7226	9.14665	4.97954	9.61424	13.7342	14.7643	15.9471	17.4355	15.6104
PSAT_LOCUS11546	0	0	0	0	0	0.0262665	0	0	0	0	0	0	0	0	0	0	0	0
PSAT_LOCUS11549	47.1503	31.7104	42.8507	47.3621	35.1524	40.5085	42.0883	68.8128	53.536	43.369	40.4115	26.634	46.7094	49.2918	57.1831	42.8072	46.488	44.2852
PSAT_LOCUS11548	0	0	0	0	0	0	0.169222	0	0	0	0	0	0	0	0	0	0	0
PSAT_LOCUS15651	49.7828	23.924	35.6604	89.7322	64.0521	59.4939	15.1424	30.4742	20.7012	57.2807	27.8061	22.2432	33.8382	38.3335	36.4461	34.1763	26.4214	24.5861
PSAT_LOCUS15650	24.5779	22.3727	21.2635	27.1519	30.3319	27.4328	28.1019	22.8691	15.5268	25.0752	29.9691	25.269	34.5109	22.4844	32.1236	17.4058	22.7988	17.0936
PSAT_LOCUS15653	0	0	0	0	0	0	0	0	0	0	0	0	0	0	0	0	0	0
PSAT_LOCUS15652	37.298	56.4067	41.9865	35.5301	31.1832	36.935	47.8242	66.3372	63.1374	44.185	33.0479	28.6249	28.3575	37.6598	30.5892	69.3212	69.5171	77.3792
PSAT_LOCUS15655	2.91309	6.18102	1.58378	0.340219	2.85071	0.755507	5.26048	6.6508	9.81975	1.13993	0.189315	0	13.3999	49.2585	1.59957	1.46911	0.118816	5.54409
PSAT_LOCUS15654	5.25372	4.85844	3.98887	5.59231	2.95971	3.61133	3.35131	3.43929	4.18456	4.06953	2.24835	3.78998	4.69613	4.7902	7.6915	2.77962	5.45601	5.70609
PSAT_LOCUS15657	0	0	0	0	0	0	0	0	0	0	0	0	0	0	0	0	0	0
PSAT_LOCUS15656	0	0	0	0	0	0	0	0	0	0	0	0	0	0	0	0	0	0
PSAT_LOCUS15659	0.316554	0.263034	0.201031	1.31332	0.667661	1.05864	0.0577213	0.196045	0.198666	1.28549	0.760443	0.596336	0.146027	0.104349	0.210225	1.36675	1.40362	1.57126
PSAT_LOCUS15658	15.4103	20.1095	16.1968	23.7634	14.3256	17.1237	10.7806	21.8379	21.3853	21.7066	15.8827	10.226	13.0301	16.978	15.8281	27.2277	27.1806	27.9226
PSAT_LOCUS11899	1.73649	1.4437	2.41822	2.68614	1.49012	2.26671	2.12788	1.98674	2.23024	2.47809	2.88204	1.82163	2.00022	1.62999	2.37701	3.05414	3.75805	3.20357
PSAT_LOCUS11898	0	0	0	0	0	0	0	0	0	0	0	0	0	0	0	0	0	0
PSAT_LOCUS408	0	0	0	0	0	0	0	0	0	0	0	0	0	0	0	0	0	0
PSAT_LOCUS409	0	0	0	0	0	0	0	0	0	0	0	0	0	0	0	0	0	0
PSAT_LOCUS11893	13.8347	3.15825	3.7931	0.0513319	0	0	2.80325	19.4989	17.5665	5.13068	0.397444	0	1.29141	8.45478	0.0775536	0.288005	0.159229	4.72373
PSAT_LOCUS405	0	0	0	0	0	0	0	0	0	0	0	0	0	0	0	0	0	0
PSAT_LOCUS11891	201.044	156.072	155.775	153.113	127.554	154.327	157.939	242.343	204.298	180.239	146.157	125.054	169.524	199.029	213.057	135.634	142.71	140.262
PSAT_LOCUS11890	0.0901601	0.159371	0.196328	0	0.184047	0	0.555476	0.213772	0.22872	0.110236	0.125131	0.22405	0	0.0441283	0.334374	0.41377	0.168633	0.125025
PSAT_LOCUS400	0	0	0	0	0.0291988	0	0	0.106724	0.121359	0.103095	0.118396	0	0	0.0489563	0.321724	0.0239471	0.0632508	0
PSAT_LOCUS11896	0	0	0	0	0	0	0	0	0	0	0	0	0	0	0	0	0	0
PSAT_LOCUS11895	0	0	0	2.87522	2.87241	2.53199	0	0	0	4.13048	1.91433	1.52035	0	0	0	3.62092	4.77298	3.39978
PSAT_LOCUS11894	0	0	0	0.957705	1.72623	3.24927	0	0	0	2.26611	2.89159	1.08645	0	0	0	4.56752	4.33292	4.31029
PSAT_LOCUS25098	3.686	4.56349	1.94863	0.835151	0.149919	0.312194	0.803213	1.88848	4.41395	4.4702	2.22416	0.349874	1.22961	2.383	0.183691	0.439418	0.385697	4.22795
PSAT_LOCUS25099	0.211855	0	0.286015	0	0.285613	0	0	1.15119	0.888673	0.191594	1.06481	0	0.196743	0	0	0	0	0.853057
PSAT_LOCUS25094	8.02093	4.46347	6.10247	7.10835	2.26261	3.82431	6.80047	13.2388	15.5757	3.89531	2.45002	1.52804	8.016	7.58717	11.8684	5.41575	5.72752	9.902
PSAT_LOCUS25095	19.1972	13.4101	15.0625	14.104	9.5236	15.1042	13.0462	19.8059	17.336	13.0075	11.9738	8.45925	14.2138	15.2527	17.0898	16.559	13.991	14.709
PSAT_LOCUS25096	0.167714	0.117624	0.189691	0.342998	0.357163	0.113551	0.150973	0.711479	0.494081	0.167608	0.23637	0.263512	0.101424	0.249367	0.123568	0.552948	0.412413	0.659119
PSAT_LOCUS25097	19.6822	15.3793	20.9658	13.7501	9.79114	13.5069	21.824	31.4481	30.3225	19.3978	15.6669	16.7326	21.3305	19.3091	14.4433	9.713	13.8388	20.1011
PSAT_LOCUS25090	25.3901	18.2299	23.1638	26.3884	22.2089	25.2545	23.0547	22.3039	20.1461	25.1723	19.5757	18.3156	26.9237	27.0268	26.431	18.1327	19.1251	21.4171
PSAT_LOCUS25091	3.37044	3.90036	3.47225	1.71796	2.26377	1.69413	1.58073	1.66347	2.50233	1.84902	0.804332	1.15445	1.68911	1.61971	1.15757	2.48536	2.5749	1.37268
PSAT_LOCUS25092	476.994	798.186	667.699	598.088	1028.12	742.646	927.358	279.595	495.943	743.536	900.57	1350.14	733.268	367.058	488.207	559.239	620.971	499.368
PSAT_LOCUS25093	16.6972	16.3481	17.338	16.4953	9.52192	18.5997	15.6423	20.7761	21.8286	18.0903	14.5011	9.51218	15.0676	20.0264	14.5982	15.0007	15.0907	12.8524
PSAT_LOCUS14218	23.4932	21.0683	17.8224	18.5739	11.5242	18.9411	14.1249	23.4873	25.2188	18.045	12.9644	8.32863	13.3445	22.0389	24.0408	25.0207	21.1123	25.4089
PSAT_LOCUS14219	394.738	493.053	381.759	262.184	316.029	245.308	676.138	808.81	1218.43	252.68	345.039	140.813	460.5	928.495	295.537	410.168	351.512	535.613
PSAT_LOCUS14212	62.0037	75.1559	76.3503	71.1485	83.8058	68.7304	100.427	68.4547	94.3774	58.0131	90.7861	86.7926	87.147	101.27	82.8926	99.9055	141.07	132.296
PSAT_LOCUS14213	68.823	61.1473	63.2483	66.4588	39.1371	62.3863	45.7058	76.2204	63.5797	63.1981	50.3547	30.9069	58.8027	88.3651	91.0934	75.0009	66.8968	73.831
PSAT_LOCUS14210	0	0	0	0	0	0	0	0	0	0	0	0	0	0	0	0	0	0
PSAT_LOCUS14211	125.448	96.3295	110.783	122.292	111.238	94.6085	54.3746	74.729	94.9277	74.1518	73.5332	93.1684	87.1782	100.927	122.31	120.978	123.788	114.774
PSAT_LOCUS14216	0	0	0.244883	0.287055	0.965115	0.259351	0.0573885	0	0.251009	0.158512	0.427933	0.189491	0	0.16835	0.186231	0.554362	0.759765	1.34373
PSAT_LOCUS14217	32.1569	35.5536	32.9724	40.7365	19.9594	37.0017	15.7519	37.2378	32.6294	33.8708	15.1944	6.58835	18.9975	40.6057	38.7877	60.9288	53.6439	51.936
PSAT_LOCUS14214	47.0422	54.4767	46.4791	34.3883	42.5752	35.5557	51.4702	59.3063	59.6138	54.0338	40.8195	52.2036	34.7116	42.0988	45.8774	47.6998	46.4967	51.1379
PSAT_LOCUS14215	0	0.295438	0	0	0	0	0	0	0	0.231154	0	0.151786	0	0	0.289826	0.0776896	0	0
PSAT_LOCUS17495	0.0858871	0	0	0	0	0	0	0	0.20007	0	0	0	0	0	0	0	0	0
PSAT_LOCUS17494	0	0	0.195068	0	0	0	0.178419	0.24323	0	0	0	0	0	0	0	0	0	0
PSAT_LOCUS17497	5.68955	1.12647	3.04663	3.77487	1.81762	2.38613	1.8376	6.02403	6.1098	2.69802	2.07767	0.792733	5.36218	5.36225	3.83613	4.61126	2.87567	4.02044
PSAT_LOCUS18945	6.40337	4.80045	4.5921	4.33243	3.93385	4.27197	7.37596	8.4994	8.14355	7.7378	4.53612	5.65639	5.61643	5.65069	4.59053	5.39611	5.49901	6.96542
PSAT_LOCUS17491	25.2078	23.2407	30.2094	18.5603	12.6012	15.9664	15.6189	19.1229	20.0581	15.9576	12.8889	8.73562	17.5855	25.5089	21.4779	22.3284	19.6806	21.1659
PSAT_LOCUS18943	0.306649	0.314417	0	0.0884574	0	0.0617121	0.130022	0.0882155	0.181108	0.0783264	0	0	0	0	0	0	0	0
PSAT_LOCUS18940	48.4533	37.418	42.6587	44.6018	35.3128	41.925	38.3286	53.9013	54.8821	44.7179	39.1848	26.5009	40.3541	41.7216	43.2306	45.5713	36.3964	41.7594
PSAT_LOCUS18941	3.30052	3.05776	2.59779	1.77669	3.41464	2.00719	3.44579	3.3051	2.37933	3.87365	1.92552	3.72951	3.48459	2.82542	4.28165	0.747945	1.03955	1.31113
PSAT_LOCUS17499	8.42469	10.2985	9.97141	4.62936	4.0199	3.67045	7.89221	10.0888	10.4596	4.45906	2.84623	3.11928	5.37834	7.27422	4.99047	8.22425	6.07939	7.52444
PSAT_LOCUS17498	154.918	83.5303	95.5699	91.3549	64.1569	79.2563	81.683	133.734	118.232	99.8166	68.6008	51.9597	118.891	131.628	113.71	56.0498	52.1418	60.6134
PSAT_LOCUS18948	6.85035	5.11601	3.97437	2.44132	1.2379	2.34684	3.18465	8.44712	10.1758	2.99546	0.894624	0.405256	4.18658	7.70017	4.61493	6.25705	4.22016	5.62881
PSAT_LOCUS18949	42.5817	40.6188	46.1491	46.2446	32.5773	45.7585	39.3028	46.7444	47.7917	45.5857	33.5624	28.6907	50.4043	52.959	53.051	45.6392	39.5494	44.9666
PSAT_LOCUS13976	0	0	0	0	0	0	0	0	0	0	0	0	0	0	0	0	0	0
PSAT_LOCUS13977	0	0	0	0	0	0	0	0	0	0	0	0	0	0	0	0	0	0
PSAT_LOCUS13974	19.5675	2.30515	6.36746	23.8165	12.2124	14.5583	2.56031	19.395	8.82199	15.2837	5.1365	1.95111	4.97855	9.882	1.82714	10.6043	5.99954	6.94064
PSAT_LOCUS13975	33.521	16.1825	18.5754	18.2051	21.2349	13.295	16.0449	23.6506	15.2619	17.8147	12.1909	12.911	27.8705	19.2131	23.9189	5.46883	5.50784	10.2288
PSAT_LOCUS13972	0	0	0	0	0	0	0	0	0	0	0	0	0	0	0	0	0	0
PSAT_LOCUS13973	0	0	0	0	0	0	0	0	0	0	0	0	0	0	0	0	0	0
PSAT_LOCUS13970	1.14208	11.837	1.19989	4.89985	6.80463	5.25474	4.91965	0.4854	0	6.48103	7.34292	12.3511	3.16804	0.453124	2.60439	7.68002	7.41823	6.60133
PSAT_LOCUS13971	0	0	0	0	0	0	0	0	0	0	0	0	0	0	0	0	0	0
PSAT_LOCUS13978	0	0	0	0	0	0	0	0	0	0	0	0	0	0	0	0	0	0
PSAT_LOCUS13979	335.661	192.039	235.526	197.088	167.643	168.857	119.043	239.428	234.201	156.032	122.01	80.7577	276.263	462.773	204.165	178.894	150.917	167.97
PSAT_LOCUS29890	16.4447	13.0465	14.9668	13.8728	8.97618	13.9866	7.61139	11.4531	17.281	17.0336	9.44726	9.83062	7.12769	10.8219	7.28823	15.5076	14.4285	17.3629
PSAT_LOCUS29891	2.30674	2.07618	2.78546	4.16471	3.80818	3.44276	2.86991	3.35592	2.50971	3.84929	3.27206	4.8929	4.55711	2.6236	3.22376	5.51592	3.69293	3.10458
PSAT_LOCUS29892	18.6781	14.2793	14.925	14.1015	12.3527	14.1224	13.4747	18.8971	17.9736	17.6767	14.2982	9.792	15.5844	17.8836	15.257	16.0652	14.6958	17.5904
PSAT_LOCUS29893	1.93119	0.879898	6.29022	7.02155	9.17578	4.99719	4.47229	3.68807	2.92762	2.77067	7.77604	3.41095	6.81049	2.69194	4.36992	3.56599	5.88806	4.37113
PSAT_LOCUS29894	1.83782	1.7966	1.88665	1.27264	0.89858	1.5654	0.925523	1.52684	2.53614	1.71348	1.17122	0.645679	1.08148	1.28587	1.41741	2.52393	1.48971	1.8191
PSAT_LOCUS29895	0.429213	0	0	0.0903745	0	0	0.236171	0.314773	0.433328	0	0	0	0	0	0	0	0	0
PSAT_LOCUS29896	58.5006	41.4083	48.0277	46.3437	34.0001	46.1175	36.9054	69.2874	55.2113	49.6758	39.0005	27.2656	52.9597	59.5148	56.3506	48.4496	47.432	53.5106
PSAT_LOCUS29897	0.337682	0.462671	0.251934	0.141507	0.0897816	0.0935012	0.282037	0.405169	0.458543	0.14454	0	0.0389447	0.102299	0.502938	0.103132	0	0	0.0588265
PSAT_LOCUS29898	3.19684	2.89735	4.21898	5.76053	1.35472	3.55938	3.90032	3.12537	3.76217	3.61476	3.34062	2.03623	2.66715	3.80667	4.91041	4.94502	2.53959	3.8829
PSAT_LOCUS29899	1.14455	0.758995	0.63237	0.712452	0.756114	0.998804	0.440442	0.638144	0.70309	0.500357	0.653076	0.778745	0.603054	0.931568	0.448002	0.504011	0.792989	0.580635
PSAT_LOCUS6263	21.8086	18.6888	17.956	18.0034	11.0353	18.9911	16.4263	23.4582	20.8199	18.7621	11.7739	8.77578	19.2809	25.8028	23.8734	21.4516	18.8247	20.7501
PSAT_LOCUS6262	0	0.00578082	0	0	0	0	0.0290937	0	0	0	0	0	0	0	0	0	0	0.00362605
PSAT_LOCUS6261	4.35699	7.76805	4.49799	3.1139	3.27659	4.77456	8.74954	2.33646	3.24516	8.38726	4.85778	7.50261	9.16273	4.30015	5.31186	2.34186	2.81517	5.97486
PSAT_LOCUS6260	1.29142	1.8893	0.710423	0.844669	0.365229	0.614662	3.918	0.266654	0.214938	2.33179	1.0753	1.54493	1.58793	0	1.47715	1.23931	0.68133	1.65896
PSAT_LOCUS6267	23.9008	24.2971	29.6017	25.6052	24.9118	22.6738	29.2951	23.3136	26.3641	24.2767	29.7878	27.3916	22.5255	21.5483	21.026	25.2817	25.0373	25.9008
PSAT_LOCUS6266	7.93205	8.6612	8.10031	6.71379	3.38417	6.26285	3.79587	9.24446	9.3092	7.07909	4.28475	2.64323	4.2102	8.29151	6.44756	10.505	9.43914	11.5095
PSAT_LOCUS6265	4.78354	5.23385	5.9676	3.84131	2.73267	3.81909	3.44176	7.0733	6.79224	4.4029	2.15612	1.49636	3.54847	5.30298	4.76953	6.50072	7.32355	7.43716
PSAT_LOCUS6264	0	0	0	0	0	0	0	0	0	0	0	0	0	0	0	0	0	0
PSAT_LOCUS6269	0.0900767	0.0501278	0	0	0	0	0	0.0803392	0	0.232457	0	0	0	0.0988966	0	0	0	0
PSAT_LOCUS6268	0	0	0	0	0	0	0	0	0	0	0	0	0	0	0	0	0	0
PSAT_LOCUS981	0	0	0	0	0.0359044	0.0305694	0	0	0.0100578	0	0	0	0	0.015759	0.0187126	0	0.0201652	0
PSAT_LOCUS980	0	0	0	0.0111197	0.0130088	0	0	0	0	0	0	0	0.021685	0	0	0	0	0
PSAT_LOCUS983	0	0	0	0	0	0	0	0	0	0	0	0	0	0	0	0	0	0
PSAT_LOCUS982	0	0.0672937	0	0	0	0	0	0	0.0245345	0	0	0	0	0.00919334	0	0	0	0
PSAT_LOCUS985	0	0	0	0	0	0	0	0	0	0	0	0	0	0	0	0	0	0
PSAT_LOCUS984	0	0	0	0	0	0	0	0	0	0	0	0	0	0	0	0	0	0
PSAT_LOCUS987	0	0	0	0	0	0	0	0	0	0	0	0	0	0	0	0	0	0
PSAT_LOCUS986	0.0757017	0.0287579	0	0.114858	0	0.0251063	0.0313378	0	0.0347816	0.0278556	0.0604045	0.0258201	0.14367	0.0301218	0	0	0	0
PSAT_LOCUS989	0	0	0	0	0	0	0	0	0	0	0	0	0	0	0	0	0	0
PSAT_LOCUS988	0	0	0	0	0	0	0	0	0	0	0	0	0	0	0	0	0	0
PSAT_LOCUS28303	1.08338	12.1997	0.921425	1.24532	1.92811	1.5024	5.05961	0.643825	0.772713	1.95866	1.18179	4.10726	3.72502	0.135604	2.54968	0.552109	1.43234	1.45355
PSAT_LOCUS28302	0	0	0	0	0	0	0	0	0	0	0	0	0	0	0	0	0.0353962	0
PSAT_LOCUS28301	0	0	0	0	0	0	0	0	0	0	0	0	0	0	0	0	0	0
PSAT_LOCUS28300	0	0	0	0	0	0	0	0	0	0	0	0	0	0	0	0	0	0
PSAT_LOCUS28307	0.136082	0.124236	0.00893532	0	0	0	0	0	0.0601033	0	0	0	0	0.0531361	0.304893	0.193436	0	0
PSAT_LOCUS28306	37.4483	43.1259	38.0244	32.9317	28.6746	34.9553	42.4287	61.1524	57.9747	41.9289	35.0649	29.2939	24.8392	28.9595	27.0544	39.9564	39.915	45.2631
PSAT_LOCUS28305	2537.21	1989.83	3014.68	3129.1	2443.57	2493.45	2375.46	2226.75	2672.11	1996.94	2428.87	1674.71	1928.11	1713.55	1703.9	1484.96	1904.04	1672.1
PSAT_LOCUS28304	0	0	0	0	0	0	0	0	0	0	0	0	0	0	0	0.00195135	0	0
PSAT_LOCUS28309	206.958	316.158	234.4	177.19	118.988	175.153	169.682	273.278	308.237	216.142	107.133	94.8836	114.854	197.021	172.489	364.561	292.929	318.045
PSAT_LOCUS28308	12.491	14.0322	13.9293	8.8284	5.97856	6.29583	9.28505	16.1632	15.6853	11.8625	6.53361	7.607	11.8464	15.1296	11.6315	6.9649	10.2446	10.1191
PSAT_LOCUS1496	0	0	0	0	0	0	0	0	0	0	0	0	0	0	0	0	0	0
PSAT_LOCUS8463	19.5321	16.3253	21.08	21.3962	20.7046	23.8954	25.398	21.0438	13.4469	19.2111	19.8819	14.739	26.6042	21.9873	30.4389	16.7009	16.6244	16.6511
PSAT_LOCUS3343	0	0	0	0	0	0	0	0	0	0	0	0	0	0	0	0	0	0
PSAT_LOCUS3342	0	0	0	0	0	0	0	0	0	0	0	0	0	0	0	0	0	0
PSAT_LOCUS3341	0	0	0	0	0	0	0	0	0	0	0	0	0	0	0	0	0	0
PSAT_LOCUS3340	0	0	0	0	0	0	0	0	0	0	0	0	0	0	0	0	0	0
PSAT_LOCUS3347	0	0	0	0	0	0	0	0	0	0	0	0	0	0	0	0	0	0
PSAT_LOCUS3346	0	0	0	0	0	0	0	0	0	0	0	0	0	0	0	0	0	0
PSAT_LOCUS3345	0	0	0	0	0	0	0	0	0	0	0	0	0	0	0	0	0	0
PSAT_LOCUS3344	0	0	0	0	0	0	0	0	0	0	0	0	0	0	0	0	0	0
PSAT_LOCUS3349	0	0	0	0	0	0	0	0	0	0	0	0	0	0	0	0	0	0
PSAT_LOCUS3348	0	0	0	0	0	0	0	0	0	0	0	0	0	0	0	0	0	0
PSAT_LOCUS8461	6.67936	12.917	7.28763	6.58627	5.95744	8.16263	9.88344	10.1001	6.80797	9.76778	7.49281	9.31527	12.7455	6.41729	16.5269	6.10697	7.14516	9.40195
PSAT_LOCUS27759	51.8176	49.4505	53.0057	49.0321	33.8948	48.2991	37.7067	59.4824	57.0321	42.324	40.3591	29.1042	44.9013	54.6014	60.7934	58.2613	55.1857	53.926
PSAT_LOCUS16133	7.69544	6.17079	7.11692	8.05291	6.62836	7.89117	3.82968	7.08425	7.47674	6.83456	5.80998	4.84438	4.96389	5.58738	7.26598	9.91547	9.93438	9.5786
PSAT_LOCUS1416	0	0	0	0	0	0	0	0	0	0	0	0	0	0	0	0	0	0
PSAT_LOCUS24062	69.2836	60.8421	65.9793	63.1479	31.645	49.1538	44.8377	72.5544	80.9373	57.5328	36.8132	25.1725	55.5931	79.8633	57.9267	67.5551	49.4962	57.4733
PSAT_LOCUS24063	59.5093	33.1582	42.0064	45.9638	20.2309	32.3876	22.3536	55.6759	42.3109	31.202	17.6553	8.5006	39.3686	69.6801	43.5692	24.1682	22.7538	19.2918
PSAT_LOCUS24060	178.447	142.828	165.077	267.302	205.239	272.971	206.948	185.763	174.007	203.139	236.861	196.654	203.119	186.805	250.527	271.067	261.843	305.965
WD_newGene_8735	0	0	0	0.160191	0.1651	0	0	0.396128	0	0	0	0	0	0	0	0	0.987224	0.324452
PSAT_LOCUS29093	0.102475	0.067729	0.345241	0.207895	0.0261971	0.312701	0.175045	0.245388	0.31096	0.0630789	0.169844	0.0292357	0.149805	0.276032	0	0.119312	0.304145	0.0710641
PSAT_LOCUS24066	8.73555	7.85911	8.18056	7.46782	7.12408	9.03498	8.06039	5.81006	6.32897	9.32537	5.69448	4.70248	10.2232	10.1946	7.77085	4.09155	5.87781	6.5204
PSAT_LOCUS24067	171.063	116.415	149.842	141.837	73.0524	96.6668	59.7241	124.903	91.7266	100.246	28.6302	16.3209	93.0701	152.321	90.4962	61.0437	23.2369	48.264
PSAT_LOCUS32179	2.09497	1.88472	1.89696	2.03281	0.877398	1.94983	4.11269	5.74281	2.49197	2.31924	1.27844	1.22794	9.68616	7.0619	14.3444	2.04345	2.32058	3.73571
PSAT_LOCUS32178	0.011283	0	0.0609591	0	0	0	0.0119107	0	0.117781	0	0.0675224	0	0	0.0109997	0	0	0	0
PSAT_LOCUS29096	104.452	104.172	98.929	92.9064	60.0796	84.7256	81.7793	140.573	109.012	97.2365	73.7277	47.243	89.5093	104.329	113.946	112.799	101.322	107.425
PSAT_LOCUS32173	13.256	4.51567	6.64783	8.8782	2.67047	5.12513	5.1747	17.1369	8.11984	5.62787	3.14713	1.06083	13.8326	20.0093	21.4853	2.57648	2.10196	3.27002
PSAT_LOCUS32172	0	0	0	0	0	0	0.27439	0.647052	0	0	0	0.0219993	0.613492	0.318693	0.88746	0	0.112723	0
PSAT_LOCUS32171	0	0	0	0	0	0	0.33518	0.182564	0	0	0	0.0580368	0.275713	0.0181358	0.206814	0	0	0
PSAT_LOCUS32170	0	0	0	0	0	0	0.826138	0.453049	0	0	0	0.096485	0.946598	0.201423	0.579582	0	0	0
PSAT_LOCUS32177	897.796	846.087	1170.17	674.54	637.639	721.165	504.087	580.127	1018.54	633.41	738.235	402.638	611.405	725.838	478.699	920.532	962.074	960.748
PSAT_LOCUS32176	0.0386864	0.133196	0	0.0340794	0.106291	0.0581419	0.167393	0.120401	0.124834	0.541001	0	0.21022	0	0	0.150745	0.198958	0.24404	0.15295
PSAT_LOCUS32175	7.37198	10.9416	10.5196	6.74139	2.73378	7.60242	4.2825	12.6781	12.6252	9.77447	2.18141	0.395354	4.01463	7.98293	6.09691	28.2672	21.4459	21.1348
PSAT_LOCUS32174	25.5425	10.1732	17.0574	17.9361	5.61875	9.51702	9.55778	27.7595	13.4127	11.3753	5.58551	2.6372	26.0425	30.7614	37.0909	8.07144	6.93752	9.56964
PSAT_LOCUS13391	44.8927	7.55847	2.76521	0.0980936	0.157533	0	7.32525	125.043	53.4303	1.63667	0	0	16.6589	9.19891	1.40095	0	0	3.57847
PSAT_LOCUS31613	7.86159	8.11941	8.92534	4.8552	3.17079	6.67127	5.59557	11.2244	13.7069	7.99936	3.36323	3.68947	5.37497	8.39543	4.48935	12.0481	9.18028	10.3817
PSAT_LOCUS31612	3.8995	1.79436	3.35731	0.823735	0.6628	0.721164	4.28264	6.36181	6.36257	1.3653	0.197792	0.750992	7.98252	4.94112	8.48854	0.240029	0.222396	2.41375
PSAT_LOCUS31611	11.0972	13.1182	13.6832	12.8471	10.3126	13.5871	17.1165	15.7206	13.7465	12.4448	16.0317	11.691	21.1374	14.6411	25.3302	14.1233	13.9209	15.1014
PSAT_LOCUS31610	18.7054	24.3271	20.3235	11.7443	12.223	17.7232	16.0301	26.585	24.1683	19.0438	10.2919	7.1208	13.4806	20.965	18.7359	34.7816	29.8713	31.4167
PSAT_LOCUS31617	3.6196	3.66369	3.96562	4.55402	2.00529	2.69599	3.80763	1.83166	1.01178	3.37218	2.29664	3.59931	3.21307	1.7254	4.92494	2.06363	1.17897	1.67521
PSAT_LOCUS31616	3.03029	3.56217	3.76504	2.68758	3.92035	5.17984	5.00187	4.88073	5.75867	4.70514	5.13834	3.11519	2.83074	2.89192	3.71392	4.0481	4.44108	5.90014
PSAT_LOCUS31615	0	0	0	0	0	0	0	0	0	0	0	0	0	0	0	0	0	0
PSAT_LOCUS31614	0	0	0	0	0	0	0	0	0	0	0	0	0	0	0	0	0	0
PSAT_LOCUS5954	8.396	8.14941	8.94605	7.66208	4.23605	6.26973	5.18662	13.1379	12.3302	6.19438	2.67765	2.70464	8.74073	11.9699	7.9953	6.04888	3.80797	10.7441
PSAT_LOCUS5955	0	0	0	0	0	0	0	0	0	0	0	0	0	0	0	0	0	0
PSAT_LOCUS31619	31.0526	21.7246	22.7067	18.272	13.4159	16.7173	20.0735	37.6842	31.8814	20.9473	14.5166	9.17635	13.6253	26.5929	18.1301	22.119	21.836	22.7184
PSAT_LOCUS5957	0	0	0	0	0	0	0	0	0	0	0	0	0	0	0	0	0	0
PSAT_LOCUS5950	16.3008	19.9518	15.6061	14.2309	9.15758	15.4896	11.842	19.0249	18.1595	13.3693	10.0385	7.42738	14.412	17.8035	16.938	22.3584	20.9077	20.6844
PSAT_LOCUS5951	0	0	0	0	0	0	0	0	0	0	0	0	0	0	0	0	0	0
PSAT_LOCUS5952	18.2825	15.9301	17.2769	14.4562	10.1789	10.6446	10.3955	23.2336	22.2438	11.0834	9.09943	5.13943	9.87365	13.8391	14.8769	21.2423	17.5507	20.6495
PSAT_LOCUS5953	0	0	0	0	0	0	0	0	0.188697	0	0	0	0	0.0485875	0	0.0508636	0	2.64482
WD_newGene_4847	0	0	0	0	0	0	0.349593	1.57751	0	0	0	0	0.00903979	0	0	0	0	0
WD_newGene_4846	3.27384	2.75206	3.01806	4.99451	2.22253	2.86116	1.0067	1.23445	2.5868	2.43046	1.51785	1.42537	0.449513	2.85683	0.996207	4.45824	3.35078	3.42268
WD_newGene_4844	9.91583	8.13638	8.79452	0	0	0	7.38779	10.9228	10.3429	0	0	0	10.0826	9.12057	13.9019	0	0	0
PSAT_LOCUS1259	0	0	0	0	0	0	0	0	0	0	0	0	0	0	0	0	0	0
PSAT_LOCUS1258	0	0	0	0	0	0	0	0	0	0	0	0	0	0	0	0	0	0
PSAT_LOCUS1253	0	0	0	0	0	0	0	0	0	0	0	0	0	0	0	0	0	0
PSAT_LOCUS1252	0	0	0	0	0	0	0	0	0	0	0	0	0	0	0	0	0	0
PSAT_LOCUS1251	0	0	0	0	0	0	0	0	0	0	0	0	0	0	0	0	0	0
PSAT_LOCUS1250	0	0	0	0	0	0	0	0	0	0	0	0	0	0	0	0	0	0
PSAT_LOCUS1257	0	0	0	0	0	0	0	0	0	0	0	0	0	0	0	0	0	0
PSAT_LOCUS1256	0	0	0	0	0	0	0	0	0	0	0	0	0	0	0	0	0	0
PSAT_LOCUS1255	0	0	0	0	0	0	0	0	0	0	0	0	0	0	0	0	0	0
PSAT_LOCUS1254	0	0	0	0	0	0	0	0	0	0	0	0	0	0	0	0	0	0
WD_newGene_3310	6.84052	4.29211	4.57514	4.81412	5.80198	6.05848	3.39418	3.34278	2.35371	5.71022	1.58151	2.16478	3.03268	5.50955	4.03535	1.69738	2.7258	2.57745
WD_newGene_3316	1.91638	0	0	0	0	0	10.308	4.08608	3.97843	0	0	0	7.14416	1.80654	9.80674	0	0	0
WD_newGene_3319	4.67103	4.83363	5.26285	4.77156	2.08425	3.42664	2.7899	4.38752	4.3722	2.69407	2.40065	2.02066	3.87769	4.16764	6.54575	5.38816	3.57859	5.30643
PSAT_LOCUS32829	60.3326	48.0527	52.6413	90.0575	74.6862	76.0307	60.2356	61.9962	50.0576	78.0204	88.6875	65.8735	60.4355	59.732	60.3652	87.3454	81.206	77.2839
PSAT_LOCUS4306	2.0356	11.9188	1.29739	0.662891	3.33743	1.07464	4.76881	1.57119	0.657987	7.10397	1.53515	8.04433	4.36278	0.182099	1.1095	0.707101	1.19525	0.91052
PSAT_LOCUS4307	0	0	0	0	0	0	0	0	0	0	0	0	0	0	0	0	0	0
PSAT_LOCUS32821	23.9054	17.1211	14.0567	9.11069	5.42521	6.3569	14.5814	29.7913	32.6553	15.8567	7.58111	3.54276	6.49763	9.60508	5.74413	4.68496	3.40299	12.2356
PSAT_LOCUS32820	1.75805	1.61527	1.15196	1.61367	0.681378	1.30535	1.92803	2.1159	3.85291	1.30844	1.87846	0.925292	3.72784	2.901	3.09935	1.43687	0.805827	2.39296
PSAT_LOCUS32823	34.9716	28.3963	28.9895	26.7066	23.9227	25.077	32.9658	39.5696	35.4519	28.7784	28.3667	20.4417	34.9022	39.335	37.1828	25.4572	27.3699	27.1372
PSAT_LOCUS32822	0.517688	0.278511	0.354233	0	0.0294395	0	0.935074	0.893101	1.29888	0.675869	0.0379451	0.0811007	0.150367	0.354953	0	0	0.261311	1.04637
PSAT_LOCUS32825	17.5965	29.3778	29.5797	19.1606	19.7138	20.7092	22.0074	17.3847	23.6982	16.5495	21.0804	14.3549	16.2823	14.6172	15.5144	34.2389	32.4777	32.1027
PSAT_LOCUS32824	3.91533	14.3248	7.73267	3.37006	7.52861	9.06493	18.6091	6.71069	8.30124	4.58944	9.62406	4.85638	19.2148	5.86781	13.613	8.16883	11.2937	9.03241
PSAT_LOCUS32827	20.5543	38.7149	15.4	7.17074	12.3871	9.00103	15.6871	21.7512	26.904	10.944	14.336	4.6701	27.4532	127.818	12.2865	18.1285	20.1075	38.3295
PSAT_LOCUS32826	0.130962	0	0.154093	0	0.0941071	0	0	0	0	0	0.0764482	0	0.0677454	0	0	0.102196	0.144122	0
PSAT_LOCUS18279	78.8214	58.5271	69.2846	65.6271	43.6791	58.9419	55.8879	96.6922	78.4793	63.4883	46.6306	39.1918	76.8988	93.8014	94.0214	74.4938	63.7783	73.882
PSAT_LOCUS20354	18.5521	14.16	16.645	12.9665	10.3165	12.2872	15.7282	25.1884	22.8667	16.0509	13.3971	11.0968	16.3451	20.1528	18.1298	14.9705	13.2732	17.2796
PSAT_LOCUS20355	72.2658	57.2548	64.1474	65.6135	46.1012	65.3153	50.8012	79.6866	66.745	63.2808	48.0649	37.4671	79.7992	87.588	103.539	69.1534	55.0153	55.095
PSAT_LOCUS24877	15.9463	22.1906	21.0099	12.9974	12.7608	16.0428	14.693	10.9272	14.9191	13.911	11.2924	11.5765	8.6772	13.9194	11.5819	17.6697	13.8988	16.8592
PSAT_LOCUS20357	8.36232	8.00193	8.51244	8.39699	5.05115	7.32474	4.90802	10.4285	7.11679	6.88529	4.64587	3.3218	6.77591	11.0399	9.50355	10.5224	8.2848	13.0291
PSAT_LOCUS20350	2.59704	1.93196	2.27063	2.55959	1.51032	1.37145	2.3157	2.02611	2.42643	2.14736	0.778388	1.67068	1.87905	1.62775	2.29326	1.85354	1.81814	1.80364
PSAT_LOCUS4300	5.78518	5.13051	5.32427	6.44618	6.96809	7.62955	5.36009	4.57871	4.13411	4.12834	8.18214	7.1957	8.0418	7.8377	9.30133	10.1995	12.7825	12.5818
PSAT_LOCUS20352	7.02601	6.38096	7.45865	8.47852	5.99635	7.24442	5.83803	5.37846	6.19262	6.45018	6.26703	5.65351	6.21132	5.73807	5.67735	7.52037	6.84144	7.89699
PSAT_LOCUS24872	5.95497	5.62359	9.61581	5.90393	8.08924	4.23963	8.58612	8.88771	7.24	5.90228	6.39648	4.49904	5.90945	6.69406	9.49065	4.44239	7.35652	6.22741
PSAT_LOCUS4301	0	0	0	0	0	0	0	0	0	0	0	0	0	0	0	0	0	0
PSAT_LOCUS24879	19.0021	3.35987	4.15299	0	0	0.051283	3.99285	45.5315	33.305	4.26177	0	0.0837472	4.53199	16.9117	2.64312	0.243226	0.144972	4.78407
PSAT_LOCUS24878	6.56291	5.27801	7.74534	3.92151	3.56702	3.52756	5.4242	5.46465	6.47295	5.30138	3.51113	1.87174	4.70557	5.01381	4.42588	5.43725	4.69173	5.79882
PSAT_LOCUS8881	10.9011	10.1423	11.6591	18.2811	15.499	25.2448	25.8234	31.3048	9.73833	19.9905	24.9358	22.7349	39.14	22.2919	58.2186	17.6633	23.7469	21.1228
PSAT_LOCUS18727	2.26327	1.46455	1.67232	2.86433	2.55703	2.72839	3.1671	3.06816	2.38135	1.85006	2.71852	2.13722	1.5837	1.39557	1.67254	1.90328	2.53377	2.21883
PSAT_LOCUS8883	0.29775	1.29506	0	1.15335	0.757372	1.69312	3.40514	0	0.435692	3.95454	0.896953	7.76076	1.08548	0.140972	2.53673	0.405737	1.53533	4.58182
PSAT_LOCUS2638	1.09456	1.56584	2.3859	4.88991	1.98966	1.71055	2.84627	2.16166	1.96359	2.77713	2.07702	1.10826	1.66282	2.69935	2.57649	0.446924	1.2671	1.83856
PSAT_LOCUS2639	0	0	0	0	0	0	0	0	0	0	0	0	0	0	0	0	0	0
PSAT_LOCUS8882	46.0397	21.3363	34.6998	44.4157	24.7189	36.4043	21.0329	42.6529	38.7449	36.6405	22.4943	15.6962	50.8649	50.2558	67.8167	33.068	30.0662	28.6396
PSAT_LOCUS2630	0	0	0	0	0	0	0.0185512	0	0	0	0	0	0	0	0	0	0	0
PSAT_LOCUS18722	0.223699	0.933708	0.0704455	0.529488	0.714187	0.286971	0.365238	0.0885043	0.503987	0.372283	0	1.71732	0.57626	0.820755	2.43675	1.44742	0.349151	0.488336
PSAT_LOCUS2632	0	0	0	0	0	0	0	0	0	0	0	0	0	0	0	0	0	0
PSAT_LOCUS2633	0	0	0	0	0	0	0	0	0	0	0	0	0	0	0	0	0	0
PSAT_LOCUS2634	0	0	0	0	0	0	0	0	0	0	0	0	0	0	0	0	0	0
PSAT_LOCUS2635	0	0	0	0	0	0	0	0	0	0	0	0	0	0	0	0	0	0
PSAT_LOCUS2636	0.160193	0.0934638	0.0846437	0	0.227233	0.471086	0.182645	0	0.0964615	0.0573346	0.090959	0.0967838	0	0.368093	0.248389	0	0.218022	0.0903532
PSAT_LOCUS18723	0	0	0	0.824183	0.88746	0.241214	0	0	0	1.89087	0.728481	2.36335	0	0	0	1.90884	1.70633	2.06708
PSAT_LOCUS6708	0	0	0	0	0	0	0	0	0	0	0	0	0	0	0	0	0	0
PSAT_LOCUS6709	0	0	0	0	0	0	0	0	0	0	0	0	0	0	0	0	0	0
PSAT_LOCUS18720	0	0	0	0	0	0	0	0	0	0	0	0	0	0	0	0	0	0
PSAT_LOCUS6700	3.91913	17.5163	10.8373	5.59057	10.6182	6.06576	28.7023	7.00799	3.48475	9.97291	18.3967	16.3623	8.49729	3.52455	5.13228	12.7376	12.7208	8.07194
PSAT_LOCUS6701	15.7801	13.5146	12.7416	21.4522	10.7606	14.6911	14.0063	19.1832	16.5115	20.4769	10.0093	10.3859	11.4344	11.8918	12.2568	19.167	14.5835	19.4416
PSAT_LOCUS6702	5.27778	6.52967	7.41495	7.86085	6.97683	8.50623	6.07255	7.68938	6.21203	8.47349	6.84142	5.94928	4.60966	6.83431	8.2632	12.6226	14.3758	12.9077
PSAT_LOCUS6703	2.11821	2.39296	3.4174	2.33938	2.48098	1.69658	2.23746	3.43526	2.91123	2.73111	1.89201	2.48909	2.72748	2.878	1.97804	3.24726	3.03577	4.64757
PSAT_LOCUS6704	11.311	22.0625	16.2025	11.115	18.3602	15.2456	11.1997	10.9762	14.8347	17.3497	15.5274	14.2625	8.04168	8.90097	8.33274	20.3069	18.928	17.1608
PSAT_LOCUS6705	6.48906	5.59349	5.42414	6.3092	5.08473	7.11429	5.6163	7.13247	7.09489	5.32592	4.34542	4.49643	5.41963	7.26484	5.51228	4.72582	5.68192	5.0428
PSAT_LOCUS6706	26.5614	33.279	25.6071	17.4931	20.9318	22.0948	35.1788	48.7438	47.3324	32.0039	18.0694	17.867	20.4829	26.938	20.5717	26.6555	25.8966	28.6168
PSAT_LOCUS6707	33.3061	50.4112	37.0477	23.5035	15.2453	26.3724	20.9828	43.9399	39.2352	29.6556	13.8953	4.76631	18.1694	31.5894	31.4431	72.2082	61.8163	58.2773
WD_newGene_7765	1.16079	2.83966	1.3824	1.37395	0.673457	0.89632	2.61061	3.04716	3.457	1.29765	0.483813	0.829774	1.82354	3.28211	1.25253	1.45945	2.16536	3.97999
WD_newGene_3860	0	0	0	0	0	6.21451	0	0	1.67006	0.224969	0	0	0.249764	0.457303	0	0.781767	4.67069	0
WD_newGene_3862	0.881281	0.810081	1.48352	0.0977865	0.360138	0	0.96063	0.93304	0.498291	0.0568465	0.305219	0.292195	0.629626	0.55203	1.16653	0.371704	0	0.378427
WD_newGene_3868	0.210325	3.10218	0.464192	0.0300217	0.245732	0.269446	3.32123	6.34247	2.04362	0.229792	0.172295	0	3.18134	2.23071	4.57064	0.396768	0.26047	0.389762
PSAT_LOCUS16420	16.7794	10.2338	14.6182	20.9915	14.1623	21.675	11.341	18.6409	12.645	12.1823	12.9113	10.2237	19.5272	23.7277	25.0382	23.1925	23.8574	19.3037
WD_newGene_2193	10.1704	3.87779	5.09469	3.12596	4.80667	0.0655416	3.95649	2.42176	4.7324	4.2643	3.05653	4.52962	4.92573	2.40797	3.43744	3.73159	0.0415584	1.87291
WD_newGene_2190	19.3305	9.39551	13.2455	12.6374	6.63839	9.46007	9.99941	22.7428	14.5421	12.0169	6.90246	5.19773	12.9448	16.7666	17.3322	8.6253	8.4942	10.5184
WD_newGene_2194	0.204145	0.254192	0.429389	0.303916	0.0821768	0.238863	0.227393	0.604261	0.540708	0.556474	0.285411	0.259515	0.390183	0.514765	1.08358	0.463059	0.230145	0.615907
WD_newGene_1428	3.14434	3.11705	3.35092	2.85657	1.2336	3.22111	2.5323	4.50392	3.9713	3.21731	2.3676	0.849978	3.0601	4.76956	4.09204	4.94893	3.47573	4.02174
PSAT_LOCUS3126	0	0	0	0	0	0	0	0	0	0	0	0	0	0	0	0	0	0
WD_newGene_1427	3.67641	2.36248	1.49394	2.32853	1.70095	3.7301	1.60875	2.9234	2.77997	3.8844	2.88025	3.26975	1.53435	2.68362	0.892576	3.11216	2.55226	3.80617
PSAT_LOCUS21083	0	0	0	0	0	0	0	0	0	0	0	0	0	0	0	0	0	0
PSAT_LOCUS21082	0	0	0	0	0	0.0468409	0	2.42294	2.73855	0.183916	0.623456	0	0.079863	0.817637	0	1.67683	0	5.40397
PSAT_LOCUS21081	13.4625	15.9574	14.2706	20.2405	15.4336	15.985	15.5809	10.9291	19.391	18.9252	29.1756	19.9685	13.8077	12.4772	10.9405	32.8436	24.4237	24.8442
PSAT_LOCUS21080	3293.11	3312.45	3653.45	4440.69	6939.75	4749.6	4868.29	1747.4	2426.45	5024.03	5045.15	7953.13	4134.09	2331.84	2828.09	2518.76	3080.48	2354.93
PSAT_LOCUS21087	42.454	26.0174	31.11	27.8518	23.4179	25.9224	23.7055	38.4841	32.2204	24.3621	20.1678	21.4121	40.828	44.8213	43.5094	21.4637	26.0336	25.3493
PSAT_LOCUS21086	37.501	37.7341	38.568	38.4327	20.5779	36.0871	29.996	44.4592	40.5964	37.2998	27.9296	17.1316	40.6483	41.8164	49.4016	53.8601	44.4615	47.804
PSAT_LOCUS21085	31.4435	32.3279	34.0832	29.8171	19.6732	31.9055	26.8286	38.6744	34.4605	30.7577	25.9014	14.7342	28.9206	34.5304	38.7809	43.6314	42.5926	44.833
PSAT_LOCUS21084	35.6669	29.7167	33.9961	37.1531	35.5098	30.7307	32.4181	41.9152	37.1946	33.8734	31.4199	35.672	32.5112	31.2397	27.9825	27.145	28.2238	26.957
PSAT_LOCUS21089	19.3713	17.1196	13.2645	13.6777	9.33084	13.2309	11.7628	18.0322	16.7035	13.4582	11.746	6.36006	12.2558	14.6393	17.0175	16.3576	15.2021	18.6913
PSAT_LOCUS21088	29.0868	30.2737	28.6694	26.8206	15.9472	27.6956	23.6497	35.4555	29.7204	26.1886	18.5905	15.0967	23.3104	33.1094	33.3181	32.252	32.3034	33.9774
PSAT_LOCUS20688	20.3437	16.3776	18.5812	20.5077	14.3061	21.0125	17.2607	21.1648	15.6603	20.1879	17.4273	11.7614	21.4046	21.294	25.6673	16.9897	18.6979	19.0377
PSAT_LOCUS20689	0.155856	0.179885	0.147149	0.113971	0	0.149738	0.286787	0.482438	0.244469	0.0903223	0.0435921	0.0159427	0.0579399	0.159511	0.166149	0.172224	0.0735893	0.124867
PSAT_LOCUS20686	1.86183	2.35089	1.89527	1.88459	1.8693	1.99095	2.01764	1.63264	2.64673	1.9862	1.55598	1.27021	1.29086	2.02029	1.75929	3.50818	2.2577	3.26654
PSAT_LOCUS20687	0	0	0	0	0	0	0	0	0	0	0	0	0	0	0.00469771	0	0	0
PSAT_LOCUS20684	0	0	0	0	0	0	0	0	0	0	0	0	0	0	0	0	0	0
PSAT_LOCUS20685	38.3626	38.819	37.5057	33.728	24.778	32.1604	29.2681	36.6456	39.3442	35.347	25.7828	19.4003	24.2692	30.4747	26.173	50.569	44.3657	42.8997
PSAT_LOCUS20682	22.3092	15.1555	19.2134	16.5308	9.87388	17.9102	14.8478	23.7404	28.9324	16.1845	9.68042	8.14307	15.0714	19.7692	15.7224	15.5347	16.3684	18.3315
PSAT_LOCUS20683	0	0	0	0	0	0	0	0	0	0	0	0	0	0	0	0	0	0
PSAT_LOCUS20680	7.40039	5.6725	4.94789	5.26025	3.89174	4.18198	4.24391	7.08352	5.66073	4.11971	3.69605	3.14357	6.06356	6.1146	6.62154	6.1868	6.94439	5.98188
PSAT_LOCUS20681	22.2541	12.6376	16.3196	18.8089	11.19	11.9411	15.5309	17.4282	16.0853	12.3008	14.0683	8.6392	20.523	14.4164	14.315	12.023	10.157	12.2196
PSAT_LOCUS21559	0.00567134	0.0817548	0.0314766	0	0	0	0	0.0109539	0.0350008	0.00608331	0	0	0.249049	0.155325	0	0.00698567	0.00311575	0
PSAT_LOCUS21558	0	0.0225295	0	0	0	0	0	0	0	0	0	0	0	0.00329201	0	0	0	0
PSAT_LOCUS21555	0.274819	0	0.33927	0	0	0	0	0	0.163083	0	0	0	0.0914052	0.491426	0	0	0	0
PSAT_LOCUS21554	21.4775	23.1704	19.6004	15.4944	9.48068	14.7583	8.79503	22.8036	21.0851	21.5638	8.18762	2.86058	7.76128	17.8989	15.6557	43.2646	33.2843	31.1109
PSAT_LOCUS21557	0	0.00949337	0	0	0	0	0	0	0	0	0	0	0	0.0387561	0	0	0	0
PSAT_LOCUS21556	0	0.00145533	0.0124145	0	0	0	0	0	0	0	0	0	0.0252449	0.0485234	0	0	0.00310998	0
PSAT_LOCUS21551	0	0	0	0	0	0	0	0	0	0	0	0	0	0	0	0	0	0.165505
PSAT_LOCUS21550	0	0	0	0	0	0	0	0	0	0	0	0	0	0	0	0	0	0
PSAT_LOCUS21553	15.6236	6.40222	10.5275	19.0188	9.77987	15.5349	6.04326	15.694	7.73476	9.94651	8.92245	6.10988	15.101	16.5506	17.28	13.5135	11.5633	13.9387
PSAT_LOCUS21552	0	0	0	0	0	0	0	0	0	0	0	0	0	0	0	0	0	0
WD_newGene_924	0	0	0	0	0	0	0	0	0	0	0	0	0	2.04041	1.21527	0	0	0
WD_newGene_927	1.47328	2.04526	1.29873	1.08742	1.10483	1.15184	1.30599	0.853692	1.51388	0.553035	0.978508	0.967151	1.23342	0.68474	0.898222	0.687779	1.12222	1.14183
WD_newGene_921	4.98055	6.65083	4.60633	5.42864	3.96437	4.70101	4.80911	7.41212	6.07259	5.54102	4.34323	2.77979	5.16114	7.32497	6.04628	7.16363	6.81809	7.24647
PSAT_LOCUS8180	10.934	8.3676	10.5289	14.8954	6.43916	9.92512	7.33053	10.2693	9.0414	9.14726	6.37155	4.75334	10.6603	9.18166	12.3155	11.3179	11.426	9.82019
WD_newGene_929	0.774436	0.742691	0.30582	0	0	0	13.7007	15.6443	1.14978	0.0527315	0	0.00571547	16.7652	9.7038	24.5526	0	0	0
PSAT_LOCUS26688	21.3903	26.4962	21.8613	18.1743	15.9335	19.1628	18.2183	20.2259	31.7067	20.0601	16.5499	14.395	10.2708	18.1211	13.1991	25.2551	19.9432	20.4404
PSAT_LOCUS26689	73.7887	61.5609	109.208	136.126	113.811	96.4892	78.3857	79.9741	88.5388	81.3257	117.55	80.6047	111.346	107.832	124.08	134.933	148.627	123.725
PSAT_LOCUS8069	11.2411	5.07355	11.7163	23.3713	18.1245	20.6931	8.79413	12.3624	7.22826	8.48848	9.8215	8.7094	16.1301	11.7717	20.448	13.083	19.028	14.7888
PSAT_LOCUS8068	0.328645	0	0.320464	0.452262	1.21442	0.844915	0	0.555512	0.467775	0.621792	0.942934	0.827595	1.47948	0	0	0.273894	1.06784	0.24804
PSAT_LOCUS8067	0.48043	0.462292	0.319617	0.183577	0.298006	0.29731	0.429311	0.219911	0.169684	0.255391	0.222943	0.637523	0.0628489	0.254817	0.146524	0.222468	0.337323	0.817438
PSAT_LOCUS8066	101.533	78.0437	72.4794	81.1296	56.9557	76.2259	27.8991	35.2732	37.1143	31.2613	18.4606	13.88	90.1508	69.6208	56.8645	15.1599	19.5566	36.028
PSAT_LOCUS8065	0	0	0	0.0392096	0.0433743	0	0.536691	0.518039	0.0476427	0	0	0	0.868651	0.424807	1.05229	0.0573723	0.0179066	0
PSAT_LOCUS8064	5.10248	3.55682	1.63865	3.26317	1.70813	1.61513	2.16834	4.96198	2.85872	2.11601	2.69823	1.96416	3.13962	5.60541	1.92679	2.76911	4.80025	4.20055
PSAT_LOCUS8063	2.56447	1.71033	0.21683	0	0	0	1.30263	11.0196	4.33932	0.0815415	0	0	0.804658	1.68869	0.511673	0.0943988	0	4.74267
PSAT_LOCUS8062	0.130391	0	0.0795489	0	0	0	0.207816	0.404916	0.145288	0.0590173	0	0	0.0837397	0	0.119946	0	0	0.764989
WD_newGene_2731	3.06279	3.75528	2.74908	4.57779	2.02228	4.24592	3.3589	5.33389	2.84855	3.90817	1.51892	1.62277	4.04282	4.24671	4.74287	4.43026	4.55822	4.39602
PSAT_LOCUS26687	50.0659	107.96	52.6246	67.8465	124.851	99.1429	135.685	131.145	76.1319	108.646	178.293	131.26	91.1814	44.4394	70.0514	130.627	134.415	119.703
PSAT_LOCUS7949	0	0	0	0	0	0	0	0	0	0	0	0	0	0	0	0	0	0
PSAT_LOCUS7948	24.1501	18.9628	20.6271	19.5503	13.4177	17.4193	14.0306	22.328	19.453	18.5684	14.4732	11.0224	16.4024	21.1831	21.0531	22.5085	17.7229	20.4243
WD_newGene_699	0	0	0	3.48672	1.86487	4.80268	2.34645	1.96243	0	5.34545	3.16724	2.8608	1.65694	1.04907	2.96574	7.35105	4.77177	6.46007
PSAT_LOCUS7945	24.6198	25.4259	26.518	25.1685	24.9235	28.156	26.1071	38.1927	30.3058	30.3866	24.4672	22.8685	27.0089	29.4326	27.9377	25.611	25.4417	28.4192
PSAT_LOCUS7944	1.45473	1.64609	1.35643	0.832901	0.327062	1.05561	0.363994	1.35835	1.33845	1.25897	0.387093	0.178749	0.159837	0.57995	0.468807	2.47797	1.0846	0.828146
PSAT_LOCUS7947	92.1337	74.7589	83.0096	81.6338	66.6433	82.4296	71.9871	80.9455	74.4717	79.4522	66.3532	57.3581	104.015	110.675	118.235	76.1648	72.3432	80.0014
PSAT_LOCUS7946	92.1912	104.515	91.398	73.4999	59.5123	70.619	66.5148	96.4842	99.465	77.0242	63.3846	39.9136	68.675	80.3924	78.6906	126.799	87.8559	109.35
PSAT_LOCUS7941	14.5602	9.88589	14.3942	18.1767	9.32047	12.66	10.3049	18.702	16.0206	16.0223	9.59005	7.69043	17.0744	20.2571	19.9323	14.6885	13.6821	16.0525
PSAT_LOCUS7940	42.9883	25.1475	33.2399	39.2454	21.0605	30.1325	17.8736	31.1698	26.8726	32.2853	19.8863	18.0688	27.2791	30.7371	27.7199	16.6042	15.114	18.5687
PSAT_LOCUS7943	15.0297	18.4515	22.2209	17.0027	17.1286	19.3553	31.38	18.0915	20.0609	17.1154	28.8226	16.1503	12.3621	16.1088	19.6504	19.1545	23.1048	20.0522
PSAT_LOCUS7942	31.414	29.6673	33.8838	35.1742	21.9207	30.5235	26.9251	38.9811	34.6728	36.8448	29.0723	18.3991	30.9617	38.5385	40.07	41.8676	38.6239	41.6863
PSAT_LOCUS19523	1.45762	1.55627	1.75913	0.621404	0.687503	1.28947	0.9633	0.635421	1.33009	1.2969	0.460106	0.839184	1.2845	0.207462	1.99325	2.37065	1.3363	1.66561
PSAT_LOCUS19522	10.1455	12.1568	10.2323	18.3016	15.8445	15.8606	11.3769	13.0297	10.3918	14.0934	12.2174	11.8514	12.0526	8.80781	13.3835	19.3566	18.5151	18.939
PSAT_LOCUS19521	4.08909	4.44587	5.86761	7.17533	4.80282	4.42073	4.26119	7.34965	5.87982	6.09513	5.00288	2.13333	5.99042	4.89117	4.95229	7.85498	5.39302	7.34111
PSAT_LOCUS19520	0	0	0	0	0	0	0	0	0	0	0	0	0	0.0880217	0.271409	0	0	0
PSAT_LOCUS19527	204.083	63.7255	157.431	149.644	53.7889	91.5649	40.0611	125.045	230.439	68.1396	20.8245	7.67966	65.0455	172.254	77.2192	153.898	157.021	152.462
PSAT_LOCUS19526	145.623	37.2528	109.409	97.2683	45.2151	52.0341	25.3375	78.1445	147.711	39.7238	13.4499	3.69086	37.8211	101.509	43.609	86.9543	112.848	99.9167
PSAT_LOCUS19525	0	0	0	0	0	0	0	0	0	0	0	0	0	0	0	0	0	0
PSAT_LOCUS19524	1.41622	1.17956	1.67611	0.821095	0.335043	1.36487	1.51667	0.946955	1.1371	1.08136	0.545898	1.25916	1.23694	0.880893	0.742262	1.77835	0.747161	1.66599
PSAT_LOCUS19529	61.1298	61.0359	51.5657	43.7929	39.947	45.5222	58.4214	82.2868	81.7329	61.064	41.881	39.6679	45.4896	43.1085	51.45	51.5496	43.0015	61.5365
PSAT_LOCUS19528	0	0	0	0	0.0871319	0	0	0	0	0	0	0	0	0.419519	0	0	0	0
PSAT_LOCUS8399	24.1894	22.8378	21.4457	31.8326	24.2458	29.505	25.9365	36.4596	23.5377	31.2658	27.402	21.9318	31.0336	28.7546	34.9537	24.1548	23.1041	25.4587
PSAT_LOCUS8398	0	0	0.0576537	0	0	0	0.190833	0.131061	0.0706028	0.00393873	0	0	0	0	0	0	0	0
PSAT_LOCUS8391	41.4576	28.1906	25.7322	9.46734	7.20463	9.11567	22.2362	34.6471	54.8642	24.7498	10.7031	6.72009	15.6201	34.2483	10.9885	8.08498	6.34754	22.0454
PSAT_LOCUS8390	49.3338	56.2317	32.8813	18.863	74.6069	77.6214	136.928	28.8181	7.39765	93.3193	95.3723	169.18	112.671	37.6142	81.2506	7.21923	18.6012	70.0213
PSAT_LOCUS8393	56.3004	54.5291	49.3584	48.4633	40.5963	46.2212	52.1825	94.7095	88.7619	72.4455	43.9209	32.0254	38.0673	43.678	35.1346	54.3351	53.2661	69.7841
PSAT_LOCUS8392	9.27847	8.79923	5.63051	8.31447	5.76914	9.80672	6.87644	9.21355	6.88768	9.42238	6.65354	5.75147	7.1605	9.01681	7.61864	7.12298	6.3009	11.5683
PSAT_LOCUS8395	45.5547	12.9544	19.5708	27.2587	23.0723	21.2576	41.8374	87.0372	40.8709	29.6305	21.4016	30.065	85.7499	54.6786	92.2901	23.1935	31.2081	27.2817
PSAT_LOCUS8394	33.4399	24.8898	22.5552	19.8087	20.3579	25.0691	27.7648	45.973	47.3373	37.4323	19.6057	22.3109	23.4873	25.8492	19.9361	25.305	22.7862	31.2771
PSAT_LOCUS8397	32.8294	26.9364	27.331	32.1041	20.7601	30.3331	26.3637	34.5978	28.4706	35.0715	25.1827	18.9462	31.8384	42.3627	38.2053	23.3785	23.0334	24.8902
PSAT_LOCUS8396	27.1655	17.2546	20.3432	21.9956	14.979	18.8536	12.7727	21.8188	20.2729	22.534	14.0046	6.62127	35.5642	49.8968	19.9988	21.9175	18.2115	28.2566
WD_newGene_6209	0.033654	0	2.64011	0	0	0	0	0.575769	0.0532803	0	0	0	3.54341	0.57594	6.28726	0.0822951	0	0
PSAT_LOCUS26028	0	0	0	0	0	0	0	0	0	0	0	0	0	0	0	0	0	0
PSAT_LOCUS26029	26.6826	29.1219	24.4923	20.8805	25.271	24.2302	31.6133	35.9521	29.6447	19.0575	25.4559	25.8155	27.1031	24.6647	24.2537	24.6589	26.6649	25.5039
WD_newGene_6206	0	0	0	0	0	0	7.43561	10.2854	0	0	0	0	11.6298	0	12.0143	0	0	0
PSAT_LOCUS26024	12.974	14.3065	13.5193	14.1191	11.1512	13.8498	14.5317	10.593	9.86992	12.694	9.64485	7.99834	15.5746	10.1136	16.4587	11.3948	11.6218	7.80888
PSAT_LOCUS26025	482.806	717.986	706.614	345.281	258.51	448.317	272.799	329.764	507.76	435.027	289.583	120.143	167.126	288.905	268.074	784.817	662.83	709.15
PSAT_LOCUS26026	3.52836	6.03871	9.75729	5.45033	3.59806	7.35482	7.30666	6.18177	7.6033	5.74207	8.14346	7.51032	4.6422	1.95366	2.2733	6.58587	10.7649	5.50258
PSAT_LOCUS26027	20.8496	60.0837	18.5901	33.4111	47.8571	28.647	46.3474	62.1162	22.8777	32.4381	61.1849	62.6926	30.4124	9.54954	19.8961	59.6586	69.6519	59.5434
PSAT_LOCUS26020	0	0	0	0	0	0	0	0	0	0	0	0	0	0	0	0	0	0
PSAT_LOCUS26021	31.4201	29.8457	28.8924	18.8913	17.0035	16.6012	17.5025	28.5164	33.9634	21.8577	15.7137	15.6095	15.6069	21.5641	17.2768	30.8588	26.8255	29.7237
PSAT_LOCUS26022	0	0	0	0	0	0	0	0	0	0	0	0	0	0	0	0	0	0
PSAT_LOCUS26023	3.5011	7.2583	3.17986	2.70532	1.73038	2.55949	3.63364	3.09796	6.08999	4.21869	1.15294	4.86134	1.50395	4.10757	5.04619	10.3684	10.9733	11.4519
PSAT_LOCUS21806	0	0	0	0	0	0	0	0	0	0	0	0	0	0	0	0	0	0
WD_newGene_6203	10.4409	7.15211	7.49282	0	0	0	1.48444	3.41676	6.5387	0	0	0	1.15467	4.18666	0	0	0	0
PSAT_LOCUS8185	0	0	0	0	0	0	0	0	0	0	0	0	0	0	0	0	0	0
PSAT_LOCUS4512	23.1199	29.0401	23.5408	9.49711	14.1922	16.3978	18.1411	20.2499	30.8147	15.5522	6.74594	8.61432	18.2658	38.3015	11.8345	11.0287	20.1502	18.7334
PSAT_LOCUS5740	33.9154	42.4865	33.9156	36.2464	39.5272	38.6182	46.376	34.215	34.74	42.81	43.3954	41.4865	38.2286	34.7113	33.658	31.7192	35.0205	34.6147
PSAT_LOCUS21805	0	0	0	0	0	0	0	0	0	0	0	0	0	0	0	0	0	0
PSAT_LOCUS8186	0	0	0	0	0	0	0	0.724333	0	0	0	0	0	0	0	0	0	0
PSAT_LOCUS8939	0	0	0	0	0	0	0	0	0	0	0	0	0	0	0	0	0	0
PSAT_LOCUS8938	13.7389	10.9494	17.5631	15.9467	11.8616	10.917	22.5103	22.9292	16.6618	16.5374	21.1899	11.3682	20.3588	14.6452	24.3267	13.1177	15.1247	14.8326
PSAT_LOCUS8935	0.469608	0.967774	0.363502	1.11339	1.33836	0.966358	1.02274	0.141655	0.139006	0.703419	1.47337	1.19423	1.06895	0.155028	1.06834	0.352129	0.434478	0.458296
PSAT_LOCUS8934	5.05323	6.11434	5.47909	7.15536	3.03601	4.38904	1.7105	2.05297	2.65806	4.63381	1.30078	1.54679	1.38476	3.99815	1.5287	1.51907	1.59466	1.69353
PSAT_LOCUS8937	0	0	0	0	0	0	0	0	0	0	0	0	0	0	0	0	0	0
PSAT_LOCUS8936	0.0518331	0.144759	0	0	0.0571809	0	0	0	0	0	0	0	0	0	0.0638941	0	0	0
PSAT_LOCUS8931	0	0	0	0	0	0	0	0.0252974	0	0	0	0	0.0120982	0.0096309	0	0	0	0
PSAT_LOCUS8930	0	0	0	0	0	0	0	0.0518338	0	0	0	0	0.0241965	0.034219	0.0346588	0	0	0
PSAT_LOCUS8933	0.0273741	0.102316	0.0811267	0.0351045	0.126348	0.0313054	0.412624	0.0344546	0	0.444342	0.414877	0.824202	0.0893244	0	0.0997665	0.0724581	0.0704885	0.314479
PSAT_LOCUS8932	16.6136	19.7158	10.805	21.8208	47.0291	15.5483	32.6533	51.8475	48.7358	29.6207	19.7043	23.0244	42.6283	116.119	24.4499	12.8408	10.6462	10.7414
WD_newGene_9086	0.468921	0.513513	0.135111	0.625427	0.998985	1.49387	1.23332	0.714138	0.75527	0.652446	0.950555	1.03654	0.911807	0.450796	1.10387	0.840681	1.06412	1.89874
WD_newGene_9087	1.97275	0.952575	0.886058	1.31966	0.964681	1.48867	0.491925	2.43222	1.7324	1.26658	0.420668	0.595419	0.250009	0.8167	1.66569	1.32325	0.578635	1.62167
WD_newGene_9081	0.733824	0.591318	0.556624	1.04857	0.750761	1.78162	0.922533	1.08458	0.624355	0.933658	0.923171	0.76553	1.23807	0.83472	1.71917	1.07036	1.77223	1.80725
WD_newGene_9083	1.41954	0.227032	0.919981	1.0939	0.167237	0.180358	0.0603354	3.68073	1.51159	1.01065	0.245808	0.553383	0.21623	0.817704	0.901061	0.245845	0.314556	1.26464
WD_newGene_9088	1.94833	0.779235	1.06098	1.22644	1.11244	2.24238	1.93746	2.40073	1.63212	1.88908	1.92697	1.22573	2.32428	1.04077	2.37752	1.49713	1.96512	2.34907
PSAT_LOCUS5547	0	0	0	0	0	0	0	0	0	0	0	0	0	0	0	0	0	0
PSAT_LOCUS5546	6.5476	11.8492	7.99288	5.38044	4.37466	6.19187	9.06997	6.61288	7.31908	6.04595	5.28227	6.79034	5.52514	4.52423	4.80628	3.1252	5.16077	6.0125
PSAT_LOCUS5545	0	0	0	0	0	0	0	0	0	0	0	0	0	0	0	0	0	0
PSAT_LOCUS5544	1.18048	2.00627	1.49766	2.34274	0.762011	1.35087	1.81675	2.00615	0.37613	1.82579	2.06723	1.73426	5.28908	4.26435	5.81922	0.739185	1.04118	0.700112
PSAT_LOCUS5543	8.19311	9.4114	8.11994	6.80319	7.61372	7.29937	6.17806	9.86971	10.1358	6.36932	6.12253	3.054	9.79581	10.7587	9.18792	7.17726	8.19393	6.94582
PSAT_LOCUS5542	2.60758	1.70484	4.54694	0	0	0.155289	1.86751	0.897168	2.47489	0.475263	0	0.153631	0.415142	2.62817	1.28479	0	0.0917339	0
PSAT_LOCUS5541	24.2384	52.179	18.5241	23.3082	28.1933	29.8923	42.6678	33.5391	11.7638	37.9883	14.0277	18.8185	99.1798	46.5805	79.3136	9.67498	4.60474	9.2281
PSAT_LOCUS5540	0.220052	0.363013	0	0.133432	0.0320324	0.201793	0.341825	0	0.114653	0.126719	0.131251	0.371151	0	0.218463	0.184722	0.195239	0.117494	0.359986
PSAT_LOCUS5549	0	0	0	0	0	0	0	0	0.00326117	0	0	0	0	0	0	0	0	0
PSAT_LOCUS5548	0	0	0	0	0	0	0	0	0	0	0	0	0	0	0	0	0	0
PSAT_LOCUS12539	28.3565	29.4229	25.6927	18.0705	17.7915	22.3841	27.7114	31.5031	33.594	26.4189	24.1422	19.2018	26.1144	27.6645	22.6195	21.7553	20.8217	23.8022
PSAT_LOCUS12538	0	0	0	0	0.205985	0	0.107022	0	0	0	0	0	0.159619	0	0	0	0.0730371	0
PSAT_LOCUS12535	0	0	0	0	0	0	0	0	0	0	0	0	0	0	0	0	0	0
PSAT_LOCUS12534	0	0.0534085	0	0.0568314	0.0470457	0.139881	0	0	0.0516761	0	0.293539	0	0.110102	0	0	0.0554382	0.052493	0.34968
PSAT_LOCUS12537	14.8755	23.4527	23.0566	20.8922	19.0105	23.3366	23.2352	15.69	18.1648	23.3922	21.4345	17.7707	19.0287	14.0998	22.0187	29.3043	32.2115	31.378
PSAT_LOCUS12536	0	0	0	0	0	0	0	0	0	0	0	0	0	0	0	0	0	0
PSAT_LOCUS12531	0.094975	0.0534085	0.162738	0.113664	0.359746	0.287532	0	0	0.107141	0.368324	0.738894	0.429334	0.21837	0	0.138081	0.166315	0.104987	0.664157
PSAT_LOCUS12530	398.704	624.349	454.652	286.348	213.463	307.405	288.128	504.474	608.845	407.624	198.388	138.502	163.777	350.64	262.635	769.27	584.676	647.299
PSAT_LOCUS12533	0	0	0	0	0	0	0	0	0	0	0	0	0	0	0	0	0	0
PSAT_LOCUS12532	0	0.0526966	0	0	0.0906418	0.0752246	0	0	0	0.0517303	0	0	0	0	0	0	0.102537	0
WD_newGene_5854	1.65174	2.17307	1.91252	1.28669	0.69776	0.973412	0.992339	1.62806	1.74275	0.974561	0.486604	0.69395	1.80114	1.62245	1.45512	1.4513	1.19957	1.33501
WD_newGene_5853	0.841625	0.520694	0.537584	0.492833	0	0	0.297631	0.309788	0.390669	0.660952	1.07162	0.789015	1.68358	0.949169	1.16978	0	0.285516	0
WD_newGene_5851	3.93844	4.0641	4.08659	8.75672	3.25897	9.79076	0.800476	1.64531	0.996853	10.7626	8.51217	6.25455	2.19191	2.22427	0.675909	13.9688	14.0869	14.4346
WD_newGene_4109	4.60949	3.66912	3.78058	2.7526	1.0866	4.19995	2.95929	4.77192	4.85964	3.95116	2.39129	0.915179	2.60032	3.77388	4.08289	5.49294	5.06267	5.88908
PSAT_LOCUS11939	9.63996	16.7549	12.9353	8.99726	12.4135	13.4436	14.4065	7.90844	10.4459	13.2266	14.5344	15.4475	8.89796	6.77628	10.8589	17.8185	18.7027	18.3309
WD_newGene_8681	12.5859	21.7954	15.634	7.39434	8.14508	9.51379	10.5617	18.9158	22.5823	14.3645	5.83361	5.9565	6.69323	11.4325	7.01764	25.5265	19.1995	19.371
WD_newGene_4103	18.8602	8.80182	15.0088	0.781287	0.203408	0.251479	7.9466	21.95	25.4546	0.497403	0.24912	0.183841	5.6581	13.887	4.21059	2.72859	1.67751	0.429132
WD_newGene_4100	6.8934	5.6265	8.79609	0	0	0	2.84797	5.71617	12.1189	0	0	0	1.76187	7.55029	0	0	0	0
WD_newGene_4101	3.46164	4.17914	4.32589	4.20916	3.21174	4.21	2.84472	3.53162	3.98751	3.48085	2.72993	2.77159	3.45476	4.171	3.69304	4.28036	4.46013	4.85154
WD_newGene_4106	1.09061	1.00791	0.221653	1.07493	0.290641	1.16667	0.123128	0.825991	0.218658	0.13535	0.118671	0.405807	0.346306	0.390566	0.673245	0.117289	0.912162	0.363294
WD_newGene_4104	0	0.114722	0	0.179211	0.212045	0	2.89144	3.92415	0	0.174047	0	0	3.19778	0.843958	6.4676	0	0	0
WD_newGene_4105	0.611826	0.39956	0.351821	1.20035	0.198211	0.548071	0.510689	0.261908	0.178556	0.632314	0	0.209584	0	0.812164	1.62413	1.66605	0.589665	0.156111
WD_newGene_3458	17.038	19.7792	18.6985	21.027	11.2392	20.0588	16.9882	24.4092	20.335	21.5743	18.0024	12.6317	21.6052	23.1625	33.8984	26.4209	21.1085	25.0937
PSAT_LOCUS28541	79.4712	47.0205	56.0909	53.6817	33.0395	47.4933	42.2393	81.6603	69.7415	52.7922	28.5651	21.1874	59.1532	97.9257	80.1206	42.148	37.6529	44.8405
PSAT_LOCUS28540	18.5593	21.058	15.2219	14.1402	14.1054	13.7078	24.0548	26.7652	20.4896	10.7169	12.566	7.55685	14.9348	12.6041	18.251	8.06998	11.28	9.85483
PSAT_LOCUS28543	1.86148	1.34782	2.72751	0	0.113438	0	4.16976	1.04364	7.61101	3.97463	0.32337	0.987149	0.129247	0.923924	0.245409	0.411072	0	16.9157
PSAT_LOCUS28542	13.1339	12.4766	13.1654	10.0155	7.48481	10.4741	7.95911	12.379	13.3425	11.9615	6.33088	4.07444	8.04185	12.1029	9.88024	16.5344	12.2203	15.6311
PSAT_LOCUS28545	0	0	0	0	0	0	0	0	0	0	0	0	0	0	0	0	0	0.12212
PSAT_LOCUS28544	15.4513	10.2782	18.2611	17.9781	15.074	13.9176	10.7594	15.483	14.2648	13.7018	14.2609	10.2333	14.1802	15.9674	16.8886	15.0687	14.5831	16.1586
PSAT_LOCUS28547	25.6597	29.9625	29.4112	23.4303	13.5057	20.2486	17.4947	27.3989	28.5527	20.292	11.3611	7.58339	11.8213	24.4135	20.1473	43.1022	39.6114	39.0092
PSAT_LOCUS28546	8.69925	11.636	11.1807	13.3084	11.1833	10.2128	9.79855	10.7824	10.1019	11.1518	9.00375	9.53048	13.1309	10.5424	14.2912	9.04565	9.98738	10.5129
PSAT_LOCUS28549	0	0	0	0	0	0	0	0	0	0	0	0	0	0	0	0	0	0
PSAT_LOCUS28548	0	0	0	0	0	0	0	0	0	0	0	0	0	0	0	0	0	0
PSAT_LOCUS24468	0.0189398	0	0.0772119	0	0	0	0.0300692	0.061239	0.0700256	0	0	0	0.0431888	0.541279	0	0	0	0
PSAT_LOCUS24469	0	0	0	0	0	0	0	0	0	0	0	0	0	0	0	0	0	0
PSAT_LOCUS24466	226.449	202.514	234.03	202.077	235.132	242.112	218.077	204.819	222.613	210.394	224.503	233.625	201.23	188.48	173.268	212.571	237.812	197.987
PSAT_LOCUS24467	0	0	0	0	0	0	0	0	0	0	0	0	0	0	0	0	0	0
PSAT_LOCUS24464	4.68741	4.35168	5.65539	6.98556	4.48462	4.854	4.82527	5.35222	5.0074	7.05442	5.12203	3.60705	7.4731	5.67477	8.76373	10.5538	7.72346	8.91365
PSAT_LOCUS24465	2366.24	2810.32	2984.14	2342.56	3402.27	2479.45	3303.37	1717.34	2293.78	2414.88	3490.5	3838.07	2418.47	1776.47	1880.49	2512.95	2810.1	2488.42
PSAT_LOCUS24462	7.03064	10.1621	7.59901	6.45175	7.08477	9.01382	8.28789	10.3885	9.45735	8.30794	5.7068	8.65175	4.41616	3.40139	5.07693	8.54811	10.1617	7.39479
PSAT_LOCUS24463	41.6977	43.5524	44.7851	42.332	41.4778	35.579	51.9937	52.4963	46.5569	52.8619	53.3495	46.5339	44.6158	40.5706	47.2768	34.9171	36.1698	42.2339
PSAT_LOCUS24460	17.5418	13.9713	15.7067	13.6563	10.1652	13.1851	16.302	26.5428	21.0013	15.8513	11.3346	8.68009	11.7462	15.8515	16.5937	10.9644	9.90963	11.6791
PSAT_LOCUS24461	8.90962	9.33479	8.45831	10.7543	9.15392	9.82271	10.5118	8.74936	7.80717	10.4661	9.34045	9.33016	12.283	8.73211	14.6674	8.91862	8.7425	8.51012
WD_newGene_8353	0.573326	0.517829	0.583082	0.763552	0.90435	1.05791	0.938389	0.847461	1.3444	1.06392	1.48853	0.618172	0.708687	0.937607	0.550837	0.869332	0.425275	0.56186
WD_newGene_8351	7.16736	5.56928	6.20378	7.15356	4.74651	5.92078	3.91686	5.21975	6.84979	7.49089	4.91278	5.76238	3.80519	6.00028	6.19605	6.09701	7.31207	8.05533
WD_newGene_8350	0.996308	0.285746	0.359066	0.233076	0.233887	0.369471	0.0791378	0.153183	0.131983	0	0.487917	0.0679555	0.00816919	0.724656	0.254454	0.125996	0.131887	0.268802
WD_newGene_8357	3.70274	2.93843	2.96966	3.78445	1.63265	3.56595	2.01171	4.48285	4.81353	3.45161	2.04296	2.15023	3.5447	4.05382	4.89559	5.199	4.02075	5.71803
WD_newGene_8359	8.78659	6.31332	6.73707	2.05214	1.43876	0.885741	3.4659	6.80202	6.1691	1.09398	1.00535	0.536028	5.63514	6.85952	5.20357	2.40387	1.92289	2.47584
PSAT_LOCUS28899	4.60175	4.69714	6.31872	8.16333	2.0194	10.5985	6.36989	6.65867	4.08466	5.17102	4.27811	2.84377	7.13069	7.00631	12.373	7.28325	6.8214	8.48174
PSAT_LOCUS28898	7.87169	4.61918	8.23534	9.93881	3.07882	6.91333	5.89413	7.64185	5.81394	5.07394	5.18668	2.25561	7.55907	10.1505	13.1726	7.01907	6.8459	7.78689
PSAT_LOCUS27849	121.168	136.552	128.167	69.8645	98.4382	82.7721	94.3924	158.986	151.065	74.0365	97.9479	82.1562	60.9792	83.0245	45.0283	76.642	78.0868	77.8448
PSAT_LOCUS27848	10.427	7.69709	8.74258	23.5046	26.1023	22.5573	8.62075	7.20653	8.45234	14.9486	29.672	10.7618	11.9119	9.49481	16.4457	21.5323	23.1077	13.9453
PSAT_LOCUS28893	34.8443	30.1636	30.1944	35.9831	21.5595	30.5153	22.2779	31.5512	27.3241	29.8364	22.1063	20.0412	36.0852	36.4102	41.0174	24.5182	21.82	24.0071
PSAT_LOCUS28892	0	0.215163	0.110966	0	0	0	0	0.0433031	0	0	0	0	0.141098	0	0.0609575	0	0	0
PSAT_LOCUS28891	21.1744	18.7535	16.4619	15.8691	11.3602	17.0783	13.9316	20.9755	14.4349	19.7383	12.4231	9.92335	18.8009	20.203	24.9765	22.2757	19.5334	19.971
PSAT_LOCUS27846	0	0	0	0	0	0	0	0	0	0	0	0	0	0	0	0	0	0
PSAT_LOCUS27841	0.0216509	0.897257	0.148508	0.601509	0.900038	0.936081	0.497418	0	0	1.14501	0.898732	2.97871	0.478616	1.10898	0.0772764	1.26665	3.12188	0.697366
PSAT_LOCUS27840	0.258218	1.44967	0.372411	2.40438	4.51217	2.34412	2.35134	0.322128	0.278727	3.24375	1.99789	2.06497	2.89651	1.56398	1.27251	2.16165	3.02979	1.19077
PSAT_LOCUS28895	0.297934	0.308119	0.042048	0	0.0677039	0.363682	0.365903	0	0.0494121	0.350719	0.126639	1.13326	0.479215	0.0536698	0.100196	0	0.351357	0.333228
PSAT_LOCUS27842	2.56603	3.64579	2.10825	0	0.035325	0.0303338	4.74132	4.23445	2.95207	0	0	0	5.3171	2.76526	7.6682	0	0.0404944	0
PSAT_LOCUS11934	30.0016	21.9747	23.992	18.1557	14.6708	16.3651	13.4883	24.0006	23.4988	15.2401	9.10832	8.51037	22.8183	26.2084	19.5599	12.8598	12.6492	14.2871
PSAT_LOCUS24798	4.61529	3.71232	3.00113	3.84549	4.0649	3.60142	3.98061	4.10442	3.71897	4.57717	2.6621	3.43532	4.56649	4.28326	3.46529	3.20333	2.84815	3.38476
PSAT_LOCUS24799	22.441	19.3884	22.5798	19.5013	19.1507	23.0696	42.0583	24.1908	17.5601	26.544	39.3371	40.04	30.277	14.7261	30.7042	24.4679	31.4548	30.5429
PSAT_LOCUS24790	0.0416274	0	0.116248	0.0695339	0	0.0258681	0.281462	0.125791	0.0286689	0	0	0	0.303657	0.074116	0.236201	0	0	0
PSAT_LOCUS24791	0.0501497	0	0.0387494	0.0630601	0	0.0416763	0.279254	0.318125	0.0286689	0	0	0	0.690434	0.165801	0.679479	0	0	0
PSAT_LOCUS24792	14.4504	13.4325	11.4037	10.7858	6.57705	8.85116	11.5886	14.4525	17.5005	9.80818	8.78317	6.71183	15.3031	14.619	13.0937	11.8186	13.0878	10.7692
PSAT_LOCUS24793	12.5007	1.93998	4.20088	8.40854	4.56441	1.43611	3.91313	7.3035	2.94646	1.32074	3.13462	1.69298	4.63622	5.04438	4.90888	0.982869	0.169028	2.37831
PSAT_LOCUS24794	0	0	0	0	0	0	0	0	0	0	0	0	0	0	0	0	0	0
PSAT_LOCUS24795	0	0	0	0	0	0	0	0	0	0	0	0	0	0	0	0	0	0
PSAT_LOCUS24796	36.1714	22.354	21.3543	33.9668	13.6616	20.4154	30.5701	54.0988	48.0942	31.7368	22.0036	9.53355	26.5352	28.7741	34.3785	13.5624	10.9954	25.7134
PSAT_LOCUS24797	5.75144	7.11407	5.81448	7.94543	7.69185	6.03385	5.53261	3.60198	4.65289	6.39757	6.91236	6.97209	3.82114	3.53963	3.01763	8.50741	6.18039	5.14918
WD_newGene_177	0	0	0	0	0	0.164566	0.746955	0.0743307	0.0649629	0.0670426	0.280595	0.201354	0	0	0.240951	0.571191	0.128126	0.34217
PSAT_LOCUS16531	13.1559	17.2621	10.6528	10.9659	10.2894	8.97481	12.2506	18.2955	13.93	11.1325	9.06682	6.75238	19.2713	17.1413	16.3329	9.10101	8.0817	13.1912
PSAT_LOCUS16530	4.50662	6.85498	5.84185	0.944483	0.477805	1.32483	1.35795	2.49653	4.14583	1.29082	1.09639	0.921405	0.57156	3.06555	0.494554	2.35903	1.9555	2.38882
PSAT_LOCUS16533	3.82158	5.1456	3.56983	4.94884	5.87739	6.28758	3.04105	2.7873	3.0327	3.32194	3.47849	3.56215	6.93345	4.89872	5.25445	5.17695	5.57528	4.66048
PSAT_LOCUS16532	4.64342	5.3046	4.44642	4.32732	3.13277	4.49188	3.83331	5.65292	5.14638	5.01484	3.13111	3.2775	5.34013	4.83732	5.25644	3.63031	4.61928	5.1193
PSAT_LOCUS16535	1.09918	1.47747	0.950701	2.88139	2.71237	3.48907	2.5272	4.30286	0.541462	3.62987	3.19003	2.92648	5.87804	1.7582	6.26131	0.913221	2.09344	1.19618
PSAT_LOCUS16534	2.65761	2.50063	3.01085	1.59287	1.19801	1.6357	1.85085	2.83628	2.72455	1.86615	1.3695	1.03481	1.93653	2.49249	2.79921	2.23279	1.73683	2.61523
PSAT_LOCUS16537	7.63828	7.12178	6.63922	6.89851	3.82021	5.68762	5.06994	7.38194	6.90266	5.48851	4.77354	3.34543	6.35229	7.9545	10.0074	7.83756	7.15005	9.17224
PSAT_LOCUS16536	0	0	0	0	0	0	0	0	0	0	0	0	0	0	0	0	0	0
PSAT_LOCUS16539	4.68609	4.13981	4.04393	3.3945	2.70511	3.34141	3.09767	4.49473	4.06045	3.63869	2.52856	2.78775	2.75897	6.01173	3.18763	3.12858	2.80102	4.04231
PSAT_LOCUS16538	10.3635	6.87277	8.33063	6.55616	6.00555	9.48546	7.14749	8.47721	9.40218	8.05744	5.88143	6.10378	7.58858	9.7051	9.33181	8.25978	8.58758	8.91749
PSAT_LOCUS11937	0	0	0	0	0	0.0775281	0.100451	0	0	0	0	0	0.0475099	0	0.0453679	0.0476844	0	0
PSAT_LOCUS30959	1.49029	0.515964	1.30696	3.49761	0.874896	2.60584	0.376353	1.55944	2.99297	1.10244	0.353628	0.07708	4.26975	3.15956	2.91783	7.90973	4.14686	3.92105
PSAT_LOCUS11930	16.8337	19.0712	18.2039	22.4553	15.9117	19.7309	15.694	18.4908	17.4548	23.1251	17.3829	13.7226	20.3626	19.0698	23.6794	23.7281	21.785	23.5682
PSAT_LOCUS30958	1.66939	1.0135	0.973459	1.3471	0.595892	0.946408	1.26787	0.996476	1.25816	0.897948	0.487491	0.718364	1.20104	1.85795	1.14048	0.537399	1.16844	1.44257
PSAT_LOCUS30955	20.9921	17.4849	19.5153	15.385	8.96039	12.0484	11.2624	22.9781	15.2151	16.3156	8.46673	8.16701	13.2992	20.7486	21.3988	16.8523	13.509	14.2546
PSAT_LOCUS30954	45.3479	48.6658	41.9395	28.3082	21.8945	27.9008	35.3576	49.8524	51.7335	35.0881	26.0881	17.6744	36.8571	41.4889	42.8286	39.1342	33.3926	43.3035
PSAT_LOCUS21946	10.0465	8.4581	10.2066	7.85976	5.14817	7.86823	5.03361	11.6311	9.01226	8.60956	5.07434	3.59258	7.78223	11.3408	11.6875	11.041	7.75906	10.0605
PSAT_LOCUS21947	55.738	65.6894	58.3146	35.0826	25.0209	34.8464	26.551	48.4768	67.8021	42.8841	21.7203	12.9041	19.1542	36.966	26.3497	59.4309	46.7593	52.2458
PSAT_LOCUS21944	3.59286	2.53759	3.43353	3.58292	2.94785	4.29108	3.20522	4.08627	3.3462	4.54318	2.85929	1.97215	3.74326	4.82338	5.02819	4.73454	4.09034	4.84328
PSAT_LOCUS21945	7.31456	6.77753	8.76609	9.32432	6.11399	5.3748	5.59522	6.68214	7.0204	6.39176	5.69614	3.24275	6.97699	7.07621	8.25729	6.95497	10.25	8.95275
PSAT_LOCUS21942	0	0	0.0372905	0	0	0	0	0	0	0	0	0	0	0	0	0	0.047084	0
PSAT_LOCUS21943	3.73499	7.07327	7.66594	5.62021	3.14835	5.00745	3.21574	5.63249	5.2934	6.79161	2.64223	1.78551	1.60327	4.15197	2.21401	9.74149	8.24884	8.24546
PSAT_LOCUS21940	15.9917	14.6592	16.128	13.9375	11.5207	14.4163	14.2267	22.3843	18.6114	20.2248	12.5612	10.0756	12.3524	15.2728	13.6825	13.4374	13.533	16.7752
PSAT_LOCUS21941	0	0	0	0	0	0	0	0	0	0	0.0411688	0	0	0	0	0	0	0
PSAT_LOCUS21948	26.3823	24.8506	24.3784	23.1036	16.2939	23.6416	24.8561	26.0388	28.346	24.9327	20.3046	16.139	26.1778	32.7044	34.1226	26.3933	24.7206	26.2033
PSAT_LOCUS21949	161.183	146.005	161.257	136.267	116.428	137.137	125.417	144.705	147.178	125.555	111.466	86.6542	136.435	149.632	134.534	155.374	148.053	143.438
PSAT_LOCUS29002	2.53473	2.10952	6.04143	5.29716	3.8864	2.92186	14.7125	26.2644	44.698	12.6521	38.6484	14.7057	7.39582	19.0227	10.0023	36.6562	36.1474	38.5613
WD_newGene_2575	3.77769	1.91371	2.363	0	0	0.174217	3.92258	9.2319	9.78652	1.11132	0.104788	0	1.4234	8.29672	0.196419	0.543608	0.230488	2.43822
PSAT_LOCUS10269	0	0	0	0	0	0	0	0	0	0	0	0	0	0	0	0	0	0
PSAT_LOCUS10268	0	0	0	0	0	0	0	0	0	0	0	0	0	0	0	0	0	0
PSAT_LOCUS10263	16.386	15.1769	12.8655	11.9539	12.3182	14.7788	14.9788	16.8257	18.9511	13.9387	12.5643	10.3486	11.765	11.9313	11.1868	17.1062	15.7208	18.9255
PSAT_LOCUS10262	9.01872	8.093	7.44534	18.3563	18.5865	15.8395	7.61476	8.43868	7.85506	15.4468	15.405	12.1875	7.33235	9.4138	8.24701	13.1637	13.1636	12.389
PSAT_LOCUS10261	37.3969	23.9492	26.2284	29.0789	31.13	31.856	25.7848	32.2781	26.074	30.0401	33.7968	24.0254	44.7388	33.5778	41.1752	16.4981	25.0311	24.2093
PSAT_LOCUS10260	8.65974	12.2614	9.69165	7.22654	9.57462	2.75883	9.45348	1.47347	4.01283	3.58138	4.30625	4.48846	8.31901	1.99292	16.9103	2.66491	2.55868	8.09435
PSAT_LOCUS10267	146.514	196.878	141.637	121.869	90.9528	128.091	87.3204	158.898	173.287	160.546	80.6204	62.6405	68.7583	120.277	95.2506	242.012	176.093	217.048
PSAT_LOCUS10266	48.088	60.9137	55.2905	36.2424	25.8628	38.0189	42.821	59.3337	63.4251	39.9222	24.6253	17.8307	29.2231	52.5905	44.2395	89.6581	75.9358	76.4211
PSAT_LOCUS10265	121.927	98.7796	170.916	51.8246	39.1476	19.0382	26.451	66.0208	74.5788	18.9621	18.5303	11.7561	69.5386	65.9197	48.2989	27.8507	20.6368	47.7882
PSAT_LOCUS10264	27.8567	18.2943	28.2234	53.1276	31.5882	30.468	17.9018	32.6305	24.9456	35.1847	28.5226	15.8636	29.9336	39.7048	32.7817	47.9462	25.9005	36.6872
PSAT_LOCUS29004	22.5474	26.3219	22.2428	21.8404	16.5021	22.7222	17.3913	31.1846	22.8417	20.7689	17.9047	10.843	18.2023	20.41	27.5292	32.5851	28.6234	25.8506
PSAT_LOCUS15378	28.5652	23.7414	21.1481	21.5939	19.2411	27.6589	38.8614	52.9838	43.2589	29.086	22.3242	24.7197	54.3469	37.3807	68.293	29.3336	29.0362	33.8155
PSAT_LOCUS15379	35.3199	43.2695	36.2689	25.8536	20.4964	26.0864	30.4191	41.2722	43.5539	32.3503	23.0572	20.3822	22.3603	41.4208	26.6902	45.3803	37.7845	42.4622
PSAT_LOCUS15372	0.0370547	0.248902	0.0457513	0.0172728	0	0	0.0577416	0.211266	0.0593953	0.0180724	0.0192684	0	0.0157709	0.431385	0.164857	0	0	0.0118201
PSAT_LOCUS15373	0	0	0	0	0	0	0	0	0	0	0	0	0	0	0	0	0	0
PSAT_LOCUS15370	11.0884	2.79903	4.15326	1.90532	1.40365	1.63758	2.77201	16.7523	16.8565	6.43611	0.775962	0.968988	4.43271	5.01966	1.55939	2.46974	1.8233	5.53875
PSAT_LOCUS15371	2.42274	1.41078	1.70255	0.455622	0.279309	0.143986	3.2265	8.90858	2.16258	1.49231	0.52514	0.216692	1.16062	2.10239	0.96077	0.245785	0.303578	1.7474
PSAT_LOCUS15376	0	0	0	0	0	0	0	0	0	0	0	0	0	0	0	0	0	0
PSAT_LOCUS15377	0.177142	0	0.363019	0.305388	0.174347	0	0.599576	0.172276	0.822511	0.338366	0	0	0.183613	0.129569	0	0	0.468828	0.435944
PSAT_LOCUS15374	0	0	0	0	0	0	0	0	0	0	0	0	0	0	0	0	0	0
PSAT_LOCUS15375	0	0	0	0	0	0	0	0	0	0	0	0	0	0	0	0	0	0
PSAT_LOCUS17284	0	0	0	0	0	0	0	0	0	0.160109	0	0.0364949	0	0	0	0	0	0
PSAT_LOCUS17285	22.5481	24.5155	29.4743	27.4245	20.3386	26.459	23.6042	34.2598	39.0691	27.2405	32.5556	20.1808	18.4199	28.0004	27.1469	40.4179	43.8545	44.0697
PSAT_LOCUS17286	1.37757	3.07602	1.32843	0.914676	1.36952	1.38513	4.31312	1.65135	0.455237	3.17073	1.20593	2.42012	4.10523	1.00619	5.31374	0.605851	1.47485	1.54283
PSAT_LOCUS17287	0.44315	0.63694	0.125737	0.481206	0.452885	0.806635	0.489107	0	0.165709	2.21387	1.1859	3.01133	0.290985	0.592435	2.10202	0.579772	1.43593	0.969165
PSAT_LOCUS17280	0	0	0	0	0	0	0	0	0	0	0	0	0	0	0	0	0	0
PSAT_LOCUS17281	24.0383	21.7447	18.3839	21.28	16.3099	19.4399	19.1887	31.6961	21.2974	20.564	15.749	14.6787	16.3392	17.6042	14.4693	19.3516	20.1882	20.6897
PSAT_LOCUS17282	734.408	602.651	585.619	677.955	455.835	599.571	522.307	833.878	698.245	639.664	464.938	382.74	693.59	737.429	854.418	609.296	500.12	600.286
PSAT_LOCUS17283	76.2733	88.051	76.6246	72.2806	73.0219	77.2167	76.076	81.1599	65.1555	77.3847	83.9563	67.4084	77.8129	75.9348	88.0375	79.869	84.7558	85.1202
PSAT_LOCUS17288	123.184	75.4937	23.1531	5.2459	13.1269	15.5251	178.289	445.922	277.594	101.839	36.1696	56.36	45.8612	101.957	56.986	14.6513	7.25849	47.1322
PSAT_LOCUS17289	0.0335063	0.12969	0	0	0	0	0.0467929	0.0977348	0.040573	0	0	0	0	0.0825603	0	0.134618	0	0
PSAT_LOCUS9102	199.18	288.224	229.016	142.118	116.992	157.78	87.5482	93.2904	157.829	163.962	114.144	69.0901	22.4039	123.052	9.96994	299.962	241.702	253.408
PSAT_LOCUS10489	2.74459	1.06204	2.28084	1.04962	0.812956	1.5688	0.801938	5.67466	1.78445	1.57659	2.34206	0.735943	1.2337	1.48657	2.48712	1.34872	0.254621	1.01245
PSAT_LOCUS10488	925.328	439.06	602.516	446.545	318.737	385.256	424.951	1219.24	1067.99	637.547	367.132	276.249	354.694	485.167	385.179	455.169	388.746	573.71
PSAT_LOCUS10487	78.546	45.6611	51.8176	37.885	27.4931	37.6946	37.6709	94.9311	86.6745	54.9489	27.9185	21.1319	35.1366	45.1844	41.2939	44.3606	33.1196	51.7178
PSAT_LOCUS10486	5.43313	6.66341	5.71913	5.33853	4.38931	5.15092	4.55259	6.89481	6.40237	5.74548	4.68064	3.08948	3.20711	5.06477	4.50792	6.45321	8.67218	8.44786
PSAT_LOCUS10485	0	0	0	0	0	0	0	0	0	0	0.0744791	0	0	0	0	0	0	0
PSAT_LOCUS10484	0	0	0	0	0	0	0	0	0	0	0	0	0	0	0	0	0	0
PSAT_LOCUS10483	54.8143	28.5919	40.4309	48.0691	36.6908	38.3039	47.8643	55.3884	41.91	44.9662	23.7735	23.0105	76.4093	73.2994	101.844	35.8238	34.8144	30.1324
PSAT_LOCUS10482	1.07981	0.304265	0.801684	2.6762	2.24375	1.88562	1.2394	0.234342	0.249949	0.717483	1.78037	0.745891	1.01059	0.869978	2.05584	1.61153	0.903491	1.63977
PSAT_LOCUS10481	0	0	0	0	0	0	0	0	0	0	0	0	0	0	0	0	0	0
PSAT_LOCUS10480	0	0	0	0.116753	0	0.0957879	0	0.0446504	0	0	0	0	0	0	0	0.15489	0.166792	0.0112493
PSAT_LOCUS14399	0.199036	0	0	0	0	0	0	0	0.244351	0	0	0	0	0.0205917	0	0	0	0
PSAT_LOCUS14398	2.68568	0.807532	0.769919	1.13275	0	1.00682	0.414996	2.51867	6.5827	12.1824	0	0	1.81072	8.46878	1.36732	2.57186	0.199514	3.78118
PSAT_LOCUS14397	0	0	0	0	0	0	0	0	0.0295513	0	0	0	0	0	0	0.0143715	0	0.0601697
PSAT_LOCUS14396	10.8253	8.39212	8.55815	4.76372	1.00363	4.16535	5.55047	6.01218	7.59012	2.74812	0.787319	0.361732	7.74209	5.79694	12.9884	0.922134	1.1129	1.90809
PSAT_LOCUS14395	0.278415	0.319777	0.241592	1.14304	0.524569	1.27864	0.15488	0.127437	0.171869	0.836332	0.235395	0.0576446	0.328345	0.119308	0.598228	0.508937	0.541822	0.850183
PSAT_LOCUS14394	1.35693	1.35422	1.38966	1.80803	0.574481	1.21868	1.37748	2.17924	0.805117	0.731726	0.204108	0.0395357	2.45408	2.3114	5.78881	1.90377	0.684278	0.813182
PSAT_LOCUS14393	0.0593108	0.278377	0.1558	0.428451	0.201552	0.37453	0.254239	0	0.124918	0.955672	0.0709895	0.374658	0	0.580034	0.358721	0.300887	0.584644	0.861737
PSAT_LOCUS14392	11.8125	10.0959	12.7625	14.2921	8.84862	12.6806	11.0355	15.8975	13.8337	14.337	10.0567	7.48315	10.9162	15.4532	15.8928	13.692	12.2515	13.7075
PSAT_LOCUS14391	1.63266	1.80704	2.25273	1.17437	2.30608	1.29674	2.06443	0.55341	1.33587	1.51238	2.29669	3.23432	1.00926	0.801778	1.09916	1.75833	1.59645	1.79619
PSAT_LOCUS14390	0	0.231791	0	31.0127	35.2364	31.3344	23.1018	15.7148	0	28.3674	36.149	35.0398	27.9032	9.0457	31.4029	33.4514	32.9567	31.7031
PSAT_LOCUS31451	19.373	10.9636	10.9735	22.1799	15.971	12.53	12.0937	20.9073	12.3604	10.3334	17.0764	6.40745	31.8574	46.0106	34.1039	11.8333	16.7889	19.1914
PSAT_LOCUS31450	0	0	0	0	0	0	0	0	0	0	0	0	0	0	0	0	0	0
PSAT_LOCUS31453	0	0.0542756	0	0	0	0	0	0	0	0	0	0	0	0.310474	0	0	0.0724409	0
PSAT_LOCUS31452	1.24079	1.50509	1.20496	0.977189	0.804157	0.963354	1.38414	1.33958	1.92142	0.992657	1.17447	1.17067	0.852509	1.0272	0.373996	3.29617	1.47463	3.39229
PSAT_LOCUS31455	5.13828	5.42333	4.64088	5.28733	3.64252	4.40693	1.99429	2.7212	6.04792	4.58813	3.01909	2.39507	1.22986	4.99051	1.47988	6.17141	5.46245	5.09558
PSAT_LOCUS31454	0	0	0	0	0	0	0	0	0	0	0	0	0	0	0	0	0	0
PSAT_LOCUS31457	20.5954	20.4106	20.0752	17.676	13.6084	16.3448	17.0134	20.9206	17.4862	16.0745	16.3032	9.40766	26.4254	23.8456	25.2798	19.6829	18.3151	23.0317
PSAT_LOCUS31456	1.77344	4.94503	4.50178	2.58994	2.63717	4.31077	5.3823	3.45474	3.23813	3.37558	3.45401	4.69109	3.84788	2.22136	4.05336	3.08477	5.1678	3.55283
PSAT_LOCUS31459	73.2976	97.9659	83.9638	77.581	104.248	82.3889	79.6721	62.8376	85.4254	89.0929	82.3879	100.589	61.3066	60.2965	53.2999	88.3251	89.9856	84.2844
PSAT_LOCUS31458	1.32589	1.30136	1.15051	1.14095	0.606705	0.837439	1.40053	1.76617	0.728293	1.34829	0.576659	0.941068	1.1496	1.53884	1.57013	0.86457	1.27907	0.995289
PSAT_LOCUS16889	330.189	308.518	273.26	231.88	187.758	242.101	269.633	362.927	353.527	246.143	240.153	146.467	288.165	313.322	243.357	123.062	109.524	210.775
PSAT_LOCUS16888	0	0	0	0	0	0	0	0	0	0	0	0	0	0	0	0	0	0
PSAT_LOCUS16881	0.0316324	0	0.0238344	0	0.0352849	0	0	0	0	0.0706128	0	0	0.0337194	0	0	0	0	0
PSAT_LOCUS16880	0	0	0	0	0	0	0	0	0.0435691	0	0	0	0	0	0	0	0	0
PSAT_LOCUS16883	6.36104	7.04216	5.63184	6.7573	6.72017	7.00544	6.57999	9.3942	6.21946	8.13276	7.74474	4.93629	7.92799	5.37001	7.53003	9.80929	8.36664	9.10716
PSAT_LOCUS16882	0.219401	0.191657	0	0.0824894	0.337943	0.21772	0.104962	0.440386	0.327472	0.472881	0.408452	0.0888532	0.624621	0.0708309	0.324365	0.223938	0.194534	0.196773
PSAT_LOCUS16885	18.1751	19.1717	17.7129	18.4087	15.5747	17.8049	16.5375	23.5231	22.85	19.7208	15.0156	13.5223	16.507	21.0204	16.5449	20.5316	18.9429	21.0011
PSAT_LOCUS16884	32.711	21.7994	15.3389	5.20212	4.10825	6.93122	11.2931	26.3971	16.9589	7.0974	2.41991	1.95606	5.37854	15.6151	3.12588	1.41423	2.24598	3.30689
PSAT_LOCUS16887	12.6022	8.93205	10.0522	6.18788	3.4673	5.82374	7.7346	19.2136	21.3657	10.8734	5.19885	2.51832	6.95103	10.9357	5.95259	5.62422	4.88769	8.38627
PSAT_LOCUS16886	1.67094	1.78243	0.496301	0.630183	2.98425	1.42197	1.05635	6.21057	3.16468	1.14962	0.16531	0.0383787	5.09116	3.53466	3.93256	3.51344	0.662693	8.03751
PSAT_LOCUS1019	0	0	0	0.00929069	0.00790335	0.00704516	0.0143822	0	0	0.00258373	0.00416591	0.035239	0.00286702	0.00609835	0	0	0	0.00731242
PSAT_LOCUS1018	0	0	0	0	0	0	0	0	0	0	0	0	0	0	0	0	0	0
PSAT_LOCUS1011	0	0	0	0	0	0	0	0	0	0	0	0	0	0	0	0	0	0
PSAT_LOCUS1010	0	0	0	0	0	0	0	0	0	0	0	0	0	0	0	0	0	0
PSAT_LOCUS1013	0	0	0	0	0	0	0	0	0	0	0	0	0	0	0	0	0	0
PSAT_LOCUS1012	0	0	0	0	0	0	0	0	0	0	0	0	0	0	0	0	0	0
PSAT_LOCUS1015	0	0	0	0	0	0	0	0	0	0	0	0	0	0	0	0	0	0
PSAT_LOCUS1014	0.0108548	0	0	0	0	0	0	0	0	0	0	0	0	0	0	0	0	0
PSAT_LOCUS1017	0	0	0	0	0	0	0	0	0	0	0	0	0	0	0	0	0	0
PSAT_LOCUS1016	0	0	0	0	0	0	0	0	0	0	0	0	0	0	0	0	0	0
PSAT_LOCUS14029	26.779	26.4991	33.0073	20.2916	16.2526	16.9916	19.3217	28.4629	34.5527	18.4861	13.9839	12.2383	18.1553	25.6998	25.6817	40.0598	27.627	34.7129
PSAT_LOCUS14028	30.7746	18.6352	26.8726	26.6829	20.3953	23.8413	22.8448	41.5414	32.9642	24.4161	21.8384	16.451	22.6126	34.774	32.8534	26.0025	20.5062	32.4745
PSAT_LOCUS14021	0	0	0	0	0	0	0	0	0	0	0	0	0	0	0	0	0	0
PSAT_LOCUS14020	1.88402	0.721457	0.423649	0	0	0	0	0.413964	0.682408	0.151583	0	0	0	0.562249	0	0	0	0
PSAT_LOCUS14023	0	0	0	0	0	0	0	0	0	0	0	0	0	0	0	0	0	0
PSAT_LOCUS14022	1.58425	1.17618	1.21565	0.915404	0.876102	0.972961	0.686435	1.01112	1.19761	0.933926	0.68147	0.45741	0.928949	1.55955	0.533643	2.23978	2.29742	2.22882
PSAT_LOCUS14025	8.44332	9.22075	6.24845	8.465	9.49592	9.22033	8.87833	11.1791	10.0056	9.74937	7.74434	6.74289	7.73416	7.29798	9.62235	14.7833	9.56781	15.2968
PSAT_LOCUS14024	290.747	465.025	343.9	191.56	162.422	223.189	190.967	346.564	438.227	294.036	138.178	110.832	132.961	290.202	183.322	457.538	350.361	383.895
PSAT_LOCUS14027	2.72651	5.03337	2.48303	7.12242	9.90641	6.92292	12.3791	1.49606	4.41223	15.2574	22.8639	12.6413	8.7181	7.95417	5.37676	2.71855	3.62688	6.50742
PSAT_LOCUS14026	25.2039	16.1963	18.6897	19.4761	17.413	17.4152	7.18662	9.95142	7.91001	10.7065	8.13833	6.05458	19.4717	24.8474	13.5525	7.71819	5.49424	8.00538
PSAT_LOCUS3523	0	0	0	0	0	0	0	0	0	0	0	0	0	0	0	0	0	0
PSAT_LOCUS3522	0.409806	0.108475	0	1.39262	1.11567	0.769009	0.499078	0.75843	1.0068	0.266561	1.24892	0.576244	0.640846	1.51282	0.572405	0.528582	0	0.475551
PSAT_LOCUS3521	0	0	0	0	0	0	0	0	0	0	0	0	0	0	0	0	0	0
PSAT_LOCUS3520	0	0	0	0	0	0	0	0	0	0	0	0	0	0	0	0	0	0
PSAT_LOCUS3527	0	0	0	0	0	0	0	0	0	0	0	0	0	0	0	0	0	0
PSAT_LOCUS3526	0	0	0	0	0	0	0	0	0	0	0	0	0	0	0	0	0	0
PSAT_LOCUS3525	0	0	0	0	0	0	0	0	0	0	0	0	0	0	0	0	0	0
PSAT_LOCUS3524	0	0	0	0	0	0	0	0	0	0	0	0	0	0	0	0	0	0
PSAT_LOCUS3529	0	0	0	0	0	0	0	0	0	0	0	0	0	0	0	0	0	0
PSAT_LOCUS3528	0	0	0	0	0	0	0	0	0	0	0	0	0	0	0	0	0	0
PSAT_LOCUS30347	37.4705	40.7366	40.5805	36.0872	28.0476	35.4253	42.2581	37.772	38.1314	29.1709	33.7344	24.7165	44.7372	44.5597	53.7486	33.8388	40.5008	41.7123
PSAT_LOCUS17465	0.357591	0.359914	0.322713	0.500866	0.352996	0.290378	0.225398	0.391158	0.406324	0.676176	0.317934	0.28361	0.358858	0.552911	0.582559	0.68039	0.440854	0.670784
PSAT_LOCUS770	0	0	0	0	0	0	0	0	0	0	0	0	0	0	0	0	0	0
PSAT_LOCUS30341	23.2707	21.5995	23.9054	17.8057	13.9966	14.8317	11.7963	22.6605	24.2013	15.6626	9.3076	10.119	12.0455	17.9262	14.784	21.0661	21.8199	25.0929
PSAT_LOCUS6546	73.514	56.5141	64.4283	97.2924	49.4945	75.6552	80.9954	92.9565	74.1795	77.2223	87.625	59.7271	117.172	96.2403	175.567	94.9722	74.211	82.9982
PSAT_LOCUS6547	0	0	0	0	0	0	0	0	0	0	0	0	0	0	0	0	0	0
PSAT_LOCUS6544	15.7741	14.7801	12.813	18.5808	20.5384	19.994	16.6243	18.0604	17.579	20.372	22.387	18.068	15.879	13.8969	15.8099	20.1068	22.9395	19.474
PSAT_LOCUS6545	3.7126	3.56031	5.18893	5.08426	3.53395	4.48005	3.36502	5.59296	4.88637	4.88069	3.38421	3.18522	4.27337	4.46439	5.81456	5.3571	5.34706	5.80834
PSAT_LOCUS6542	0.14891	0.140919	0.0938877	0.115868	0.0217557	0	0.0744256	0.0639265	0.11061	0	0.05962	0	0.116909	0.261097	0.200598	0	0	0.0345565
PSAT_LOCUS6543	0	0	0	0	0	0	0	0	0.0725765	0	0	0	0	0	0	0	0	0
PSAT_LOCUS6540	31.5507	23.9643	39.9218	37.8232	27.0085	25.4147	18.6494	36.7086	42.301	25.9171	25.6112	17.3828	18.0816	42.0467	25.1681	55.0727	37.9348	55.2529
PSAT_LOCUS6541	3.86519	6.73484	4.87194	7.6385	10.2909	9.34474	10.0098	3.05247	4.41559	5.54056	7.5127	10.6913	22.673	5.61472	20.58	7.07183	6.62558	6.146
PSAT_LOCUS6548	0	0	0	0	0	0	0	0	0	0	0	0	0	0	0	0	0	0
PSAT_LOCUS6549	0	0	0	0	0	0	0	0	0	0	0	0	0	0	0	0	0	0
PSAT_LOCUS6090	0	0	0	0	0	0	0	0	0	0	0	0	0	0	0	0	0	0
PSAT_LOCUS6091	0	0	0	0	0	0	0	0	0	0	0	0	0	0	0	0.0848759	0	0
PSAT_LOCUS6092	0	0	0	0	0	0	0	0	0	0	0	0	0	0	0	0	0	0
PSAT_LOCUS6093	40.4977	38.9458	32.7788	36.4287	29.242	30.6928	33.5722	40.2209	36.951	33.3855	30.3632	21.5893	38.9918	33.6411	40.1151	36.5787	28.0836	31.2681
PSAT_LOCUS6094	58.2998	52.6984	49.9243	45.5182	47.1408	47.0712	63.0234	67.5361	63.2835	58.858	53.7978	51.9545	52.8812	52.6199	52.3432	42.6547	43.9744	51.7496
PSAT_LOCUS6095	3.83095	7.10832	3.6114	4.2966	4.74728	5.69453	7.30148	3.96585	2.20923	7.96169	4.25516	12.2734	7.87656	4.12989	10.9799	3.17145	3.52837	4.36569
PSAT_LOCUS6096	16.4067	14.9479	14.915	17.3198	9.07654	15.3074	14.2134	16.3609	15.6505	15.2567	11.7985	8.42177	17.0992	18.9251	24.4652	13.6769	12.7175	15.3126
PSAT_LOCUS6097	1.00975	0.697127	0.528979	0.736765	0.309283	0.838067	0.696263	0.797928	0.355719	0.574356	0.569245	0.687197	0.613863	0.849617	1.52525	0.345027	0.327893	0.410841
PSAT_LOCUS6098	1.8623	1.63337	1.59402	1.50603	1.28115	1.41442	1.20681	1.68784	1.67323	1.67557	1.95238	0.912923	1.94406	1.47054	1.52709	2.33594	1.63503	2.76957
PSAT_LOCUS6099	0.323956	0.212079	0.303766	0	0	0	0.318385	0.261751	0.0449266	0.116437	0	0.0274236	0.126065	0.362362	0.417217	0.229401	0	0.354677
WD_newGene_1620	1.43266	3.92525	2.63507	0	0	0	1.31292	1.03649	2.81542	0	0	0	0.139489	1.01601	0	0	0	0
WD_newGene_1623	6.02781	3.86789	2.3262	4.00783	1.97189	5.05797	3.39253	6.53433	5.05191	1.59356	2.40995	0.8927	3.73815	5.01408	4.74039	6.3207	6.55558	6.42938
WD_newGene_1624	0.569396	0.267604	0.757065	6.1279	3.35445	3.68316	0.1226	0.101619	0.386935	3.96792	2.22793	1.67052	0.132437	2.32388	0.974693	2.54025	2.19593	2.89545
PSAT_LOCUS2739	0	0	0	0	0	0	0	0	0	0	0	0	0	0	0	0	0	0
PSAT_LOCUS2738	0	0	0	0	0	0	0	0	0	0	0	0	0	0	0	0	0	0
PSAT_LOCUS2731	0	0	0	0	0	0	0	0	0	0	0	0	0	0	0	0	0	0
PSAT_LOCUS2730	0	0	0	0	0	0	0	0	0	0	0	0	0	0	0	0	0	0
PSAT_LOCUS2733	0	0	0	0	0	0	0	0	0	0	0	0	0	0	0	0	0	0
PSAT_LOCUS2732	0	0	0	0	0	0	0	0	0	0	0	0	0	0	0	0	0	0
PSAT_LOCUS2735	0	0	0	0	0	0	0	0	0	0	0	0	0	0	0	0	0	0
PSAT_LOCUS2734	0	0	0	0	0	0.0209245	0	0	0	0	0	0	0	0	0	0	0	0
PSAT_LOCUS2737	0	0	0	0	0	0	0	0	0	0	0	0	0	0	0	0	0	0
PSAT_LOCUS2736	0	0	0	0	0	0	0	0	0	0	0	0	0	0	0	0	0	0
WD_newGene_6163	0	0	0	0	0	0	0	0	0	0	0	0	0	6.61457	2.62533	0	0	0
WD_newGene_6160	10.0885	6.14364	12.0347	9.7159	4.08325	0	8.45665	10.5974	7.50498	8.69067	8.24899	4.65533	8.1918	7.48256	7.62137	7.87865	0	9.29725
WD_newGene_6161	2.69757	2.8709	1.34794	0.941821	0.79429	2.27263	1.22782	2.51503	1.8302	2.2561	1.42209	0.26274	1.69013	1.44411	2.39213	3.22384	3.25667	4.39796
WD_newGene_6164	0.41996	0	0.396537	0.126203	0.511679	0	0.9305	0.544607	0.266991	0.331095	0	0.593709	0.490352	0.0933068	0.284057	0	0.317583	0.690231
WD_newGene_6165	0	0	0	0	0	0	0.94441	1.13866	0	0	0	0	1.33669	4.31895	4.61689	0	0	0
WD_newGene_1194	2.23371	1.16407	1.40296	2.3585	1.31125	3.08693	3.76627	3.77448	3.07257	0.825484	1.54122	0.828661	6.22663	3.13077	9.87829	1.96532	1.54088	1.32267
WD_newGene_1198	0	0	0	0	0	0	0.361072	0.834589	0	0	0	0	1.48084	0	3.38463	0.184602	0	0.0954559
PSAT_LOCUS24504	1.27594	3.53412	1.87392	2.11773	1.32525	3.15231	2.01369	1.89282	1.18106	3.68017	2.12727	3.27503	1.72658	1.42259	2.32606	6.11267	5.44201	4.0598
WD_newGene_5784	5.19453	3.96284	3.29412	6.91254	5.4687	5.42212	3.5354	3.36366	1.95944	5.68221	4.04037	4.8245	6.87598	4.78795	9.96415	4.86253	4.75719	4.95736
PSAT_LOCUS30412	0.580838	0.632397	0.817172	0.419762	0	0.954746	0.49459	0.643572	1.17827	0.193361	0.123604	0.447715	0.755465	0.515226	0.476129	0.370304	0.0819164	0.341171
PSAT_LOCUS30413	13.155	18.8578	10.5897	11.5549	14.8462	15.7988	13.4427	16.1053	12.4346	20.3049	14.3034	17.1829	14.1361	11.2773	16.2282	15.0599	15.1931	19.0375
PSAT_LOCUS30410	10.8739	11.0443	7.307	12.3751	8.52516	10.6785	8.29901	10.8236	11.9942	10.1102	6.10062	6.66006	14.9885	9.09205	13.3604	10.3695	12.2726	11.3859
PSAT_LOCUS30411	0	0	0	0	0	0	0	0	0	0	0	0	0	0	0	0	0	0
PSAT_LOCUS30416	0	0	0	0	0	0	0	0	0	0	0	0	0	0	0	0	0	0
PSAT_LOCUS30417	0.215429	0.128964	0.285127	0.125057	0.491478	0.401937	1.41777	0	0	0.656505	0.736064	0.894982	0.797993	0.347149	0.227343	0.220226	0.440881	0.337458
PSAT_LOCUS30414	61.3544	54.2966	58.2483	62.1474	47.6239	55.5072	44.1256	58.2934	54.3191	55.3631	46.5242	29.76	70.0208	61.8467	76.358	61.4373	52.9521	53.2678
PSAT_LOCUS30415	34.2308	57.1442	59.6567	59.2058	50.393	81.7819	68.3682	59.1733	58.9648	47.9047	66.8853	50.4317	95.4427	56.8508	171.628	63.6661	95.6832	60.3736
PSAT_LOCUS30418	0	0	0	0	0	0	0	0	0	0	0	0	0	0	0	0	0	0
PSAT_LOCUS30419	0	0	0	0	0	0	0	0	0	0	0	0	0	0	0	0	0	0
PSAT_LOCUS33141	3.30848	3.68832	3.59621	4.62154	5.05396	6.28191	4.40868	5.14766	2.75296	4.19968	5.51405	2.99332	3.86233	2.32016	3.41477	5.04795	5.65397	4.42999
PSAT_LOCUS33140	41.4093	41.9128	40.1647	36.9557	39.7178	45.4598	48.9855	54.5307	49.2383	45.2617	45.9867	36.0595	38.5603	41.9981	37.6314	38.7526	45.976	48.937
PSAT_LOCUS33143	22.4821	11.0948	10.4625	8.53911	4.12564	8.45696	4.62387	21.878	14.0753	11.0963	4.37681	3.1969	13.0017	18.5098	16.7774	6.49298	5.01254	9.68841
PSAT_LOCUS33142	0.259088	0.104104	0.27804	0.783735	0.0968972	0.138143	0.209634	0.123878	0.626369	0.637719	0.369279	0.794016	0.261509	0.380194	0.304917	0.158195	0.78318	1.06236
PSAT_LOCUS33145	2.57047	4.09903	3.12202	2.76189	3.60004	2.12111	3.11888	3.07978	1.17924	1.04621	2.9107	2.60925	4.18918	2.00363	9.60664	2.31579	5.23667	3.17932
PSAT_LOCUS33144	3.95302	3.49988	4.22433	3.82338	2.54078	3.50757	4.01353	6.33166	3.75278	5.12749	3.5511	2.73119	6.45187	5.12385	6.28313	6.24888	5.1319	5.52135
PSAT_LOCUS33147	7.9996	5.99103	6.97539	7.85347	5.14328	7.12095	5.28988	9.05231	8.24092	8.03205	4.41374	3.79996	7.29808	9.56474	9.1865	7.70385	8.41461	9.68488
PSAT_LOCUS33146	6.53901	0.697983	1.94802	0.754384	0.739734	0.724673	0.767743	9.00723	8.50355	2.05729	0.906265	0.537597	0.41651	3.51791	0.203177	0.319371	0.605119	0.655015
PSAT_LOCUS33149	18.6146	23.5827	23.0525	13.0442	16.2821	15.4236	15.7048	15.2594	20.9598	18.8864	14.8815	15.5535	10.46	14.7191	10.3159	22.7851	18.4179	20.4681
PSAT_LOCUS33148	0	0	0	0	0	0	0	0	0.094427	0	0	0	0	0	0	0	0	0
PSAT_LOCUS1839	0	0	0	0	0	0	0	0	0	0	0	0	0	0	0	0	0	0
PSAT_LOCUS1838	0	0	0	0	0	0	0	0	0	0	0	0	0	0	0	0	0	0
PSAT_LOCUS1833	0	0	0	0	0	0	0	0	0	0	0	0	0	0	0	0	0	0
PSAT_LOCUS1832	0	0	0	0	0	0	0	0	0	0	0	0	0	0	0	0	0	0
PSAT_LOCUS1831	0	0	0	0	0	0	0	0	0	0	0	0	0	0	0	0	0	0
PSAT_LOCUS1830	0	0	0	0	0	0	0	0	0	0	0	0	0	0	0	0	0	0
PSAT_LOCUS1837	0	0	0	0	0	0	0	0	0	0	0	0	0	0	0	0	0	0
PSAT_LOCUS1836	0	0	0	0	0	0	0	0	0	0	0	0	0	0	0	0	0	0
PSAT_LOCUS1835	0	0	0	0	0	0	0	0	0	0	0	0	0	0	0	0	0	0
PSAT_LOCUS1834	0	0	0	0	0	0	0	0	0	0	0	0	0	0	0.012362	0	0	0
PSAT_LOCUS3066	0	0	0	0	0	0	0	0	0	0	0	0	0	0	0	0	0	0
PSAT_LOCUS3067	0	0	0	0	0	0	0	0	0	0	0	0	0	0	0	0	0	0
PSAT_LOCUS3064	0	0	0	0	0	0	0	0	0	0	0	0	0	0	0	0	0	0
PSAT_LOCUS3065	0	0	0	0	0	0	0	0	0	0	0	0	0	0	0	0	0	0
PSAT_LOCUS3062	0	0	0	0	0	0	0	0	0	0	0	0	0	0	0	0	0	0
PSAT_LOCUS3063	0	0	0	0.0191515	0	0	0	0	0	0	0	0	0	0	0	0	0	0
PSAT_LOCUS3060	0	0	0	0	0	0	0	0	0	0	0	0	0	0	0	0	0	0
PSAT_LOCUS3061	0	0	0	0	0	0	0	0	0	0	0	0	0	0	0	0	0	0
PSAT_LOCUS3068	0	0	0	0	0	0	0	0	0	0	0	0	0	0	0	0	0	0
PSAT_LOCUS3069	0	0	0	0	0	0	0	0	0	0	0	0	0	0	0	0	0	0
WD_newGene_9242	5.31184	5.10855	5.13332	4.82242	2.10892	5.0077	3.10215	4.63936	4.5524	2.59244	1.80689	1.1281	3.34551	4.80102	6.47104	9.39991	6.66449	6.86365
WD_newGene_9240	0.778773	0.342212	0.66453	1.00224	0.671622	0.612508	0.536287	0.279985	0.261745	0.417872	0.669683	0.481622	0.390692	0.619544	0.381361	0.893359	0.295869	0.73142
WD_newGene_9246	0.876986	0.39907	0.713215	0.112849	0	0.0988543	0.780644	0.271604	0.718007	0.280073	0	0.167126	0.341604	0.717684	0.157663	0.323939	0.445981	0.673219
WD_newGene_9244	20.7561	20.4409	15.9533	32.9291	25.0904	33.9378	27.4612	29.6849	26.2404	29.243	30.0084	22.8378	21.101	28.467	23.4346	16.3726	17.1569	14.8442
PSAT_LOCUS9604	136.006	56.667	68.0648	101.5	65.1154	67.2582	29.4449	44.3538	32.4559	76.6835	29.0514	36.7398	101.233	76.2969	73.8718	11.1544	8.65588	15.3826
PSAT_LOCUS9605	0.200425	0.279298	0.0804922	0.0861632	0.265546	0.0716465	0.0941957	0.229756	0.0794041	0.117643	0.0706739	0.190593	0.411394	0.25673	0.11201	0.0425927	0.366468	0.199239
PSAT_LOCUS9606	15.1784	12.9022	12.2164	10.4913	7.60729	9.94531	9.67911	15.3214	14.4719	11.5798	7.1509	6.15056	8.90595	13.6417	12.0126	11.7178	12.0198	11.1456
PSAT_LOCUS9607	2.45464	6.77076	7.00284	11.3852	10.9532	15.3967	4.51495	3.41864	3.89985	10.3466	15.0031	7.92371	4.94706	1.94663	9.5257	16.0973	13.8619	14.1893
PSAT_LOCUS9600	21.5156	10.8348	14.8611	12.6817	5.86786	11.6079	13.4875	44.1245	28.4266	21.2003	8.77067	11.9133	20.793	32.3503	30.8137	9.2193	8.67347	14.4163
PSAT_LOCUS9601	13.5321	10.5589	11.2446	11.8211	6.97147	10.3086	7.98667	13.2483	12.5596	11.1524	7.55362	5.73419	9.46424	15.126	13.5211	11.291	8.85403	11.6753
PSAT_LOCUS9602	3.61333	1.34667	1.07217	1.68251	0.661019	0.437208	0.434862	2.65774	1.45946	1.03835	0.0819047	0.0908641	1.68465	3.20083	2.8623	1.15039	0.911626	2.10803
PSAT_LOCUS9603	16.35	14.8833	13.6771	13.6026	12.4822	14.6722	14.2631	20.1442	19.4947	16.4452	13.2041	11.9072	16.6105	17.3364	18.5092	19.6387	16.0171	17.1294
PSAT_LOCUS9608	0.113393	0.12361	0.121186	0.259656	0.173114	0.220645	0.264896	0.347096	0.275643	0.139521	0.146368	0.17112	0.0892914	0.139597	0.028904	0.363929	0.369381	0.464012
PSAT_LOCUS9609	0	0	0	0	0	0	0	0	0	0	0	0	0	0	0	0	0	0
PSAT_LOCUS12739	38.7145	35.2428	36.2019	31.4694	22.878	32.4842	29.6038	43.6967	42.5159	33.2087	24.6359	23.4624	33.2398	37.0856	40.42	41.5537	38.2437	41.6258
PSAT_LOCUS12738	0	0	0	0	0	0	0	0	0.0944304	0	0	0	0	0	0	0	0	0
PSAT_LOCUS12733	6.21538	9.31313	6.97292	4.89129	3.2809	7.06061	5.9583	7.56684	8.0924	5.31244	4.43977	2.56862	5.14285	8.11108	8.3199	12.5724	9.94722	10.3753
PSAT_LOCUS12732	0	0	0	0	0	0	0	0	0	0	0	0	0	0	0	0	0	0
PSAT_LOCUS12731	0	0	0	0	0	0	0	0	0	0	0	0	0	0	0	0	0	0
PSAT_LOCUS12730	16.7164	22.49	14.7564	15.9082	12.2604	15.7528	15.9463	19.4597	15.8862	15.4978	10.8235	7.5558	10.3841	15.165	14.4743	26.5389	25.4903	21.5158
PSAT_LOCUS12737	1.63151	8.0459	1.59779	2.99959	2.83274	3.17253	5.96449	3.4566	1.0833	7.27284	3.22783	6.90737	3.28799	1.59019	3.935	2.10164	5.17527	1.80023
PSAT_LOCUS12736	6.63257	9.35454	6.40831	8.89384	5.49897	10.5543	7.01609	12.44	7.34149	10.1608	7.14861	4.61609	8.3658	9.46875	13.2529	17.7946	14.4124	16.3229
PSAT_LOCUS12735	1.0053	1.70387	0.867669	0.938104	1.14208	1.29788	0.502857	1.12525	0.796739	0.693814	0.814888	0.439562	0.676422	1.20029	1.11571	1.61233	1.22878	1.64239
PSAT_LOCUS12734	1.04288	3.27976	2.0611	0.948991	1.64377	2.12627	3.09077	1.29261	0.452327	2.26849	1.3494	2.69093	2.81464	0.681372	2.35207	0.976524	1.56369	0.503735
PSAT_LOCUS4922	0.20334	0.310946	0.22646	0.357465	1.18781	0.676299	0.672103	0.120663	0.153199	0.389212	0.6978	0.838032	0.653104	0.243865	0.223378	0.641194	0.827074	0.74393
PSAT_LOCUS4923	0.0255667	0.0320195	0	0.0681441	0.014103	0.027954	0.213127	0.0967613	0.0468842	0.0542742	0.277538	0	0.222505	0.077305	0.411025	0.608894	0.325568	0.350986
PSAT_LOCUS4920	1.01295	2.90692	1.21651	1.42046	0.902362	1.21405	2.03794	2.44774	1.05884	0.986894	0.892676	0.607774	1.04242	0.907582	1.21017	1.92438	1.68093	1.67634
PSAT_LOCUS4921	13.682	21.0832	16.4857	16.2604	15.5301	14.9964	23.5681	15.6985	12.8664	16.9796	18.4306	23.2923	18.5187	9.95741	18.4202	12.6598	14.7216	14.1858
PSAT_LOCUS4926	15.0056	13.0735	11.6001	16.7368	9.52498	14.1958	10.8101	17.511	14.2781	14.05	10.0217	8.13515	13.7906	18.7787	19.0313	17.6613	17.0821	20.9081
PSAT_LOCUS4927	192.217	86.6196	94.2292	24.424	13.21	19.5879	143.061	490.851	296.763	58.1272	26.1525	4.8008	42.2895	124.596	26.0037	59.8969	39.2439	110.1
PSAT_LOCUS4924	0	0	0	0	0	0	0	0	0	0	0	0	0	0	0	0	0	0
PSAT_LOCUS4925	0.101604	0.0563822	0	0.126443	0.130839	0.0793918	0	0	0	0.11803	0	0	0.47243	0.321315	0.945814	0.12586	0.280655	0.404927
PSAT_LOCUS4928	47.5586	16.116	25.1747	30.6459	27.4632	28.0068	19.8143	39.6277	37.7299	33.5662	29.4105	12.5838	18.1366	26.5464	10.051	12.7999	20.7176	20.7943
PSAT_LOCUS4929	4.22118	3.76833	5.425	3.75474	2.13604	3.46235	6.39948	5.45606	3.52181	3.25243	1.81906	1.55397	5.43931	3.67765	6.9995	3.47333	2.05243	2.29481
PSAT_LOCUS5039	1.87204	4.71141	1.95396	3.73995	6.40369	3.6439	5.72645	0.73788	1.45824	5.88375	8.66175	6.90262	3.99929	1.08915	1.76243	5.8089	8.05075	5.49918
PSAT_LOCUS5038	4.19489	2.8961	3.3677	1.93602	1.76758	3.56978	3.69455	4.92698	2.66162	2.06987	1.69873	0.794035	2.71163	4.6551	4.94415	2.1064	2.35578	3.18441
PSAT_LOCUS5037	6.1217	4.73877	5.63487	5.06201	3.44663	5.33335	3.78608	6.97285	6.01378	5.30617	4.35057	2.53397	5.1603	6.58397	6.27432	6.78308	5.33147	6.23774
PSAT_LOCUS5036	0	0.138369	0	0	0	0	0	0	0	0	0.134994	0	0.0670264	0	0	0.00941855	0	0
PSAT_LOCUS5035	177.934	201.368	154.202	133.182	155.294	164.906	178.068	225.188	207.335	191.96	170.83	177.47	171.67	157.025	184.851	190.509	157.294	182.601
PSAT_LOCUS5034	0	0	0	0.0712523	0	0.0360493	0	0	0	0.0297259	0	0	0	0	0	0	0	0
PSAT_LOCUS5033	44.2012	34.6618	32.4467	36.0937	29.724	35.9059	29.6267	33.4654	27.6326	34.9149	30.1313	24.5406	44.303	39.2979	41.5934	46.0318	33.116	37.3066
PSAT_LOCUS5032	17.4616	19.751	15.8045	15.2106	14.7278	15.0063	18.3863	22.7389	20.7445	20.2747	17.1168	14.4208	14.2062	16.1189	14.9697	15.4051	15.3622	16.1998
PSAT_LOCUS5031	38.7365	37.0681	38.9765	46.4358	55.6052	47.5569	38.6254	42.5963	29.9654	33.5627	35.2162	22.6305	59.6346	40.8795	62.299	35.8519	41.5174	33.4767
PSAT_LOCUS5030	29.9063	18.8357	19.0553	31.8106	31.1815	37.9055	30.179	19.9744	13.7692	25.3327	21.0412	24.7982	45.8657	23.5709	48.3671	26.9785	22.0984	24.2516
PSAT_LOCUS171	0	0	0	0	0	0	0	0	0	0	0	0	0	0	0	0	0	0
PSAT_LOCUS12085	0	0	0	0	0	0	0	0	0	0	0	0	0	0	0	0	0	0
PSAT_LOCUS12084	43.4451	40.149	28.6815	28.1629	18.6619	24.7626	49.3382	66.5948	72.5216	31.72	18.4708	19.7542	30.164	54.3073	33.4756	15.2738	17.5076	27.8849
PSAT_LOCUS12087	0.0395777	0	0.0613032	0	0	0.027283	0.0775671	0.0280257	0	0	0	0	0	0	0	0	0.0448451	0
PSAT_LOCUS12086	1.6892	0.899451	1.5125	0.882302	0.812281	1.73291	0.831422	3.38613	2.21914	0.627248	0.827598	0.613176	1.85291	2.06206	1.86903	0.809121	1.43698	0.906303
PSAT_LOCUS12081	0.0751755	0.0870419	0.0893955	0	0	0.0397857	0.0864065	0	0.244572	0	0	0	0	0	0	0	0	0
PSAT_LOCUS12080	0	0	0	0	0	0	0.282037	0	0	0	0	0	0	0	0	0	0	0.103496
PSAT_LOCUS12083	18.7697	17.5993	23.7995	42.4405	31.5718	38.2629	10.3909	13.6172	17.0283	16.9301	23.9482	11.9137	16.9652	29.5493	20.0745	29.5253	29.7515	25.5146
PSAT_LOCUS12082	28.5039	10.3288	3.49103	0	0	0.206549	33.8908	138.883	67.3015	1.58229	0	0.0950662	4.9409	10.7104	2.15061	0.336438	0.265087	3.81512
PSAT_LOCUS173	0	0	0	0	0	0	0	0	0	0	0	0	0	0	0	0	0	0
PSAT_LOCUS12089	0	0	0.00350438	0.00843715	0.008963	0	0.0123509	0	0	0.00432669	0	0	0	0.00898258	0.00375104	0	0	0
PSAT_LOCUS12088	0.0137102	0	0	0	0	0	0.0547891	0	0	0	0	0	0	0	0	0	0	0
WD_newGene_8781	1.37892	1.18076	0.561099	0	0	0	0.462689	0.503703	1.19754	0	0	0	0.123258	1.20333	0.660338	0	0	0.0442307
PSAT_LOCUS179	0	0	0	0	0	0	0	0	0	0	0	0	0	0	0	0	0	0
WD_newGene_8110	4.43186	3.32002	7.34765	6.65621	2.72605	5.66794	1.88062	3.20031	5.03146	4.3454	4.38144	2.88274	2.35559	5.21354	3.61334	7.57185	11.1177	7.10509
WD_newGene_8113	0	0.157995	0.093667	0.433758	0.067422	0.220695	0	0.519129	0.253424	0.102023	0	0.361259	0	0	0.728144	1.08131	0.836144	0.519537
WD_newGene_8112	1.68962	0.95021	1.05835	1.72511	1.57893	1.97162	0.737085	2.7516	1.80761	0.866759	1.53536	0.53604	1.66522	1.56218	1.42804	1.96088	2.50907	1.687
WD_newGene_8115	3.35062	2.93036	2.92101	1.68357	1.38546	1.80878	2.11767	1.82074	2.167	1.75706	2.12755	1.16315	1.48218	2.18354	0.666956	3.71396	2.53686	2.45171
WD_newGene_8114	3.13282	3.4961	2.04449	2.24065	1.19699	2.08002	1.10431	1.93902	1.95455	1.63812	0.844614	0.342673	1.12352	3.09097	2.5052	3.02031	2.56278	3.86514
PSAT_LOCUS22833	0	0	0	0	0	0	0	0	0	0	0	0	0	0	0	0	0	0
PSAT_LOCUS22832	0.8087	0.1629	0.257606	0	0	0	0.0659733	3.40395	0.931789	0.422304	0.0231007	0	0.0673443	0.7133	0	0.166153	0	0.783994
PSAT_LOCUS22831	15.6097	5.8168	11.2528	5.68762	4.60437	5.57265	16.5049	23.9052	2.15307	4.74502	4.56043	1.73589	28.865	8.58306	32.4095	5.48928	17.8077	6.82151
PSAT_LOCUS22830	202.483	92.4997	179.883	408.749	323.911	366.195	389.139	312.146	89.5636	174.705	402.966	274.82	469.016	186.403	450.699	162.948	229.084	231.374
PSAT_LOCUS22837	12.0312	10.1253	11.0502	10.9124	7.13776	9.09598	9.75298	11.8064	13.9059	12.1758	8.63483	6.96067	9.4096	12.9604	10.2413	15.5491	12.348	15.888
PSAT_LOCUS22836	0	0	0	0	0	0	0	0	0	0	0	0	0	0	0	0	0	0
PSAT_LOCUS22835	0.112777	0.687084	0.212498	0.234238	0.265806	0.475951	0.468043	0	0.479784	0.211563	0.237479	0.0395618	0.0245965	0.209606	0.0805282	0.135838	0.420986	0.199447
PSAT_LOCUS22834	0	0	0	0	0	0	0	0	0	0	0	0	0	0	0	0	0	0
WD_newGene_3121	4.79915	5.10384	5.0248	4.17235	2.6883	4.10605	3.58632	4.62806	5.50337	4.36908	3.56944	2.55292	4.79657	4.74109	7.59243	7.21533	7.93823	6.75663
WD_newGene_3120	0.208343	0.0802938	0.502339	0	0	0	1.09588	0.191904	0.68811	0	0	0	0.303865	0.64819	0.440324	0	0	0
WD_newGene_3123	11.8232	9.59052	8.87028	7.61933	3.88361	6.58404	4.06031	8.15063	9.1097	6.14239	4.77027	3.24104	5.57258	8.494	7.11861	7.85216	6.13407	8.22167
WD_newGene_3126	5.02748	5.74394	5.76776	2.93311	1.38459	2.83229	5.32424	8.27511	9.43466	5.61907	2.94391	2.67382	2.75497	5.03288	4.38609	2.08158	3.24788	5.28711
WD_newGene_3129	0.999651	1.77151	2.96018	1.05924	1.65664	2.97944	2.58666	0.436973	0.571253	0.706603	0.554728	2.32038	2.46857	1.02924	2.91729	0.189313	0.846272	0.455623
WD_newGene_3128	22.7194	22.3443	23.3006	16.0752	32.9246	18.0678	20.3042	9.56502	20.0851	32.6713	17.7423	43.3128	18.6524	10.873	10.2451	13.88	12.7206	13.7479
PSAT_LOCUS7587	11.764	9.95616	11.6454	11.8112	7.97018	10.6734	10.1243	13.3552	10.7441	11.6463	8.98511	6.49875	12.6792	13.8866	15.6017	11.6006	10.858	11.1985
PSAT_LOCUS7586	26.4693	34.6316	32.4804	24.2342	22.5535	29.416	27.3439	27.793	31.6149	22.7873	23.0114	17.1776	25.3277	24.0833	28.0427	37.1507	32.6365	28.5162
WD_newGene_8789	0	0	0	1.06515	0.929136	1.31127	0	0	0	1.59473	1.32545	0.911524	0	0	0	1.28727	1.2002	1.58174
PSAT_LOCUS7581	0	0	0	0.271773	0	0.431604	0	0	0	0.518368	0	0	0.379048	0.288604	0.623774	0.383362	0.314563	0.618764
PSAT_LOCUS7580	0	0	0	0	0	0	0	0	0	0	0	0	0	0	0	0	0	0
PSAT_LOCUS7583	38.6276	41.7085	39.5903	21.2518	13.244	21.6379	15.657	28.077	40.9257	27.0012	9.08649	3.60678	14.8551	31.5846	21.8543	53.9655	38.6529	43.9
PSAT_LOCUS7582	13.3382	11.6668	10.7863	14.4163	13.6501	15.1255	11.3812	19.4397	12.7866	17.074	14.3726	11.1295	16.8829	17.6277	17.7564	16.0369	16.5869	18.6891
PSAT_LOCUS1358	0	0	0	0	0	0	0	0	0	0	0	0	0	0	0	0	0	0
PSAT_LOCUS1359	0	0	0	0	0	0	0	0	0	0	0	0	0	0	0	0	0	0
PSAT_LOCUS1356	0	0	0	0	0	0	0	0	0	0	0	0	0	0	0	0	0	0
PSAT_LOCUS1357	0	0	0	0	0	0	0	0	0	0	0	0	0	0	0	0	0	0
PSAT_LOCUS1354	0	0	0	0	0	0	0	0	0	0	0	0	0	0	0	0	0	0
PSAT_LOCUS1355	0	0	0	0	0	0	0	0	0	0	0	0	0	0	0	0	0	0
PSAT_LOCUS1352	0	0	0	0	0	0	0	0	0	0	0	0	0	0	0	0	0	0
PSAT_LOCUS1353	0	0	0	0	0	0	0	0	0	0	0	0	0	0	0	0	0	0
PSAT_LOCUS1350	0	0	0	0	0	0	0	0	0	0	0	0	0	0	0	0	0	0
PSAT_LOCUS1351	0	0	0	0	0	0	0	0	0	0	0	0	0	0	0	0	0	0
PSAT_LOCUS7589	152.53	93.9963	103.101	126.004	102.437	126.903	128.621	235.927	194.747	172.259	120.026	97.0014	142.528	142.792	170.571	116.191	100.825	123.05
PSAT_LOCUS23874	3.91096	3.12707	2.81244	3.31548	3.03159	2.93148	2.03048	4.89736	6.81629	4.62204	3.45974	2.91332	2.19403	5.89151	2.67745	2.0875	1.80525	4.39333
PSAT_LOCUS23875	1.30276	0	0	0	0	0.0433301	0	9.45965	1.97035	0.333261	0.148767	0	0.60025	1.53793	0	0.239624	0	1.45659
PSAT_LOCUS5680	0.417846	0.129442	0.196263	0.889375	0.695296	0.657395	0.386432	0.490446	0.744837	1.08046	0.887992	0.622682	0.330706	0.539839	0.663732	0.505401	0.198425	0.670985
PSAT_LOCUS23876	176.204	105.468	111.09	129.686	118.289	142.235	93.9167	133.345	148.85	175.678	211.003	125.713	106.657	125.306	91.9086	81.5994	129.502	102.532
PSAT_LOCUS19803	0	0	0	0	0	0	0	0	0	0	0	0	0	0	0	0	0	0
PSAT_LOCUS23870	28.7929	17.6725	48.9619	79.8349	66.3602	63.8507	21.7925	6.436	4.38494	33.657	25.4306	16.5366	33.9663	18.5752	14.3904	33.9488	20.6731	22.0063
PSAT_LOCUS19805	1.01432	0.234304	0.471377	0	0	0	3.89003	29.9337	7.33729	0.0720417	0	0	0.401304	1.19769	0.522922	0	0	0.0852992
PSAT_LOCUS23872	5.14839	5.10816	5.45076	4.46761	3.19893	5.56452	3.5801	5.71682	5.97878	4.86225	3.28146	3.01755	3.90325	5.86535	4.95658	6.54768	6.87263	4.58666
PSAT_LOCUS26862	9.96528	16.3108	14.2512	10.9573	10.1362	13.0214	16.6776	18.9167	15.0342	13.9843	13.2515	13.5319	12.007	11.0606	11.6204	18.222	17.8113	18.8974
PSAT_LOCUS23873	13.565	6.88645	8.25391	10.278	5.40604	10.77	5.40448	16.9423	13.0259	11.3719	4.9391	6.95019	14.4387	18.6204	20.8536	6.2558	7.58533	7.44258
WD_newGene_8807	1.01734	1.17886	1.20342	1.6512	0.780055	1.32053	1.23385	0.923273	0.582215	1.02023	0.696555	0.744497	0.865665	1.65095	1.52624	1.35791	0.70809	1.04684
WD_newGene_8802	25.3002	18.7978	23.628	18.4986	12.7437	15.8248	8.09779	12.8357	19.7451	13.2846	11.0024	11.5578	10.3035	16.4312	14.5118	12.9901	12.216	13.9876
PSAT_LOCUS25205	0.154648	0	0	0	0	0	0.289826	25.4091	0.89412	0	0	0	0	0	0	0	0	0
PSAT_LOCUS25204	0	0	0	0	0	0	0.594142	1.70175	0.86388	0	0	0	0	0	0	0	0	0
PSAT_LOCUS25207	1.50571	2.38574	1.86667	0.732822	0.581104	1.5996	0.620603	1.4068	1.51335	1.61414	0.81244	0.11417	0.315744	0.986803	0.604159	1.92396	1.40758	1.44635
WD_newGene_7359	0	0	0	5.48779	7.49065	15.7565	0	0	0	6.80822	6.30183	6.16861	0	0	0	4.25399	6.61769	6.9459
PSAT_LOCUS25201	0	0	0	0	0	0	0	14.1167	0.0637833	0	0	0	0	0	0.10679	0	0	0
PSAT_LOCUS25200	0.241997	0	0.270505	0	0	0	0.444384	12.3256	1.36805	0.106854	0	0	0.0568562	0.0577751	0.151656	0	0	0
PSAT_LOCUS25203	0	0	0	0	0	0	0.0279813	1.12577	0.313991	0	0	0	0	0	0	0	0	0
PSAT_LOCUS25202	2.23769	0.0889527	0.605031	0	0	0	5.44998	70.8864	14.0959	0.259975	0	0	0.762214	0.347974	0.114201	0	0	0
WD_newGene_7352	0	0	0	0	0	2.19813	0	0	0	0.389672	0	0	0	0.935765	0.710688	1.6714	1.79323	0
WD_newGene_7353	2.6515	2.62555	2.43608	3.2601	2.25948	3.50364	3.25536	2.95343	3.52548	3.61821	2.14958	2.57977	4.17763	4.51649	5.3011	3.5155	3.24269	3.22894
WD_newGene_7351	0.0962506	0	0	0.510972	0.319724	1.71369	0	0.0516161	0	0.988823	0.814215	0	0.0911283	0	0	0.795396	1.50754	1.4662
PSAT_LOCUS25209	6.01814	10.0977	6.62239	4.59876	3.75489	5.8514	6.22067	5.373	7.90494	4.85707	4.54468	3.22927	3.38653	6.27817	5.71101	6.98303	7.71154	9.4671
PSAT_LOCUS25208	7.7425	9.64123	10.805	7.30027	6.61357	7.01923	11.33	12.107	10.5913	6.83989	7.46668	6.83302	8.93241	5.84248	6.40223	10.8478	12.7858	13.5516
WD_newGene_6409	0	0	0	0.460262	0.454403	1.32907	4.92405	0.511	0	1.08345	1.41684	2.41488	13.8013	1.40055	11.6376	0.778425	0.881551	0.662513
WD_newGene_6401	0	0	0	0	0	0	0	0	0	0	0	0	19.0626	0	0	0	0	0
WD_newGene_6403	2.3212	2.40659	1.59711	2.84086	2.25444	2.37057	1.14885	1.78855	2.49591	1.91918	2.60128	1.67986	0.403531	1.42532	0	2.60672	1.53614	2.20662
PSAT_LOCUS20523	0	0	0	0	0	0	0	0	0	0	0	0	0	0	0	0	0	0
PSAT_LOCUS20522	0	0	0	0	0	0	0	0	0	0	0	0	0	0	0	0	0	0
PSAT_LOCUS20521	0	0	0	0	0	0	0	0	0	0	0	0	0	0	0	0	0	0
PSAT_LOCUS20520	0	0	0	0	0	0	0	0	0	0	0	0	0	0	0	0	0	0
PSAT_LOCUS20527	0	0	0	0	0	0	0	0	0	0	0	0	0	0	0	0	0	0
PSAT_LOCUS20526	0	0	0	0	0	0	0	0	0	0	0	0	0	0	0	0	0	0
PSAT_LOCUS20525	0	0	0	0	0	0	0	0	0	0	0	0	0	0	0	0	0	0
PSAT_LOCUS20524	0	0	0	0	0	0	0	0	0	0	0	0	0	0	0	0	0	0
PSAT_LOCUS20529	0	0	0	0	0	0	0	0	0	0	0	0	0	0	0	0	0	0
PSAT_LOCUS20528	0	0	0	0	0	0	0	0	0	0	0	0	0	0	0	0	0	0
PSAT_LOCUS30359	0	0	0	0	0	0	0	0	0	0	0	0	0	0	0	0	0	0
PSAT_LOCUS30358	0.0924994	0.202893	0.142205	0.138299	0.0999836	0.301817	0.175298	0.0825994	0.2434	0.148406	0.111622	0.0388969	0	0	0	0.301144	0.127457	0.716571
PSAT_LOCUS30351	1.52798	2.07077	2.22153	0.974876	0.130515	1.58779	1.27233	2.08792	2.24006	0.782743	0.424041	1.53647	2.84395	2.18754	5.41224	1.18871	3.04077	1.91299
PSAT_LOCUS30350	1.44802	0.72471	0.331119	1.73828	0.902999	1.09397	1.30707	2.39797	2.87024	1.6469	1.74794	1.67977	3.05823	1.57793	1.45192	1.57922	1.06667	1.10994
PSAT_LOCUS30353	0	0.189995	0.129587	0	0.0594752	0	0.143237	0.262188	0.387195	0.0545347	0	0	0.322315	0.137213	0.10907	0	0	0.0608657
PSAT_LOCUS30352	3.66255	2.83154	2.91726	1.38165	1.18394	2.06369	3.0559	2.79688	2.4341	1.76703	1.92392	1.15067	1.49467	3.51344	1.72238	3.33719	3.21036	3.82793
PSAT_LOCUS30355	910.985	1135	1044.91	1006.41	1505.86	1250.19	1314.1	470.543	725.788	1224.11	1460.69	1928.73	1135.24	578.082	763.928	986.756	1160.18	907.892
PSAT_LOCUS30354	26.1571	30.6909	31.0829	25.3517	22.2624	25.5432	24.5184	25.4081	25.7046	22.44	23.092	19.2799	27.2265	27.0891	29.7634	28.6209	28.0633	28.8341
PSAT_LOCUS30357	39.2117	41.116	35.7057	23.3711	17.2661	27.808	35.2184	66.6719	64.3917	43.1888	21.0099	22.6503	27.6739	34.2251	34.0407	25.677	25.517	34.5165
PSAT_LOCUS30356	3.77108	3.07024	4.43938	4.55274	2.57491	3.51206	4.24513	7.19842	4.44001	4.52908	2.18931	2.51168	5.75394	5.13268	7.04297	3.97217	3.11369	4.27453
PSAT_LOCUS17042	9.73355	12.5974	7.46951	14.0936	14.3981	16.9652	17.6304	13.1245	10.9594	17.9431	14.6467	19.3671	19.714	10.5817	16.893	8.82867	10.8811	10.6585
PSAT_LOCUS17043	59.7611	81.7224	61.9868	52.3051	49.7233	56.0807	48.0835	78.2804	77.3088	60.8443	51.162	40.9774	48.8461	60.8141	57.6479	88.1872	76.0847	76.9721
PSAT_LOCUS17040	40.9493	33.2356	29.2156	36.0773	24.8819	36.5084	28.0261	47.9143	39.3569	35.8005	24.681	24.1834	46.6994	50.841	60.7032	33.0542	28.3757	34.078
PSAT_LOCUS17041	21.6704	12.8316	7.1595	18.1506	8.83075	25.7366	11.1945	25.1225	4.24821	5.61171	3.13497	3.16977	33.9959	12.3244	41.7073	2.52456	4.80275	3.89993
PSAT_LOCUS17046	0	0	0	0	0	0.0547354	0	0	0	0.303637	0	0	0.12882	0.0656707	0.118074	0.123434	0.152619	0.0401766
PSAT_LOCUS17047	16.6879	21.6913	21.103	61.5031	108.412	80.4552	92.828	6.39577	7.43999	61.3589	43.8752	138.442	76.4995	5.69302	14.1409	27.6816	73.4122	37.1528
PSAT_LOCUS17044	4.57638	2.86167	4.68787	4.13721	2.46208	3.60715	4.57675	5.95013	4.62337	3.44958	3.57588	2.11716	5.31203	4.20836	4.76952	3.24492	3.43784	3.55744
PSAT_LOCUS17045	14.5975	12.5819	15.6841	13.9575	9.41118	13.3363	11.5344	19.1926	16.5706	13.7562	11.3044	8.50131	11.6294	16.2373	15.1146	19.4171	21.2857	21.0983
PSAT_LOCUS17048	117.154	118.668	116.742	118.265	98.6959	114.839	120.565	172.509	151.289	133.453	114.768	101.492	110.561	106.025	111.074	119.069	108.638	118.424
PSAT_LOCUS17049	10.7602	18.2975	28.1665	60.1439	104.268	87.2569	27.191	1.49858	2.47206	47.9852	43.9068	111.242	20.4147	10.625	8.44944	29.7799	60.6374	28.0834
PSAT_LOCUS25973	41.5764	23.2634	31.5203	32.6989	20.9735	28.9656	24.9312	59.4064	37.8443	34.8835	22.4324	13.1153	36.8391	54.9067	49.0045	26.9639	26.9964	32.011
PSAT_LOCUS25972	61.197	41.4416	57.9777	92.7836	71.7106	84.3119	62.2756	68.8001	50.4952	71.3631	80.7979	60.3611	68.7156	65.3533	122.097	50.4418	62.8631	55.0519
PSAT_LOCUS25971	30.8751	18.4192	20.5182	12.142	8.91348	13.0112	12.1592	29.2463	30.3247	22.205	9.69248	6.12557	13.0746	21.5252	11.8746	12.0787	10.9252	20.3771
PSAT_LOCUS25970	0	0.0551596	0	0.0586954	0	0.036598	0	0	0	0.0245767	0.0146754	0.0597598	0	0	0	0	0.0274688	0
PSAT_LOCUS7592	8.44449	9.48357	8.74142	0	0	0	1.51935	3.75898	6.70886	0	0	0	1.03962	4.09936	0	0	0	0
PSAT_LOCUS25976	114.056	86.3575	112.709	126.175	80.7977	106.104	95.2653	134.743	122.383	112.575	97.4185	80.5411	131.224	168.595	138.86	135.42	127.965	121.172
PSAT_LOCUS25975	105.709	98.3795	106.772	91.7408	59.2854	93.0947	67.4793	114.814	113.626	88.3168	62.8621	46.0879	80.4666	118.283	106.98	136.096	111.263	116.477
PSAT_LOCUS25974	10.8267	17.426	15.3281	6.57853	6.94829	9.47166	13.6744	21.1304	16.4757	11.9552	13.368	5.137	8.87685	13.8527	17.2335	27.0756	24.3548	23.626
PSAT_LOCUS19196	0.124855	0.173697	0.0898219	0.139376	0.131271	0.147385	0.0318821	0.396116	0.0173627	0.0850184	0.153177	0.13774	0.218347	0.0605769	0.201207	0.030371	0.08608	0.0951392
PSAT_LOCUS19197	152.499	84.9383	86.1366	41.4131	34.8606	44.6984	161.861	281.937	243.691	62.0955	56.3987	23.7353	74.113	114.594	67.4387	42.5273	45.5125	84.071
PSAT_LOCUS25979	0.540337	0.654091	0.425546	1.47586	1.15106	0.805019	0.888951	0.83801	0.634854	1.1194	0.752624	1.05745	0.470414	0.283092	0.495374	1.13834	1.12512	0.88751
PSAT_LOCUS19195	0	0.138658	0	0	0	0	0	0	0	0	0	0	0	0	0	0	0	0
PSAT_LOCUS19192	7.49352	6.03186	6.12357	6.22478	3.65563	4.75865	5.81773	12.9248	8.1696	7.16895	4.74278	3.62474	6.96602	8.60316	9.58939	6.22333	6.13998	6.63872
PSAT_LOCUS19193	0	0	0	0	0	0	0	0	0	0	0	0	0	0	0	0	0	0
PSAT_LOCUS19190	0	0	0	0	0	0	0	0	0	0	0	0	0	0	0	0	0	0
PSAT_LOCUS7599	14.553	16.4567	11.3598	12.2328	8.71278	14.5578	12.3945	15.362	15.8217	11.7914	8.16495	7.46961	13.8979	11.3831	13.215	19.5288	15.2267	19.5227
WD_newGene_3937	10.9946	10.1756	11.636	14.3417	9.58664	8.73276	13.8728	14.5747	10.8226	14.0644	9.28472	6.74832	19.2103	16.9582	19.14	9.50655	8.20456	10.7959
WD_newGene_719	1.09306	1.50235	1.08872	2.54547	1.87437	2.05139	1.91391	2.04223	1.7761	2.49609	2.68376	2.38046	1.56475	2.0167	1.40441	1.48388	0.92701	1.26774
PSAT_LOCUS8218	0	0	0	0	0	0	0	0	0	0	0	0	0	0	0	0	0	0
PSAT_LOCUS8219	0	0	0	0	0	0	0	0	0	0	0	0	0	0	0	0	0	0
PSAT_LOCUS8214	0.257983	0.469885	0.401535	0.324559	0.359734	0.183136	0.527295	0.231246	0.298603	0.509581	0.396988	0.220058	0.34492	0.227102	0.475716	0.341596	0.304647	0.306948
PSAT_LOCUS8215	117.582	180.952	176.626	149.831	170.191	155.615	179.068	127.616	126.543	116.657	181.356	144.514	162.94	125.185	149.707	195.301	213.298	189.998
PSAT_LOCUS8216	11.8477	11.5762	11.1222	10.7521	4.75436	8.49815	7.64083	13.3092	12.4371	9.97455	6.63219	3.17858	5.98938	12.581	9.87747	15.3652	11.8216	12.3561
PSAT_LOCUS8217	11.3741	14.0431	12.9646	12.3147	5.31868	10.9936	5.72913	12.1103	11.3685	11.3468	7.20286	2.21112	8.36017	12.9472	14.2418	18.5794	19.7019	18.1182
PSAT_LOCUS8210	0.154861	0.0644371	0	0.287784	0	0.2156	0.853666	0.092935	0	1.91269	0.397705	0.228285	0	0	3.85704	0.18188	0.390922	0
PSAT_LOCUS8211	0	0	0	0	0	0	0	0	0	0	0	0	0	0	0	0	0	0
PSAT_LOCUS8212	0	0	0	0	0	0	0	0	0	0	0	0	0	0	0	0	0	0
PSAT_LOCUS8213	41.0817	28.872	29.7723	28.6374	20.416	28.5786	25.1176	44.2398	40.0532	38.7562	19.4974	19.8201	28.3609	39.2192	32.9231	35.4491	28.2085	35.6786
PSAT_LOCUS9169	0.264284	0.237158	0.0877205	0	0.305665	0.370503	0.360616	0	0.0697319	0.183348	0.152062	0.609365	0.321204	0	0	0.0607259	0.121615	0.109099
PSAT_LOCUS9168	15.3103	15.7919	13.6067	13.3563	14.2734	18.6615	14.0515	18.0326	16.2867	16.7619	16.448	13.9248	14.684	15.7302	15.9535	18.7466	20.498	18.1795
PSAT_LOCUS9165	0	0	0	0	0.0201846	0	0	0	0	0	0	0	0	0	0	0	0	0
PSAT_LOCUS9164	0	0	0	0	0.0201846	0	0	0	0	0	0	0	0	0	0	0	0	0
PSAT_LOCUS9167	0	0	0	0	0.0707658	0	0	0	0	0	0	0	0	0	0	0	0	0
PSAT_LOCUS9166	0	0	0	0	0	0	0	0	0	0	0	0	0	0	0	0	0	0
PSAT_LOCUS9161	0	0	0	0	0	0	0	0	0	0	0	0	0	0	0	0	0	0
PSAT_LOCUS9160	7.22324	3.98316	4.16206	2.55055	1.2888	1.08669	4.52635	5.57914	10.7378	8.365	2.58815	1.02844	1.43687	3.61046	1.11201	0.832012	0.76499	4.77461
PSAT_LOCUS9163	77.5523	86.2878	85.1508	143.452	82.0851	77.5471	48.1384	71.0847	71.5654	95.9327	88.9674	29.4327	57.4027	156.048	44.0572	66.1318	42.4692	80.5037
PSAT_LOCUS9162	6.80765	5.02392	3.9937	4.1525	5.38499	7.0057	4.11418	5.84267	2.95424	5.71749	2.77603	4.57269	8.84697	6.6413	8.33473	4.25302	4.64705	3.44668
PSAT_LOCUS22318	10.7184	10.9773	14.7336	19.5571	13.9804	26.6967	9.94856	7.53656	6.27097	9.39594	5.23204	6.23078	17.4691	10.2065	20.3481	12.4908	10.3513	8.07602
PSAT_LOCUS22319	0.144438	0.0872814	0.0398276	0.0832368	0.072552	0.154808	0.198993	0.0682035	0.266345	0.0384954	0.0529756	0.0539129	0.492963	0.254352	0.912568	0.0644188	0.109388	0.0810027
PSAT_LOCUS22316	0	0	0	0	0	0	0	0	0	0	0	0	0	0.177695	0	0	0	0
PSAT_LOCUS22317	5.2117	6.91976	4.23751	3.77639	15.9348	5.09161	10.4158	5.53205	2.81499	2.29222	1.01466	0.489858	83.3127	194.262	10.8421	1.7746	1.75949	7.90937
PSAT_LOCUS22314	2.43373	2.45421	2.09676	1.78257	1.83828	2.22931	2.03314	2.71817	3.55148	2.15315	1.05718	1.37985	2.29864	1.50456	2.08646	2.28043	3.1135	2.53819
PSAT_LOCUS22315	3.47012	5.92066	4.6479	2.50813	2.97545	4.73411	3.87514	5.5492	5.21993	4.43062	2.50242	2.91871	3.83061	3.16617	2.49898	5.82264	4.41373	4.47998
PSAT_LOCUS22312	0	0	0	0	0	0	0	0	0	0	0	0	0	0	0	0	0	0
PSAT_LOCUS22313	15.8979	14.4354	16.8602	15.3082	11.7134	14.9393	14.9641	20.4812	16.7847	15.1418	12.3911	12.1516	16.6095	15.1488	17.8341	16.0732	14.2922	16.6329
PSAT_LOCUS22310	77.6959	80.0417	67.2539	63.4933	61.2775	68.2782	68.8227	81.8823	82.2243	67.4101	62.2067	54.7994	66.2949	73.8141	73.8822	75.5217	72.5797	79.5604
PSAT_LOCUS22311	0	0	0	0	0	0	0	0	0	0	0	0	0	0	0	0	0	0
PSAT_LOCUS4027	0.88093	0.941159	0.434679	0.977281	0.469708	0.574349	1.37301	0.961743	0.164948	0.797381	0.844045	0.456602	0.674159	0.679014	1.25156	1.39405	0.953699	0.923368
PSAT_LOCUS4026	0	0	0	0	0	0	0	0	0	0	0	0	0	0	0	0	0	0
PSAT_LOCUS4025	1581.27	541.213	699.991	986.044	246.794	635.844	218.23	554.507	435.414	622.156	181.213	128.251	662.37	768.801	821.262	190.704	165.208	142.261
PSAT_LOCUS4024	9.00975	5.20149	7.92935	8.52662	6.30624	7.31505	4.19125	7.00132	5.46636	7.72193	3.51384	4.19303	7.75533	7.8619	8.10084	4.53366	3.28694	4.34163
PSAT_LOCUS4023	4.20128	0.324852	0.456325	0	0	0	0.892615	2.7035	5.72465	0	0	0	1.51804	2.23679	1.8227	0	0	0.114877
PSAT_LOCUS18248	0.470772	0.800533	1.03272	0.442023	0.0711335	0.422247	0.211072	0.949477	1.34942	1.54036	0.117262	0	0.231955	0.8023	0.153458	0.897237	0.640673	0.868538
PSAT_LOCUS4021	0	0	0	0	0	0.0242547	0.0692936	0	0	0.119598	0	0	0	0	0	0.187554	0.0598717	0.113263
PSAT_LOCUS4020	30.7534	35.706	44.9915	39.854	54.1269	46.9894	38.4342	3.39848	14.7187	26.9574	45.3923	57.4199	21.6421	19.0602	23.359	43.7946	73.3953	48.5296
PSAT_LOCUS18245	1.24959	1.05899	1.27144	1.16017	0.549774	0.995291	0.628333	1.32707	1.08246	0.557415	1.05951	0.643634	0.81994	2.0514	2.16466	0.831182	1.03603	1.1795
PSAT_LOCUS18244	0.595135	0.308137	0.686956	1.81093	0.563142	0	0.125432	0.201186	0.274154	0.375648	0.725333	0.275866	0	0.581509	0.281506	0.337313	0.511727	0.054472
PSAT_LOCUS18247	0.173866	0.226876	0.132117	0.410213	1.01298	0.327144	1.22007	0.139297	1.12356	0.21757	0.304029	0.548378	0.309217	0.176199	0.365505	0.775135	0.189989	1.06719
PSAT_LOCUS18246	8.33015	7.76322	10.1825	8.65589	4.79238	9.89735	8.40015	12.3945	10.6787	9.051	6.63507	4.45483	8.40284	10.229	13.8617	12.0679	10.9509	11.5226
PSAT_LOCUS18241	15.9251	10.2105	10.7868	7.87588	6.45368	7.24973	5.68932	11.3475	14.358	12.3769	4.81691	3.94802	9.79231	12.8053	12.1157	11.0526	12.5329	11.9348
PSAT_LOCUS18240	0.801433	0.688875	0.415516	0.62308	3.0189	1.563	1.31142	2.26667	1.73041	4.80781	2.79228	4.86463	1.00841	0.101875	0.212675	0.272006	0.659477	0.688334
PSAT_LOCUS18243	237.483	217.315	251.687	294.041	374.882	300.027	285.945	115.409	156.144	316.356	305.87	367.565	264.158	143.057	195.127	172.78	198.657	169.147
PSAT_LOCUS4028	7.16385	4.6987	6.70933	10.2549	5.66235	10.9358	6.77206	10.4297	8.50681	10.4979	6.45619	5.38193	9.47663	10.8017	14.5888	10.1684	9.15585	11.1593
PSAT_LOCUS10818	0	0	0	0	0	0	0	0	0	0	0	0	0	0	0	0	0	0
PSAT_LOCUS10819	3.6486	3.82071	3.67156	4.14152	8.30954	7.82513	3.32062	2.61477	1.80854	6.57743	10.9597	5.91214	7.803	2.47332	8.00279	2.17584	5.3703	7.50069
PSAT_LOCUS4581	14.2355	7.37978	8.02258	5.2041	4.35145	3.9793	7.41959	21.4617	15.4151	8.66125	2.58322	3.83067	5.87462	11.6456	4.36755	5.37287	4.44598	6.45432
PSAT_LOCUS10810	26.7366	21.4891	22.2069	22.2689	10.8187	20.4588	15.3795	25.617	23.7778	23.8001	13.4193	8.2714	18.9591	29.9078	27.6439	28.9536	23.6109	26.7271
PSAT_LOCUS10811	0.0511232	0	0	0.0941341	0	0	0	0	0	0.047498	0	0.00575458	0.193781	0.0291917	0.0747907	0	0	0
PSAT_LOCUS10812	1.38181	2.55114	1.17001	1.02944	0.917036	2.35953	1.1927	1.46224	0.874831	0.859607	1.03232	0.785976	1.82542	2.08265	1.37456	1.44839	1.70951	2.60256
PSAT_LOCUS10813	0	0	0	0	0	0	0	0	0	0	0	0	0	0	0	0	0	0
PSAT_LOCUS10814	3.13586	5.79707	5.42289	2.00802	3.44951	3.84486	5.97635	4.12803	4.56235	3.86622	3.43556	3.64242	5.48603	3.47986	5.64942	3.33781	3.42493	4.57791
PSAT_LOCUS10815	6.38319	3.47646	4.40362	3.24653	2.79826	3.46624	3.27523	5.71528	5.72914	3.52527	2.895	2.69888	3.76696	5.13271	4.36536	4.56619	3.52864	3.52622
PSAT_LOCUS10816	543.095	387.961	832.638	972.138	935.899	946.293	877.724	259.164	249.551	528.798	1140.17	689.897	749.501	388.918	636.005	322.232	449.051	357.295
PSAT_LOCUS10817	0.460187	1.21784	0.917367	0.965696	0.452865	0.917402	0.799499	0.898059	0.232239	1.27512	0.319891	1.10615	0.480216	0.96112	1.49368	1.22453	1.48564	1.52281
PSAT_LOCUS4583	26.1081	21.6946	21.7608	18.7305	13.0049	13.8231	17.3464	22.7395	28.7073	15.3068	12.0177	8.55892	19.0364	26.2412	21.4942	19.0239	15.3933	18.8855
PSAT_LOCUS4584	0	0.131797	0.15665	0.184493	0.0635489	0.232819	0.160269	0.276709	0	0.101614	0.348738	0.164374	0.414825	0.133431	0.141296	0.335992	0.202902	0.379475
PSAT_LOCUS8206	83.8836	69.4885	66.4258	66.5388	46.179	67.9185	56.6002	87.36	64.3596	76.1773	41.8029	37.8694	76.7225	94.6582	99.6186	49.3628	39.565	48.9814
PSAT_LOCUS8205	6.91477	5.26196	5.31656	7.49946	3.11422	5.45461	5.48145	9.25009	7.45189	6.31761	4.24309	3.96654	7.51971	8.60926	9.73127	5.02365	5.05127	7.72066
WD_newGene_5463	11.9074	8.94413	9.94651	48.4027	27.4968	48.3529	10.4213	14.0556	13.7475	46.9058	33.8041	23.8316	9.73059	10.9119	13.0906	54.119	47.9958	52.3183
WD_newGene_5460	4.29409	4.39798	3.75913	5.43512	2.59761	4.71558	3.86823	4.56627	5.46433	3.98897	3.70981	1.54492	4.08438	6.29251	5.14752	4.96508	4.83942	6.9171
WD_newGene_5461	0.381949	0.501431	0.49988	1.34563	1.17603	1.75383	1.74333	1.6501	2.68365	1.36958	1.10807	2.42675	0.937031	1.6427	1.73359	2.25812	2.21143	2.02454
WD_newGene_5464	10.756	7.27308	8.56959	46.7343	26.6147	43.6447	7.31819	10.1877	7.59993	45.1399	32.4779	22.8299	8.92878	7.78304	11.5502	51.9211	45.7957	46.8456
WD_newGene_4739	2.60089	0.862345	1.6744	1.37509	0.763038	0.651843	0.942992	2.09488	2.28657	1.93517	0.615515	0.892671	1.20336	1.99534	2.11825	2.54514	1.48761	1.94671
PSAT_LOCUS20918	15.6745	12.4281	13.0943	16.147	10.6633	13.7333	8.94742	12.714	12.2631	12.4312	9.27809	7.93948	12.4121	11.7535	14.2092	13.8923	13.6524	13.3186
PSAT_LOCUS9159	21.0378	31.2399	24.8583	18.6993	20.908	23.0214	29.3763	18.2605	16.85	20.7526	22.0775	20.2936	21.2867	14.4897	20.6358	24.5274	19.9101	22.0468
WD_newGene_4733	11.4224	6.78449	10.3869	0.0173948	0.0124016	0.0258547	7.7723	13.1316	10.1575	0.0114373	0.0089168	0	12.4194	14.9949	19.7222	0.0316356	0.0183699	0.0271641
PSAT_LOCUS20919	1.61501	1.16329	1.29836	1.9183	0.666021	0.895086	0.480552	0.60163	0.895933	0.70743	0.259136	0.885489	0.563703	1.32984	0.538285	2.84562	3.22668	2.9769
WD_newGene_4735	9.62244	5.32698	8.15754	0	0	0	5.83998	11.0649	7.55811	0	0	0	10.0238	12.193	15.088	0.00456195	0	0
WD_newGene_4734	11.781	7.23625	10.1435	0	0	0	7.46601	13.1976	9.66739	0	0	0	11.8364	13.752	16.2929	0.00484055	0	0
WD_newGene_4737	0.239585	0	0	0	0	0	0.88191	0	0.680545	0	0	0	0	0.15225	0	0	0	0
WD_newGene_4736	11.0106	6.51077	9.54561	0.00586073	0	0.00546535	7.53375	12.9519	9.06198	0	0	0	12.2208	14.8234	19.2489	0.0114032	0.00335258	0.00568267
PSAT_LOCUS20916	0	0	0	0.0568946	0	0	0.0544451	0	0	0.0535734	0	0.0471773	0	0	0.0519003	0	0	0.0461782
PSAT_LOCUS20917	73.2592	83.4357	74.3971	95.527	98.4928	102.857	91.7761	71.7937	52.687	78.4428	103.503	70.1278	117.239	76.7263	107.3	105.347	118.471	96.6646
PSAT_LOCUS9155	4.38038	4.51238	4.58396	3.19104	2.69449	4.35144	6.68462	3.98978	3.29027	3.55006	5.75672	2.79704	7.39656	3.38378	8.08821	4.39956	5.95497	3.67863
PSAT_LOCUS15558	74.5846	76.0238	72.1064	62.3954	43.8658	60.9508	50.1707	85.3729	74.3858	63.5345	48.7029	34.0152	43.1794	66.9047	55.4869	101.696	83.6556	92.6486
PSAT_LOCUS15559	0	0	0	0	0	0	0	0	0	0	0	0	0	0	0	0	0	0
PSAT_LOCUS15552	0	0	0	0	0	0	0	0	0	0	0	0	0	0	0	0	0	0
PSAT_LOCUS15553	0	0.0264512	0	0	0	0	0	0.0114569	0	0	0	0	0	0	0	0	0	0
PSAT_LOCUS15550	3.88839	3.24107	3.07659	2.94159	2.95608	2.10237	2.76168	3.31684	3.98714	2.85117	2.42296	2.64205	3.25494	3.3228	2.53776	1.9807	2.00295	2.60902
PSAT_LOCUS15551	2.0556	0.873874	0.93221	0.746952	1.0714	1.39069	25.2241	5.9461	0.0690227	5.48786	5.98091	4.45976	20.4415	2.95643	15.5708	0.37888	0.280926	1.44795
PSAT_LOCUS15556	0.584464	1.34299	0.495477	0.830151	0.235488	0.817209	0.149959	0.934427	0.805037	0.784084	0.436351	0.132191	0.0293209	0.246218	0.174601	0.856953	0.858805	1.30419
PSAT_LOCUS15557	10.1638	6.38102	7.90161	8.32382	8.34746	7.81681	6.64811	8.36778	7.06237	7.56783	6.33892	5.43691	8.17522	7.34431	7.12804	5.5427	7.53226	10.3285
PSAT_LOCUS15554	2.14053	4.3375	1.77346	1.79187	7.56483	2.87019	3.96691	1.65797	1.83068	3.27472	1.88955	1.04384	25.381	33.8208	2.63773	2.20064	3.13824	3.26021
PSAT_LOCUS15555	4.62457	5.81497	3.98386	3.81166	2.78418	3.39174	5.76572	4.13929	5.10417	5.33726	2.96127	2.2098	4.58268	3.70475	4.13102	3.61476	2.73394	4.08882
PSAT_LOCUS23197	2.5489	2.43829	3.11637	2.07047	1.28785	2.78197	1.86594	3.60756	3.6734	2.69587	2.10295	1.09238	1.71165	2.5909	2.90697	4.00402	4.20836	5.45663
PSAT_LOCUS23196	7.00216	3.14554	9.6493	15.3019	6.25607	10.1664	2.56782	5.02402	9.54434	6.07733	8.90897	3.43769	2.18479	8.53912	2.04528	8.04272	10.8245	12.2355
PSAT_LOCUS23195	8.23434	3.43552	11.6646	18.6034	9.36169	11.8005	2.5752	4.58928	9.06426	6.8739	10.3115	2.90614	2.82813	9.73665	2.14123	8.9191	13.3405	15.2581
PSAT_LOCUS23194	45.9565	84.3278	92.8312	54.1909	96.1211	42.1859	97.0181	99.276	82.3843	51.3586	140.446	161.702	49.885	54.411	52.5547	72.3716	96.0438	115.685
PSAT_LOCUS23193	133.294	79.6949	158.52	129.477	226.062	85.7224	51.3309	133.336	199.637	99.2374	167.368	147.195	52.0545	301.325	8.57968	52.8304	100.351	123.716
PSAT_LOCUS23192	0.996312	0.306344	0.197344	1.0278	0.802405	2.30384	0.386981	0.731467	0.609891	0.676867	0.49258	1.20791	0.509026	4.64586	24.7522	0.789459	1.09942	8.2684
PSAT_LOCUS23191	154.102	158.778	153.652	117.001	98.6648	119.261	107.677	159.68	172.531	125.501	92.8474	64.4749	100.994	138.188	119.806	151.179	125.864	144.211
PSAT_LOCUS23190	0.299254	1.24792	0.448554	1.07412	1.07063	0.608681	0.819594	0.602351	0.594418	1.1298	0.780775	1.74149	0.397313	0.792128	1.01788	0.459028	1.04567	1.37793
PSAT_LOCUS23199	45.8602	35.0473	38.6114	36.9464	26.4796	36.2919	29.6998	56.7033	45.9908	41.5173	28.0326	22.3811	39.3116	47.3496	61.8017	44.694	38.1188	41.8311
PSAT_LOCUS23198	14.6093	15.4393	15.1329	16.1219	14.1139	18.456	17.6878	16.7412	14.8327	17.2192	13.9495	12.6008	20.5584	16.7264	21.854	16.18	17.4258	15.7876
PSAT_LOCUS22368	41.7872	24.2986	26.3974	18.8702	18.7882	21.1946	46.5767	47.9652	40.47	27.1446	19.0536	14.044	53.1243	29.3821	57.826	25.2201	25.0974	24.1715
PSAT_LOCUS11071	0	0	0	0	0	0	0	0	0	0	0	0	0	0	0	0	0	0
PSAT_LOCUS11070	0.300509	0.133988	0.14615	0.949447	0.537207	0.273291	0.0923171	0.236361	0.201148	0.232789	0.365988	0.206075	0.177748	0.237261	0.125969	0.926164	0.826769	0.559063
PSAT_LOCUS11073	0	0	0	0	0	0	0	0	0	0	0	0	0	0	0	0	0	0
PSAT_LOCUS11072	7.12092	6.26128	6.11306	6.12128	4.47731	5.30997	5.0143	6.74252	5.63978	6.51987	4.67605	5.12455	5.6138	4.88136	6.79221	7.14703	5.63379	6.7274
PSAT_LOCUS11075	0	0.478279	0.0758662	0.482875	0.593007	0.168821	0.298937	0.343918	0.276661	0.13211	0.243702	0.33312	0.37207	0.0669753	0	0.155762	0.488839	0.0710931
PSAT_LOCUS11074	8.28979	5.75039	7.40146	5.8668	6.19811	5.71256	8.44029	15.5662	13.0088	9.25356	4.8267	5.99162	8.7493	10.7155	7.74574	9.31955	9.07744	7.9878
PSAT_LOCUS11077	0.0811556	0.152289	0.146944	0.205491	0.203399	0.184463	0.283761	0.0769717	0.0222957	0.403519	0.195943	0.644647	0.199546	0.0794217	0.159314	0.243241	0.512048	0.231674
PSAT_LOCUS11076	27.1191	27.8501	26.7301	21.5195	14.9621	24.0302	21.7554	30.7107	27.2659	24.8354	19.036	12.0109	18.2639	27.1341	24.8382	42.5491	41.5157	38.1951
PSAT_LOCUS11079	34.4542	35.2384	27.3416	25.2246	22.5082	35.1311	30.9105	42.313	29.1343	23.0953	29.5699	14.8857	31.5256	41.9981	44.9988	24.6772	27.5203	29.6017
PSAT_LOCUS11078	12.4934	14.0394	10.9476	9.41219	8.74505	11.571	8.19075	11.9571	8.14826	8.82437	10.1326	4.56926	9.45545	11.2385	15.0373	8.30913	9.17249	8.49645
PSAT_LOCUS22363	0	0.0167678	0.0657841	0.166055	0.00738523	0.0858804	0.0874861	0.0986896	0.124902	0.149202	0.031463	0.0336225	0.0409041	0.0497616	0.119931	0.125432	0.0718552	0.114839
PSAT_LOCUS22362	3967.29	2547.66	3103.31	4931.99	3427.53	4721.77	3856.39	5558.77	3008.64	2932.43	4460.84	2448.5	5159.46	5019.63	6149.87	3928.38	4095.33	4353.62
PSAT_LOCUS19705	5.21332	4.73054	4.42242	4.18784	1.79796	2.54373	3.69201	4.15505	6.39315	3.52382	1.25425	1.13811	3.23368	7.1197	2.94821	3.5453	3.10187	4.7478
PSAT_LOCUS17891	4.00331	3.56884	2.73485	4.15912	5.77309	6.8374	4.13505	2.34207	2.19122	5.58904	7.26607	5.16299	5.14131	3.75514	4.348	3.64128	4.91752	4.70796
PSAT_LOCUS17890	8.59975	9.68926	8.50982	7.88172	6.15113	9.88968	10.3297	10.6045	10.2598	7.20121	6.15857	5.26644	10.9618	7.16019	12.7936	10.0969	9.79248	9.96832
PSAT_LOCUS17893	0	0	0	0	0	0	0	0	0	0	0	0	0	0	0	0	0	0
PSAT_LOCUS17892	8.658	9.58228	10.4757	9.64536	6.33671	8.97832	7.32814	11.7692	11.8318	9.82541	6.44319	4.70093	7.10693	9.60456	9.32403	15.2306	12.2311	14.2902
PSAT_LOCUS17895	7.24149	4.27981	6.44876	5.55494	4.37539	4.07496	5.15204	9.68551	6.96341	6.09749	2.82256	2.53886	7.17634	8.41918	6.70366	6.346	6.28256	7.75821
PSAT_LOCUS17894	8.57969	3.46639	3.90004	4.76867	6.60014	7.60039	6.75341	16.9374	15.3589	2.45213	7.24139	1.61078	4.26555	6.49571	3.30991	3.57894	4.34402	5.71058
PSAT_LOCUS17897	6.72562	8.16915	6.97996	5.96549	5.8132	5.60933	5.93297	6.51344	6.98674	8.05612	4.5264	4.97377	5.22906	5.61108	6.56557	10.0368	8.94021	9.95609
PSAT_LOCUS17896	1.03034	0.192054	0.689698	1.16263	1.64979	1.31626	1.38667	2.10005	0.807674	2.32088	0.310487	0.403253	1.47225	1.22836	1.46837	2.69519	2.34468	1.3099
PSAT_LOCUS17899	0	0	0	0	0	0	0	0	0	0	0	0	0	0	0	0	0	0
PSAT_LOCUS17898	0.346428	0.159491	0.215438	0.732011	1.13047	0.938043	0.245448	0.131897	0.0609145	0.674033	0.840589	0.254995	0.420225	0.333819	0.349086	0.223933	0.542059	0.705905
PSAT_LOCUS22366	30.4131	23.3078	20.7095	16.926	15.8573	20.7469	29.8576	47.1127	29.9559	20.3858	17.7529	14.3364	34.5805	42.13	48.7537	29.0103	25.2861	28.9794
PSAT_LOCUS29269	0.801831	0.320018	0.663422	1.97439	2.59925	2.89354	1.86623	0.635529	0.190718	1.68211	4.36707	2.25209	2.83394	0.60163	1.83973	0.501774	1.82738	0.850416
PSAT_LOCUS29268	9.31178	15.3294	11.9967	7.12093	4.97617	8.00036	15.9333	16.4318	18.6104	12.2749	9.20954	6.89018	7.50923	9.7627	11.6083	12.7637	16.9133	16.0065
PSAT_LOCUS24619	72.0543	68.1128	61.0952	82.8134	50.4444	66.239	64.4739	73.9116	66.3197	78.6202	57.05	44.0631	79.0235	82.7879	92.7008	57.1052	48.0211	63.0537
PSAT_LOCUS24618	7.053	6.34236	5.49239	11.0878	8.72835	10.9133	5.54114	7.15335	5.9736	12.3921	9.47983	7.93462	7.07466	6.85503	6.29098	13.8674	13.9915	15.0821
PSAT_LOCUS24615	0	0	0	0	0	0	0	0	0	0	0	0	0	0	0	0	0	0
PSAT_LOCUS29262	0.0496888	0.114107	0.055543	0	1.16178	0.288887	1.16031	0.214768	0.13415	1.33488	0.834305	3.44081	0.550831	0.0275812	0.353294	0.303802	0.0663273	0.885553
PSAT_LOCUS29261	92.5152	135.838	101.492	89.8747	116.177	106.288	115.19	102.895	89.2181	96.1202	136.867	95.9784	125.276	114.782	113.701	100.229	119.854	112.879
PSAT_LOCUS24616	8.8829	9.57152	8.71531	10.4444	8.1858	8.2041	10.5887	11.274	9.27093	12.1184	7.82099	6.77644	6.95189	9.01625	8.33664	8.64163	9.32312	9.101
PSAT_LOCUS24611	72.2292	50.6194	47.8773	37.3117	34.5279	41.2664	29.5135	54.5392	46.3326	34.1558	26.3113	19.2607	25.3675	45.5279	29.0326	43.7406	38.6054	35.4849
PSAT_LOCUS29266	0	0	0	0.490778	0.0409642	0.184369	0.149044	0.128021	0	0	0	0	0	0	0	0.114148	0	0
PSAT_LOCUS29265	0.630997	2.35818	0.517673	0.59491	0.26152	0.380928	1.40148	1.04037	1.46469	0.82914	0.359811	0.355412	0.947432	4.43608	1.26428	0.855179	1.10625	0.884861
PSAT_LOCUS29264	0.644723	1.76133	0.780312	1.28589	1.7594	1.67947	3.19913	0.540978	0.291657	2.00391	2.09753	2.81269	1.45752	0.446703	1.49279	1.31853	1.8516	1.4668
PSAT_LOCUS25568	15.9729	11.8051	10.157	9.12999	7.26087	9.59098	10.2984	16.3918	12.7407	11.5134	7.12485	5.08636	10.0989	11.9408	9.56117	6.3954	5.5831	9.20141
PSAT_LOCUS25569	25.5081	24.4625	21.0217	16.8387	14.3062	17.6004	21.7993	25.2472	28.398	19.6974	16.6961	17.9948	16.3885	18.8379	17.269	25.0736	20.6627	24.4141
PSAT_LOCUS25564	14.6178	14.3459	19.5207	14.0669	12.1458	13.3543	13.118	12.4485	17.783	14.2377	11.0653	10.1429	12.4389	14.0985	16.1575	15.1047	17.7175	15.864
PSAT_LOCUS25565	0	0	0	0	0	0	0	0	0	0	0	0	0	0	0	0	0	0
PSAT_LOCUS25566	15.2944	15.2742	12.9072	13.1581	14.3525	15.256	16.3046	14.3254	14.3996	19.1225	12.5426	9.65077	13.4376	14.4525	16.352	23.4644	17.4435	18.6702
PSAT_LOCUS25567	0.0547122	0	0	0	0	0	0	0	0	0	0	0	0	0	0	0	0	0
PSAT_LOCUS25560	0.394166	0.373212	0.787211	3.35799	1.11928	2.47097	0.504088	1.16546	0.177621	3.40946	1.57378	0.567132	0.524334	1.26359	1.04624	4.53888	3.34555	5.08284
PSAT_LOCUS25561	13.8182	14.4628	12.6286	12.2254	10.6443	11.1951	11.4858	14.9301	16.018	16.1512	9.00025	9.67147	11.7607	14.453	12.2688	12.2817	10.8278	14.2101
PSAT_LOCUS25562	0	0.0653278	0.096434	0	0	0.0712437	0.231059	0	0.373123	0	0.25057	0.279639	0.0667745	0	0	0.388722	0.196277	0.39285
PSAT_LOCUS25563	16.5997	31.5396	26.8	0.485797	1.4838	0.817991	9.8974	5.33766	15.5907	0.682362	0.945862	1.26779	6.86828	7.50516	3.64397	1.33116	1.60412	1.89645
PSAT_LOCUS14609	8.92848	9.61304	6.62349	0.63913	0.761767	0.645372	3.54499	3.4084	7.12922	1.12559	0.853357	0.667326	2.04791	5.74724	2.61685	1.99965	0	0.951104
PSAT_LOCUS14608	18.3441	13.6676	15.8044	13.3774	7.40189	9.5617	9.95161	19.9169	17.7428	14.6559	5.48233	6.08495	14.1056	14.5502	15.2613	15.3656	11.1348	14.1019
PSAT_LOCUS14601	26.0336	23.8072	24.6194	24.2178	19.1198	23.2926	20.9508	22.9172	23.5716	24.9631	15.8366	15.3202	23.7286	28.0953	35.1694	25.7079	20.9839	21.5316
PSAT_LOCUS14600	11.3234	6.88477	8.91825	10.1578	5.63998	9.46276	6.26322	9.05748	9.1054	8.58519	4.32922	3.99427	8.39028	9.45871	13.1711	8.58962	8.25495	9.42303
PSAT_LOCUS14603	127.9	136.289	151.115	108.905	91.4531	96.0742	99.7036	90.5414	118.287	110.088	91.0491	70.2512	79.0028	116.451	85.9906	140.403	125.409	129.562
PSAT_LOCUS14602	5.59053	10.3438	8.0792	4.1064	3.58546	4.79776	4.51543	5.25049	8.92499	4.96682	5.18682	3.33244	2.08831	5.49314	2.49156	8.2385	6.68206	6.82169
PSAT_LOCUS14605	58.1482	69.106	62.4474	25.4399	20.1592	24.1278	69.9523	60.5637	71.47	32.6994	18.8588	22.5612	63.2633	56.4835	67.9372	32.0916	28.8093	29.0378
PSAT_LOCUS14604	1.33028	2.19479	1.53906	0.578514	0.235325	1.62128	0.594122	1.13346	2.80478	1.39451	0.430272	0.247989	0.617683	1.00577	0.514373	1.29202	1.08343	1.1823
PSAT_LOCUS14607	471.456	120.814	242.57	325.262	91.0781	254.626	122.972	456.35	280.328	240.346	99.1333	53.6199	384.752	537.974	829.635	164.473	121.565	224.936
PSAT_LOCUS14606	11.918	13.4044	11.3415	12.5791	12.6612	13.9678	13.6618	16.5746	14.866	15.0558	13.8004	12.2828	11.6314	11.9151	11.9241	13.3026	14.4813	15.1874
PSAT_LOCUS24862	16.4464	11.8498	10.4294	10.5078	6.24054	7.28956	10.3722	16.4356	14.7132	9.67976	5.31239	2.75405	13.8803	20.9666	12.9641	5.48196	5.17191	8.37251
PSAT_LOCUS10380	19.7257	14.3103	15.2095	15.6952	12.7686	12.2321	15.1618	22.4649	20.1258	16.6136	11.8739	9.36003	15.8333	21.3762	16.3642	13.1186	13.3841	14.3197
PSAT_LOCUS10381	0.0293607	0	0	0	0	0	0	0	0	0	0	0	0	0	0	0	0	0
PSAT_LOCUS10382	0	0	0	0	0	0	0	0	0	0	0	0	0	0	0	0	0	0
PSAT_LOCUS10383	27.4082	51.6557	31.3931	5.79618	5.02865	6.61174	65.0466	26.7671	67.8079	10.8962	8.02854	3.48617	17.9056	19.8334	13.5513	2.93211	2.42682	10.4393
PSAT_LOCUS10384	5.06996	10.9448	6.3293	1.84713	1.68334	1.69797	11.541	6.33769	12.829	4.32241	2.66906	1.34274	2.1455	2.55179	1.96328	0.872524	0.764652	3.7466
PSAT_LOCUS10385	0.0432444	0.0263556	0	0.0260814	0.0230616	0	0.349607	0.0799433	0.0886574	0.089262	0.151127	0.143635	0	0	0.0776514	0.026537	0.0863469	0.195044
PSAT_LOCUS10386	0	0.0195322	0	0.0882971	0.00803818	0.0682098	0	0	0	0	0.0220108	0.0732212	0.0329184	0.0224003	0.0583786	0.0515011	0	0.309329
PSAT_LOCUS10387	58.128	66.6161	62.7836	53.0245	78.8329	57.0529	82.8979	37.7752	52.092	58.7565	67.3789	87.8981	91.8011	54.1883	59.7417	47.795	47.2105	46.6619
PSAT_LOCUS10388	27.7266	23.5018	27.6088	28.432	22.443	27.1747	23.9237	34.9526	33.6392	37.1252	24.0707	19.6641	25.0864	29.872	24.3235	27.8187	28.7123	29.9143
PSAT_LOCUS10389	13.0819	12.1166	11.981	14.0848	9.79286	13.5005	9.16692	12.9199	12.3431	11.421	7.76756	6.13646	10.2116	13.8249	13.279	17.7921	17.3185	15.9178
PSAT_LOCUS29489	9.98717	7.35852	9.91846	11.2278	9.43681	10.3395	7.93866	11.2451	9.76749	10.1656	7.87428	5.95743	11.1253	12.3038	13.0108	9.90408	9.97136	10.3362
PSAT_LOCUS29488	0	0	0	0	0	0	0	0	0	0	0	0	0	0	0	0	0	0
PSAT_LOCUS29487	0	0	0	0	0	0	0	0	0	0	0	0	0	0	0	0	0	0
PSAT_LOCUS29486	0	0	0	0	0	0	0	0	0	0	0	0	0	0	0	0	0	0
PSAT_LOCUS29485	0	0	0	0	0	0	0	0	0	0	0	0	0	0	0	0	0	0
PSAT_LOCUS29484	0	0	0	0	0	0	0	0	0	0	0	0	0	0	0	0	0	0
PSAT_LOCUS29483	0	0	0	0	0	0	0	0	0	0	0	0	0	0	0	0	0	0
PSAT_LOCUS29482	0	0	0	0	0	0	0	0	0	0	0	0	0	0	0	0	0	0
PSAT_LOCUS29481	23.0484	15.9785	19.1807	22.0172	14.5288	18.9405	18.5682	20.189	20.4756	19.5842	11.1833	13.2433	26.2304	22.292	24.9391	18.814	19.6747	20.5451
PSAT_LOCUS29480	0	0	0	0	0	0	0	0	0	0	0	0	0	0	0	0	0	0
PSAT_LOCUS16760	10.4743	7.09481	9.14758	18.6144	14.5587	16.4769	14.475	16.7442	9.72427	17.5617	18.9635	12.0218	16.0482	9.05797	20.3428	24.6048	21.8005	16.0744
PSAT_LOCUS16761	13.121	17.0498	20.2777	14.6646	15.1866	13.0729	13.659	11.7928	18.9673	13.6478	13.8717	12.529	9.79049	12.9944	10.3445	15.7327	17.7966	17.8233
PSAT_LOCUS11389	2.43984	1.15477	2.4276	11.458	7.90413	20.3812	6.08121	5.20548	0.141292	9.80321	6.673	6.77248	31.5172	10.563	11.7597	3.36827	3.68872	8.15326
PSAT_LOCUS11388	0	0	0	0	0	0	0	0	0	0	0	0	0	0	0	0	0	0
PSAT_LOCUS318	0	0	0	0	0	0	0	0	0	0	0	0	0	0	0	0	0	0
PSAT_LOCUS319	0	0	0	0	0	0	0	0	0	0	0	0	0	0	0	0	0	0
PSAT_LOCUS16766	0	0	0	0	0	0	0	0	0	0	0	0	0	0	0	0	0	0
PSAT_LOCUS16767	6.76049	5.51422	6.32336	4.23673	3.31073	3.52157	6.00609	9.60945	10.8845	7.34624	4.32034	2.95421	4.28623	6.32862	5.08747	5.52645	4.71914	7.38128
PSAT_LOCUS11383	0	0	0	0	0	0	0	0	0	0	0	0	0	0	0	0	0	0
PSAT_LOCUS16769	2.57175	2.22888	0.377578	0	0	0	0.564529	4.20166	4.03013	0.0057511	0	0	0.564352	6.19257	0	0	0	0.0592487
PSAT_LOCUS316	0	0	0	0	0	0	0	0	0	0	0	0	0	0	0	0	0	0
PSAT_LOCUS317	0	0	0	0.0134703	0	0	0	0	0	0	0	0	0	0.0195402	0	0	0	0
PSAT_LOCUS310	0	0	0	0	0	0	0	0	0	0	0	0	0	0	0	0	0	0
PSAT_LOCUS311	0	0	0	0	0	0	0	0	0	0	0	0	0	0	0	0	0	0
PSAT_LOCUS11385	8.01955	9.97174	8.89467	6.94504	4.40331	5.05698	7.11783	15.2853	10.9327	7.15485	4.61127	2.48455	7.77829	11.035	7.41181	6.99589	6.19182	7.93571
PSAT_LOCUS313	0	0	0	0	0	0	0	0	0	0	0	0	0	0	0	0	0	0
PSAT_LOCUS10038	0	0	0	0	0	0	0	0	0	0	0	0	0	0	0	0	0	0
PSAT_LOCUS10039	2.90568	3.28016	3.00649	2.56677	1.05783	2.6154	5.13056	2.9436	3.02581	4.56269	3.39973	3.54054	4.3772	3.27851	10.2121	2.7359	3.18585	4.27208
PSAT_LOCUS10032	0	0	0	0	0	0	0	0	0	0	0	0	0	0	0	0	0	0
PSAT_LOCUS10033	0	0	0.0512726	0.0390313	0.0409608	0.0850995	0.0236041	0.0668469	0	0.040913	0.00985796	0.0194484	0	0.0215538	0.015493	0.177478	0.0407347	0.141189
PSAT_LOCUS10030	0.0686286	0.0204747	0.0591091	0.118597	0.0627644	0.0988498	0.0294502	0.18408	0.0433189	0.053744	0.0519656	0.0362765	0.0564197	0.0210888	0.233844	0.154511	0.0562811	0.225451
PSAT_LOCUS10031	0.0823939	0.101043	0.118859	0.032256	0.0267018	0.0532218	0.0424269	0.0228439	0.191423	0.0405831	0.139225	0.0166923	0	0.0317506	0	0.0684533	0.039725	0.0725941
PSAT_LOCUS10036	0	0.215341	0	0	0.109664	0	0	0	0	0	0	0	0	0	0	0	0	0
PSAT_LOCUS10037	0	0	0	0	0	0	0	0	0	0	0	0	0	0	0	0	0	0
PSAT_LOCUS10034	0	0	0	0	0	0.0283254	0	0	0	0	0	0	0	0	0	0	0	0
PSAT_LOCUS10035	0	0	0	0	0	0	0	0	0	0	0	0	0	0	0	0	0	0
PSAT_LOCUS27592	28.6498	35.9944	31.755	21.3611	9.53531	18.9897	13.5019	37.4273	35.1226	23.6759	11.2689	4.40138	15.961	31.945	26.3234	59.8695	48.4794	48.5059
PSAT_LOCUS18250	41.5756	76.0065	44.2857	33.4534	31.1038	46.8745	38.8215	60.2266	74.4033	72.304	35.8633	36.0876	25.5054	32.4092	24.7677	96.999	71.1779	83.3561
PSAT_LOCUS18251	8.94277	6.09002	8.51734	8.56495	14.0751	12.4941	8.37696	5.63667	8.73332	9.22718	13.0897	10.826	8.00574	4.36464	4.68047	7.43783	10.0287	7.85617
PSAT_LOCUS24861	74.6115	44.4024	43.0405	34.4592	16.9376	21.0631	34.7881	93.3443	71.825	43.8119	17.5142	8.99568	44.0405	86.129	45.3703	21.9156	16.6599	32.1661
PSAT_LOCUS24866	3.182	0.095333	1.82609	1.91751	0.284864	1.64255	0	0.775493	2.86943	1.14972	0.281713	0.329793	1.34683	0.955477	0	0.740239	0.385825	1.93541
PSAT_LOCUS4482	134.062	77.3519	141.472	96.0715	59.6644	103.47	72.1111	135.469	141.89	93.4883	80.6432	30.5289	91.4458	118.265	171.707	139.518	135.513	106.497
PSAT_LOCUS24867	3.16462	6.50887	2.3393	4.60043	4.10135	5.53901	1.25038	1.0798	0.787681	1.76462	1.8735	2.5764	4.15958	1.32343	4.17809	4.18586	3.11656	3.57058
PSAT_LOCUS11929	13.8172	8.47597	11.996	11.2221	8.57359	10.8623	8.29531	13.4136	11.6828	10.8056	9.50765	7.17942	11.278	12.6307	12.5086	12.6046	11.0996	12.5207
PSAT_LOCUS11928	0.0464435	0.0189429	0.0428918	0.0187078	0.0664247	0.0305952	0.02491	0.0537575	0.0285369	0.0493536	0.0227772	0.0328512	0.0384872	0.0972231	0.0457291	0.042055	0.0505637	0.0665356
PSAT_LOCUS11927	12.7411	10.7319	12.5943	14.0004	7.59971	10.3712	8.65821	14.7165	11.8059	12.9488	6.33845	1.77195	8.46532	17.1146	14.3565	26.0129	24.8133	21.4583
PSAT_LOCUS11926	0	0	0	0	0	0	0	0	0	0	0	0	0	0	0	0	0	0
PSAT_LOCUS11925	0	0	0	0	0	0	0	0	0	0	0	0	0	0	0	0	0	0
PSAT_LOCUS11924	154.45	264.373	194.77	137.756	104.956	156.163	123.361	218.297	261.327	197.748	87.769	68.0103	75.1985	138.466	123.357	427.529	318.281	351.613
PSAT_LOCUS11923	11.5585	13.543	13.1208	9.37613	5.44229	9.07545	7.27126	11.1742	13.7416	9.73523	6.56871	4.67536	8.32376	8.71061	7.03109	10.4373	9.2425	9.13715
PSAT_LOCUS11922	12.5354	12.1375	17.2913	10.8726	4.65019	9.50642	7.05775	13.7678	16.7306	14.1281	5.53416	2.67981	6.65574	11.6841	7.92348	17.2995	14.1317	16.882
PSAT_LOCUS11921	216.294	129.93	144.943	192.341	129.612	152.091	138.636	236.962	188.307	164.452	131.403	105.716	200.634	202.269	210.143	145.54	137.979	147.032
PSAT_LOCUS11920	6.57904	10.0057	20.5433	6.20914	5.80851	6.51906	6.47925	5.68648	17.0524	5.62849	9.03705	5.66605	3.23145	8.69806	4.71385	15.815	16.5485	21.0419
PSAT_LOCUS15239	0.12748	0	0	0	0	0.330906	0	0	0	0.0781307	0	0.0344112	0	0.170613	0.108348	0	0	0.146873
PSAT_LOCUS15238	15.3248	18.0808	14.3111	13.0163	9.01576	11.7746	15.4064	21.8846	20.8941	13.4833	11.8908	9.24142	11.9985	15.2571	14.8971	11.7832	12.7003	14.4321
PSAT_LOCUS15237	11.8391	12.3945	12.4956	12.8071	11.7722	12.6622	13.1818	16.7633	15.0651	12.7534	11.3574	9.71578	12.9278	13.9157	14.3432	7.89809	10.1171	13.1238
PSAT_LOCUS15236	16.677	19.4427	16.1549	14.4129	12.961	15.2569	13.7785	11.5535	16.6765	19.7038	10.9277	15.2157	12.9721	14.447	17.2609	10.3367	9.62901	12.2539
PSAT_LOCUS15235	5.28667	3.62763	3.57465	1.16723	2.05643	6.65115	0.477649	1.26987	1.27318	5.20896	0.403422	0.420003	11.3726	2.64509	6.31336	2.06632	0.731193	1.70263
PSAT_LOCUS15234	72.5146	61.3536	60.8613	59.9772	47.1398	62.0765	58.3926	92.7739	81.1328	74.8942	52.9795	44.1401	69.9105	78.7104	68.6787	62.6049	56.7925	72.2424
PSAT_LOCUS15233	1.53068	0.904796	1.74247	1.66998	1.10778	1.39044	2.15537	1.43839	1.77044	2.32085	1.9075	1.49983	2.02523	0.786848	1.21601	2.4226	2.40679	2.42566
PSAT_LOCUS15232	61.5099	52.4616	63.2912	71.8787	66.2027	64.1643	56.9569	51.2774	56.6021	64.5608	51.8392	57.2145	53.7474	49.303	55.7213	48.4671	57.3008	52.9597
PSAT_LOCUS15231	1.27883	1.42193	1.57297	2.37402	1.48898	1.1532	1.39536	1.48315	0.696679	0.82442	1.14443	0.991328	1.3865	1.88964	2.05448	1.79038	1.15843	1.34918
PSAT_LOCUS15230	14.0038	13.6525	11.8179	11.6882	8.68578	11.1444	13.2283	16.9913	14.2738	15.2231	9.86364	8.63788	11.1035	15.0752	13.5888	15.418	15.989	13.8017
PSAT_LOCUS17569	16.9509	14.7425	14.2111	16.2036	13.2665	16.2279	15.0604	19.9148	16.7092	15.2581	15.3511	10.9644	17.4193	17.749	20.1663	16.7849	16.2079	18.9526
PSAT_LOCUS17568	0	0	0	0	0	0	0	0	0	0	0	0	0	0	0	0	0	0
PSAT_LOCUS17561	0	0	0	0	0	0	0	0	0	0	0	0	0	0	0	0	0	0
PSAT_LOCUS17560	6.78577	6.52839	9.00479	9.78227	4.61381	10.7808	6.28556	6.97246	8.56215	8.02893	8.23259	4.29259	7.45179	9.46803	10.4842	13.2248	9.65695	10.1374
PSAT_LOCUS17563	77.3791	79.1241	70.0698	90.7715	68.6194	78.9112	77.4449	111.901	86.2	103.773	77.9877	61.0959	57.4398	71.6733	71.6372	88.9677	68.2196	79.7622
PSAT_LOCUS17562	0.638545	0.295695	0.939751	2.72191	4.08886	2.21677	1.16128	0.477629	0	1.27818	2.25367	2.11807	2.62348	0.345617	0.521031	2.34849	3.2493	3.40498
PSAT_LOCUS17565	0	0	0	0	0	0	0	0	0	0	0	0	0	0	0	0	0	0
PSAT_LOCUS17564	0	0	0	0	0	0	0	0	0	0	0	0	0	0	0	0	0	0
PSAT_LOCUS17567	0	0	0	0	0	0	0	0	0	0	0	0	0	0	0	0	0	0
PSAT_LOCUS17566	666.255	568.585	700.887	766.751	841.853	680.512	600.014	506.119	523.443	585.551	667.056	699.472	683.627	622.29	627.928	657.069	744.322	608.749
PSAT_LOCUS24865	21.703	12.7072	7.05111	1.03981	0.547416	1.37524	4.68366	30.6418	14.8088	6.0962	0.468127	0	4.80735	78.1105	1.23976	0.745015	0.249254	6.3355
PSAT_LOCUS28741	25.8359	12.599	17.6598	15.7836	13.2272	20.7102	9.44379	14.7052	17.9857	14.0356	9.72725	11.2889	14.4966	15.2195	11.75	14.3439	15.354	11.2002
PSAT_LOCUS2083	0	0	0	0	0	0	0	0	0	0	0	0	0	0	0	0	0	0
PSAT_LOCUS2082	0	0	0	0	0	0	0	0	0	0	0	0	0	0	0	0	0	0
PSAT_LOCUS2081	0	0	0	0	0.0533501	0	0.099519	0.19724	0	0	0.0757212	0	0.0564824	0	0	0	0	0
PSAT_LOCUS2080	0	0	0	0	0	0	0	0	0	0	0	0	0	0	0	0	0	0
PSAT_LOCUS2087	0	0	0	0	0	0	0	0	0	0	0	0	0	0	0	0	0	0
PSAT_LOCUS2086	0	0	0	0	0	0	0	0	0	0	0	0	0	0	0	0	0	0
PSAT_LOCUS2085	0	0	0	0	0	0	0	0	0	0	0	0	0	0	0	0	0	0
PSAT_LOCUS2084	0	0	0	0	0	0	0	0	0	0	0	0	0	0	0	0	0	0
PSAT_LOCUS2089	0	0	0	0	0	0	0	0	0	0	0	0	0	0	0	0	0	0
PSAT_LOCUS2088	0	0	0	0	0	0	0	0	0	0	0	0	0	0	0	0	0	0
PSAT_LOCUS6973	44.2843	43.6987	41.0511	32.3135	27.1746	33.4627	32.5717	47.6428	45.0981	35.3068	28.9796	15.7656	28.0705	42.7152	33.0543	49.112	44.657	46.2926
PSAT_LOCUS6972	2.25132	1.43491	1.20499	1.05338	2.02373	1.18935	2.52245	1.76992	1.30916	2.21962	2.51495	2.43293	2.92942	0.967983	2.78726	2.18919	2.58298	2.01535
PSAT_LOCUS6971	0.899769	1.69991	1.11532	6.22131	7.80346	7.95428	0.14034	0.94665	1.17245	5.22068	7.10646	6.56235	0.139358	0.45712	0.514274	7.20443	6.61611	6.05436
PSAT_LOCUS6970	0	0	0	0	0.0428539	0	0	0	0	0	0	0.0496445	0	0	0	0	0.126385	0
PSAT_LOCUS6977	35.2412	42.6171	28.6945	38.0991	29.7835	39.3852	30.8	37.8621	39.7319	46.7091	49.166	33.8243	17.5633	17.2151	27.7796	37.0403	36.1184	43.0211
PSAT_LOCUS6976	1.31565	1.64191	1.81352	1.47784	0.573929	1.09584	0.885346	1.23991	1.47446	1.40367	0.749868	0.65629	1.20649	1.58308	1.05261	1.79625	1.22459	1.00533
PSAT_LOCUS6975	16.5211	10.1124	8.08148	2.0116	1.10426	2.31496	4.51986	11.6806	7.56577	5.48596	0.742721	2.09863	9.75051	13.5382	10.5402	0.155085	0.986055	0.962051
PSAT_LOCUS6974	23.1553	17.1721	16.627	24.2668	15.057	18.4643	13.5329	19.8444	18.9976	26.0666	15.8459	14.7734	19.624	20.7799	17.4832	11.1753	11.2515	14.1756
PSAT_LOCUS6979	1.02474	1.36446	0.728252	2.0005	1.66419	2.38	1.09072	1.46877	1.07875	2.22952	1.56222	1.34945	1.20852	0.920161	1.4772	1.8089	2.9933	3.7148
PSAT_LOCUS6978	2.1284	2.71265	2.47633	1.78524	1.15376	2.53375	1.31485	2.45312	2.84732	2.30108	1.51742	0.84566	1.43653	2.11085	3.15556	3.43257	4.48314	3.88137
PSAT_LOCUS1198	0	0	0	0	0	0	0	0	0	0	0	0	0	0	0	0	0	0
PSAT_LOCUS1199	0	0	0	0	0	0	0	0	0	0	0	0	0	0	0	0	0	0
PSAT_LOCUS1194	0	0	0	0.0252843	0	0	0.014492	0.0150341	0.012868	0	0.00726329	0.0119404	0	0.0139298	0	0	0	0.0114929
PSAT_LOCUS1195	0.00602517	0.0106203	0	0	0.00604925	0.00631472	0.00748251	0.0388107	0	0	0.0153843	0.0104402	0	0.0143845	0	0	0	0.0100581
PSAT_LOCUS1196	0	0	0	0	0	0	0	0	0	0	0.0405195	0	0	0	0	0	0	0
PSAT_LOCUS1197	0.0682195	0.0807966	0	0	0.0466168	0.0427792	0.103943	0.154356	0	0.0253128	0.0679293	0	0	0	0	0	0	0.173211
PSAT_LOCUS1190	0	0	0	0	0	0	0	0	0	0	0	0	0	0	0	0	0	0
PSAT_LOCUS1191	0	0	0	0	0	0	0	0	0	0	0	0	0	0	0	0	0	0
PSAT_LOCUS1192	0	0	0	0	0	0	0	0	0	0	0	0	0	0	0	0	0	0
PSAT_LOCUS1193	0	0	0	0	0.00493946	0	0	0	0	0	0	0	0	0	0	0	0	0
PSAT_LOCUS8651	20.3164	19.8813	19.1659	19.8209	12.4337	15.7459	18.0853	22.6437	19.5361	17.9985	15.0233	11.4825	17.1122	22.5757	23.5277	20.8779	20.4243	17.5804
WD_newGene_2025	12.3457	11.8123	12.2651	0	0	0	3.78036	5.12695	12.1934	0	0	0	2.15557	7.14941	0	0	0	0
PSAT_LOCUS6357	0	0	0	0	0	0	0	0	0	0	0	0	0	0	0	0	0	0
PSAT_LOCUS6356	11.7288	9.29806	10.6789	10.5602	6.08983	9.34775	6.87474	11.1664	11.0648	9.98771	8.20797	5.26501	12.2744	13.0954	14.9343	10.8909	10.3763	12.111
PSAT_LOCUS6355	0	0	0	0	0	0	0	0	0	0	0	0	0	0	0	0	0.00314232	0
PSAT_LOCUS6354	22.4955	31.9108	24.1469	20.1478	11.7332	20.6777	13.0306	33.8097	28.1823	24.6994	9.14136	3.21626	10.6048	20.7809	18.8924	58.9222	44.16	49.0282
PSAT_LOCUS6353	0	0	0	0	0	0	0	0	0	0	0	0	0	0	0	0	0	0
PSAT_LOCUS6352	0	0	0	0	0	0	0	0	0	0	0	0	0	0	0	0	0	0
PSAT_LOCUS6351	0	0	0	0	0	0	0	0	0	0.699214	0	0.430264	0.481349	0.106797	0.374673	0	0	0
PSAT_LOCUS6350	0	0	0	0.0780591	0	0	0	0	0	0	0	0	0	0	0	0	0	0
PSAT_LOCUS31172	0.325979	0.381665	0.233965	0	0	0.0567281	0.231597	0.533987	0.498291	0.0347375	0.0205692	0	0.471571	1.26057	0.269246	0	0.0195113	0.0218074
PSAT_LOCUS31173	0.129703	0.181202	0.0701894	0	0	0.107755	0	0	0.0917912	0	0.327167	0.0707356	0	0	0	0.100178	0.311026	0.324551
PSAT_LOCUS31170	0	0	0	0	0	0	0	0	0	0	0	0	0	0	0	0	0	0
PSAT_LOCUS31171	466.895	596.796	484.456	615.87	492.849	580.576	390.267	557.374	596.549	666.74	439.546	394.823	327.153	517.662	409.802	986.349	791.736	784.285
PSAT_LOCUS31176	38.7458	50.5544	48.6135	53.3489	109.184	58.5806	88.5117	40.1899	42.2017	76.1281	102.966	138.764	58.4256	35.4718	43.2783	58.8942	64.4504	64.9564
PSAT_LOCUS31177	7.54542	6.45489	9.21696	4.85225	6.02325	6.00889	6.0945	4.58749	5.62995	3.76307	6.86323	3.93099	6.38126	5.23167	3.87341	6.01292	6.52038	5.54771
PSAT_LOCUS6359	13.7753	9.17842	11.5077	13.6232	5.70916	6.80052	10.7902	29.4807	21.7833	12.6596	6.00671	3.68516	17.6522	18.3098	18.8153	18.4367	15.6511	16.0629
PSAT_LOCUS31175	0	0.23945	0	0	0.172655	0	0.0904159	0	0	0.166749	0.127624	0.39537	0	0.167319	0	0	0.481614	0.141751
WD_newGene_2024	3.56182	0.610284	2.06749	0	0	0	0.326054	2.67041	2.89488	0	0	0	0.53563	2.12078	0	0	0	0
PSAT_LOCUS21	0	0	0	0	0	0	0	0	0	0	0	0	0	0	0	0	0	0
PSAT_LOCUS20	0	0	0	0	0	0	0	0	0	0	0	0	0	0	0	0	0	0
PSAT_LOCUS23	0	0	0	0	0	0	0	0	0	0	0	0	0	0	0	0	0	0
PSAT_LOCUS22	0	0	0	0	0	0	0	0	0	0	0	0	0	0	0	0	0	0
PSAT_LOCUS25	0.0965086	0.0937697	0.0544603	0.31984	0.2577	0.165993	0.0931421	0.0928558	0.0689711	0.18852	0.258415	0.126192	0.035415	0.118735	0.106422	0.10095	0.119203	0.150645
PSAT_LOCUS24	0.137684	0.219891	0.131697	0.0504287	0.17518	0.316551	0.206447	0.301542	0.198493	0.107105	0.212462	0.141831	0.0650231	0.231645	0.155486	0.139267	0.0931572	0.104005
PSAT_LOCUS27	0.170295	0.248844	0.114653	0.196324	0.156955	0.24083	0.221114	0.2903	0.159355	0.149464	0.240129	0.200849	0.202374	0.138063	0.200536	0.125121	0.214603	0.173364
PSAT_LOCUS26	1.42135	2.1343	1.99332	0.496663	0.377921	0.549107	1.42656	1.84743	3.07273	0.457658	0.375237	0.316997	0.264124	7.71733	1.12668	0.292978	0.178683	0.168686
PSAT_LOCUS29	0	0	0	0	0	0	0	0	0	0	0	0	0	0	0	0	0	0
PSAT_LOCUS28	0	0	0	0	0	0	0	0	0	0	0	0	0	0	0	0	0	0
WD_newGene_7118	3.3526	3.76267	5.36108	2.64231	1.376	2.59514	2.7272	4.81346	2.90827	2.33985	1.99923	1.15636	5.36326	2.46566	7.85079	4.37214	2.72471	3.84297
WD_newGene_7119	0.842673	1.43639	0.663828	0.688045	0.326158	0.802108	0.249813	0.689087	2.14847	0.826072	0.137974	0.21645	0	0.744231	0	1.11938	0.781001	0.81206
WD_newGene_6647	6.49459	4.41332	6.41524	8.86806	3.74322	7.97954	0.962805	2.23146	5.18855	8.42303	3.85782	3.78349	1.41004	4.91822	0.0629199	7.49519	2.59817	7.18617
WD_newGene_6646	0.33634	0.0835711	0.0639501	0.337714	0.317643	0.607087	0	0	0	0.0871891	0	0.152698	0.0433757	0.0910217	0	0.456182	0.0204228	0.277894
WD_newGene_6645	9.06989	14.7747	9.65919	6.25194	5.40803	5.45165	16.8099	29.7376	24.4898	11.3807	8.56756	4.51543	4.94262	16.1115	8.30611	6.57421	3.4041	6.23214
WD_newGene_6642	0	0	0	0	0	0	0.760155	0.777663	0	0	0	0	0.0814504	0	0	0	0	0
WD_newGene_6641	6.63867	1.2896	3.77219	2.42429	0.43872	1.416	2.29643	13.2701	8.04151	3.26908	0.802026	0.369535	3.86253	6.70118	4.06916	1.67922	2.21897	3.48465
WD_newGene_2544	2.9315	2.89001	2.26508	9.16446	4.82018	8.34921	1.57932	2.68331	2.92365	8.05182	5.99152	4.29603	2.73919	2.48523	3.5163	10.8455	8.86702	9.49968
WD_newGene_2545	5.2939	4.49901	3.57442	13.0187	7.63787	12.4914	3.07733	4.87835	5.00968	11.7813	8.13554	6.48313	4.75068	4.34741	5.8789	15.9227	12.8193	13.6953
WD_newGene_6649	4.13743	3.57111	3.20074	4.51298	2.81565	4.70981	4.21969	3.90993	3.2647	4.22421	3.81971	2.72887	3.56672	3.89477	5.04541	4.32054	2.51619	4.4435
WD_newGene_2022	0.421126	0.199871	0.331051	0.85308	0.453981	0.789128	0.813258	0.558481	0.407117	0.477376	0.596791	0.882634	0.356066	0.37565	0.525265	0.397404	0.41868	0.606582
PSAT_LOCUS17166	7.37698	22.2565	8.93806	10.5728	31.0778	12.5707	9.97681	2.53014	3.96193	3.07022	4.04381	1.91953	49.1194	90.9825	12.9784	4.63098	9.50555	8.44813
WD_newGene_6390	8.50792	5.98247	6.95596	4.67068	4.04855	4.45712	4.11671	6.26523	4.95871	5.75136	3.36982	2.34286	5.22986	6.91717	7.00669	4.12836	3.94987	4.60149
WD_newGene_6395	0.796615	0.895341	1.17749	0	0	0	0.469889	0.348076	0.703011	0	0	0	0.25052	0	0	0	0	0
WD_newGene_6394	0.90004	1.30189	1.3802	0	0.182754	0	0.938386	0.577256	2.04437	0.40304	0.273364	0.231697	0.366454	0.827723	0.267251	0.165989	0.0734091	0.336551
WD_newGene_6398	2.4943	1.72758	2.00972	0	0	0	0.232792	0.489989	1.14348	0	0	0	0.247657	1.02641	0.115582	0	0	0
PSAT_LOCUS22586	0.233442	0.350948	0.119918	0.0530819	0.0506626	0.360867	0.143675	0	0.178867	0.344473	0.0698522	0	0.19781	0	0.0546839	0.558208	0.127284	0.285173
PSAT_LOCUS30621	0	0	0	0	0.0975445	0	0.0801541	0.364534	0.0386796	0	0.0752918	0	0	0.383276	0	0.179126	0.585845	2.34659
PSAT_LOCUS30620	0	0	0	2.11922	1.14471	1.61959	1.30309	0.880974	0	2.86091	1.01331	0.893236	1.84379	0.504832	1.46079	1.00436	0.951902	0.968026
PSAT_LOCUS30623	0	0	0	0	0	0.0636162	0	0	0	0.0697891	0	0	0	0	0	0.0423348	0	0
PSAT_LOCUS30622	0	0.0832619	0	0	0	0	0	0	0	0	0	0	0	0	0	0	0	0
PSAT_LOCUS30625	0	0	0	0	0	0	0	0	0	0	0	0	0	0	0	0.150211	0	0.180306
PSAT_LOCUS30624	0.0906671	0	0	0	0	0.285765	0.0226082	0.184389	0.0385649	0.499896	0.0795614	0.097554	0	0.0394606	0.564289	0.878182	0.772502	3.1941
PSAT_LOCUS30627	0	0	0	0.0754714	0.0701976	0.145561	0	0	0	0.0836201	0	0.0891193	0.177975	0	0	0.101746	0.160002	0.258545
PSAT_LOCUS30626	15.8586	12.55	15.0734	14.9736	8.34959	13.0248	10.711	18.6848	16.8676	13.7338	8.85847	7.09108	13.1783	17.4925	16.791	13.6442	12.5208	14.1628
PSAT_LOCUS30629	19.6057	18.1205	18.7207	18.0821	13.7261	16.3717	15.2591	27.502	21.8291	17.7275	12.4554	9.65757	17.0334	18.843	17.8749	25.7433	27.0026	28.9583
PSAT_LOCUS30628	96.9037	76.6159	90.5236	81.7306	62.9339	79.7804	76.9256	119.552	96.248	78.043	69.7067	49.0134	99.1144	105.684	121.82	79.6509	81.917	83.6454
WD_newGene_1016	0.706871	0.82858	0.857877	1.25892	0.402493	0.865594	0.254889	0.119891	0.705925	0.91216	0.507587	0.574693	0.227295	0.828262	0.162491	1.82666	1.26508	1.12916
WD_newGene_1012	14.8028	14.924	15.4026	11.542	10.6972	13.1348	17.1353	18.2153	17.1504	14.4619	12.2186	11.2456	19.9218	11.6715	20.3669	13.5866	10.9768	11.1223
WD_newGene_1011	987.135	1117.31	1150.75	840.08	1469.57	944.932	1356.39	604.814	859.633	860.893	1446.92	1766.96	1013.73	821.748	669.919	889.476	1128.09	865.663
WD_newGene_1010	0	0	0	0	0	0	1.21951	2.19987	0	0	0	0	1.78788	0.918534	3.7857	0	0	0
PSAT_LOCUS22580	1.23882	9.16003	0.806999	0.380963	1.39967	1.38936	1.53431	0.485297	0.29789	5.3044	3.81017	10.3921	0.558061	0.270363	1.18119	0.444639	0.724747	2.09903
WD_newGene_1018	31.3113	51.2895	33.5454	41.3811	23.6664	38.1033	43.3821	44.5997	52.3064	51.3106	72.2998	45.4694	29.1493	66.0921	48.4019	33.7686	27.596	31.1363
PSAT_LOCUS7754	211.77	316.817	229.267	262.324	179.745	316.238	190.574	378.779	295.885	378.878	172.471	133.526	149.547	247.615	255.249	652.821	450.02	527.285
PSAT_LOCUS7755	0.0669203	24.4066	1.94367	3.55068	0.451893	10.5238	14.9273	4.98542	19.5814	8.95442	1.87319	0.276926	12.5574	7.28002	19.8281	1.75673	5.68527	2.01825
PSAT_LOCUS7756	12.4478	1.86017	4.56066	0.954331	0.139682	1.12172	2.8049	13.3775	10.1625	1.63969	0.168789	0.246661	2.8279	4.23582	1.78146	0	0	0.691087
PSAT_LOCUS7757	12.7067	6.81574	13.865	4.3681	0.835047	0.903599	2.97064	4.33765	15.4902	3.96045	1.51641	0.531959	2.60721	10.2986	2.1563	10.1308	4.69425	8.55609
PSAT_LOCUS7750	0.00669	0.00109431	0.0091617	0.00245787	0	0.000954838	0	0.00227648	0.00309478	0.00096136	0.00114968	0	0.00109394	0.00638929	0.00215101	0.00249824	0.0022701	0.00957204
PSAT_LOCUS7751	10.9478	8.5552	8.43267	8.20806	5.56015	7.76562	7.30697	11.1084	9.75954	9.0415	8.02358	5.06878	8.79147	10.2379	9.55253	11.2695	10.7901	11.3966
PSAT_LOCUS7752	3.08313	0.790861	3.69519	7.6333	5.53972	12.0808	2.97439	1.72364	1.05575	3.02353	5.77473	1.20931	3.83853	1.77769	1.7956	10.3949	14.2027	2.71895
PSAT_LOCUS7753	0	0	0	0	0	0	0	0.132886	0.0383641	0	0	0	0	0	0	0	0	0
PSAT_LOCUS7758	1.80825	1.9098	2.04587	1.14049	0.153462	0.41043	0.935143	0.554225	2.63395	1.11739	0.285157	0.85809	0.544283	1.80046	0.24256	2.07755	0.606106	1.32937
PSAT_LOCUS7759	4.41737	13.0962	5.6892	4.76683	8.85114	9.48864	15.7154	4.96795	2.56375	5.98231	8.81836	9.58562	23.8905	5.80509	33.6146	7.36492	8.73985	5.9818
PSAT_LOCUS2508	0	0	0	0	0	0	0	0	0	0	0	0	0	0	0	0	0	0
PSAT_LOCUS2509	0	0	0	0	0	0	0	0	0	0	0	0	0	0	0	0	0	0
PSAT_LOCUS32871	0	0	0	0	0	0	0	0	0	0	0	0	0	0	0	0	0	0
PSAT_LOCUS1978	0	0	0	0	0	0	0	0	0	0	0	0	0	0	0	0	0	0
PSAT_LOCUS1979	0	0	0	0	0	0	0	0	0	0	0	0	0	0	0	0	0	0
PSAT_LOCUS1976	0	0	0	0	0	0	0	0	0	0	0	0	0	0	0	0	0	0
PSAT_LOCUS1977	0	0	0	0	0	0	0	0	0	0	0	0	0	0	0	0	0	0
PSAT_LOCUS1974	0	0	0	0	0	0	0	0	0	0	0	0	0	0	0	0	0	0
PSAT_LOCUS1975	0	0	0	0	0	0	0	0	0	0	0	0	0	0	0	0	0	0
PSAT_LOCUS1972	0	0	0	0	0	0	0	0	0	0	0	0	0	0	0	0	0	0
PSAT_LOCUS1973	0	0	0	0	0	0	0	0	0	0	0	0	0	0	0	0	0	0
PSAT_LOCUS1970	0	0	0	0	0	0	0	0	0	0	0	0	0	0	0	0	0	0
PSAT_LOCUS1971	0	0	0	0	0	0	0	0	0	0	0	0	0	0	0	0	0	0
PSAT_LOCUS26275	106.739	93.2862	87.9316	133.299	125.075	111.883	105.759	206.693	134.093	136.215	192.92	109.452	76.363	150.313	109.634	85.0977	73.0082	78.7198
PSAT_LOCUS26274	5.88597	8.61776	9.88647	13.6764	10.3533	12.5887	9.58388	5.56152	5.19219	12.3458	11.265	8.96085	6.35549	7.05736	6.86923	15.063	15.5601	15.989
PSAT_LOCUS26277	3.80281	4.84083	4.21826	2.72526	3.48739	3.7759	3.55071	3.32842	4.45817	3.11691	2.76788	3.30268	3.30381	2.69805	2.40584	2.68688	3.78462	4.32533
PSAT_LOCUS26276	18.5587	22.6546	19.5362	15.7524	8.98104	14.419	10.896	25.3092	21.0233	18.4901	7.17978	2.07306	9.90347	15.2176	14.6571	36.1138	27.2981	30.3136
PSAT_LOCUS26271	0	0	0	0	0	0	0	0	0	0	0	0	0	0	0	0	0	0
PSAT_LOCUS26270	0	0	0	0	0	0	0	0	0	0	0	0	0.0722545	0.073423	0	0	0	0
PSAT_LOCUS26273	8.24496	6.48702	7.70046	5.95523	5.57727	4.29538	6.09645	8.69908	9.36708	5.19369	3.54024	4.69717	5.68124	7.10872	6.9767	7.50672	6.59491	8.5185
PSAT_LOCUS26272	58.0375	27.8601	38.9274	66.8509	27.3788	40.6021	23.1053	37.9628	32.9672	52.6643	38.6586	19.4594	45.9123	74.2487	54.1456	27.7031	16.6706	27.7812
PSAT_LOCUS26279	16.5203	26.3616	22.2123	17.9254	11.0496	17.3163	14.263	25.1543	24.7611	22.1211	12.6162	8.36458	11.8813	19.731	16.4088	41.5351	36.4479	37.7938
PSAT_LOCUS26278	0.155295	0.766779	0.666945	0.0749826	0.276838	0.363572	0.295621	0.358844	0.168744	0.369244	0.156024	0.179151	0.338228	0.179352	0.412911	0.769471	0.859148	0.589857
PSAT_LOCUS32669	43.385	27.3612	36.3767	29.4543	18.0161	26.1577	23.3135	44.5938	37.8484	26.1335	20.6073	13.6219	35.1929	44.528	35.0702	26.241	24.5705	27.8164
PSAT_LOCUS32668	7.35019	8.0192	5.75997	6.00853	4.14363	5.77232	5.46093	9.40549	7.78468	6.12678	4.7979	3.70467	6.59999	6.56619	6.25635	6.85451	6.17157	5.85115
PSAT_LOCUS32663	0	0	0	0	0	0	0	0	0	0	0	0	0	0	0	0	0	0
PSAT_LOCUS32662	0	0	0	0	0	0	0	0	0	0	0	0	0	0	0	0	0	0
PSAT_LOCUS32661	13.0145	14.1346	11.2141	37.3519	24.7456	21.4972	18.4095	9.35448	5.02496	27.1653	41.0023	26.7933	21.2581	11.2689	22.2654	18.2972	17.2774	22.7081
PSAT_LOCUS32660	0	0.150659	0	0	0.0659133	0.0328819	0	0	0	0	0	0	0	0	0	0	0.0370193	0
PSAT_LOCUS32667	0	0	0	0	0	0	0	0	0	0	0	0	0	0	0	0	0	0
PSAT_LOCUS32666	17.1794	13.0306	40.6517	31.7451	35.7129	23.9065	27.4031	20.7474	21.6491	7.35208	21.9319	9.47333	22.7469	14.853	28.8788	29.264	36.9296	37.5614
PSAT_LOCUS32665	0	0	0	0	0	0	0	0	0	0	0	0	0	0	0.303375	0	0	0
PSAT_LOCUS32664	0	0	0	0	0	0	0	0	0	0	0	0	0	0	0	0	0	0
PSAT_LOCUS4225	94.0735	121.917	100.521	83.9237	56.851	81.2317	72.173	115.581	122.319	97.0406	58.9549	37.945	60.534	89.6948	72.3488	151.177	112.368	127.834
PSAT_LOCUS8765	22.991	20.469	19.9148	15.7183	15.7645	18.826	18.3934	24.744	22.9762	18.6361	16.4976	12.9331	16.2018	22.1597	21.8674	21.2665	18.4293	21.4926
PSAT_LOCUS8766	11.06	9.69086	11.1892	10.5378	7.51642	11.4217	8.47927	11.9486	11.1693	10.9938	6.43341	6.6372	9.50499	10.8962	10.2773	11.0064	8.70008	10.1272
PSAT_LOCUS18008	11.8193	10.1687	11.0019	9.73614	5.77424	8.65809	9.59688	17.1763	14.653	11.5616	7.93455	5.04357	8.64743	12.4112	13.2953	11.6011	13.7627	13.7351
PSAT_LOCUS8760	1.81302	1.59567	1.58844	1.09725	0.772447	1.00969	0.868935	0.877136	1.73254	0.87617	0.703744	0.802446	0.824182	0.826991	0.836517	0.999958	1.14348	0.909629
PSAT_LOCUS8761	6.20706	6.42525	5.83414	7.03989	3.94273	7.68122	3.23022	5.73641	5.32708	6.15011	4.51903	4.00463	4.53	6.87654	6.25828	9.01662	6.81395	8.18125
PSAT_LOCUS4223	131.855	109.661	115.114	105.416	54.8504	98.1513	61.6781	127.065	122.576	98.8885	51.2563	29.909	75.3967	134.643	116.218	123.66	100.317	107.744
PSAT_LOCUS8763	1.59851	1.44157	1.69558	1.75597	0.945226	1.83529	1.3022	2.87832	1.69058	1.5257	1.82189	1.36943	1.98176	2.20819	1.32285	2.31613	1.5897	2.06661
PSAT_LOCUS18003	205.396	191.717	182.897	231.4	127.309	170.726	132.427	198.214	224.473	267.347	132.603	105.571	115.792	168.359	153.017	194.88	169.111	209.521
PSAT_LOCUS18002	0	0	0	0	0	0	0	0	0	0	0	0	0	0	0	0	0	0
PSAT_LOCUS18001	2.1086	7.77614	2.32924	2.75321	3.11792	2.46932	5.63973	2.80701	2.3821	9.50973	3.22718	9.69679	4.54238	2.37521	4.58724	4.40942	4.70062	4.56854
PSAT_LOCUS18000	9.14797	9.40964	8.47384	9.75139	6.91068	7.58135	6.78373	15.8184	13.8334	10.8915	6.54107	6.72759	6.38345	10.5905	8.6002	15.1029	11.9646	15.4586
PSAT_LOCUS18007	0.153098	0.570591	0	0.581013	0.309879	0.264902	0	0	0	0.351274	0	0.158467	0	0	0	0.250966	0	0
PSAT_LOCUS8769	2.39055	1.15271	1.41771	1.51872	1.32922	2.54767	1.88176	3.02602	1.98954	2.24951	1.73732	1.37811	2.10359	1.96428	2.5544	2.19069	1.4983	1.81161
PSAT_LOCUS18005	0	0	0	0	0	0	0	0	0	0	0	0	0	0	0	0	0	0
PSAT_LOCUS18004	8.3163	22.2652	10.7396	11.5011	16.2301	13.6794	25.6698	11.9187	9.25034	17.1988	19.1584	26.5307	19.6447	7.354	20.5124	9.29571	12.6293	12.8979
PSAT_LOCUS9415	0.0978687	0.21378	0.33731	0.229067	0.0730333	0.052258	0.0607699	0.232413	0.0489233	0.0857078	0.0804349	0	0	0.266366	0	0.382451	0.0906248	0.178076
PSAT_LOCUS9414	6.31413	5.12962	6.76491	4.99348	4.13602	5.81153	0.675609	2.41396	6.5068	5.87845	4.28753	2.69876	0.670525	7.58476	2.79343	8.72872	5.66877	6.43646
PSAT_LOCUS9417	23.8176	116.387	42.1596	31.5025	31.0208	29.9144	44.5305	20.0718	31.1297	43.2064	56.4287	71.6347	20.1029	12.4998	35.5013	129.989	125.412	102.666
PSAT_LOCUS9416	24.7689	17.9573	19.1658	20.54	11.9027	17.677	12.788	24.563	28.5644	23.6122	17.8437	14.3857	16.6693	20.6588	17.4442	17.1327	16.5896	19.8247
PSAT_LOCUS9411	23.753	22.2387	20.8722	16.8279	12.1989	20.6071	25.3743	27.5413	24.2025	16.3896	15.5578	18.9492	31.0327	27.3376	28.2728	15.3289	21.0585	21.8851
PSAT_LOCUS9410	0	0	0	0	0	0	0	0	0	0	0	0	0	0	0	0	0	0
PSAT_LOCUS9413	8.21906	10.2667	12.141	10.1695	8.90013	9.20676	16.1491	11.6659	10.4362	9.5525	10.8093	8.92193	14.0362	10.4671	14.0935	13.743	15.3288	14.7868
PSAT_LOCUS9412	1.48044	1.82696	1.97043	1.31709	1.11953	0.857406	1.26229	2.1312	2.61339	1.40063	1.15806	0.908408	0.991431	1.41333	1.7297	1.27407	2.07915	1.958
PSAT_LOCUS13653	2.2659	5.62775	2.95001	1.16614	2.22008	2.56538	3.95188	3.77105	3.4116	2.2189	1.58247	2.70657	5.18925	2.64162	4.69511	2.62741	2.69229	2.1603
PSAT_LOCUS13652	0	0	0	0	0	0	0	0	0	0	0	0	0	0	0	0	0	0
PSAT_LOCUS13651	0	0	0	0	0	0	0	0	0	0	0	0	0	0	0	0	0	0
PSAT_LOCUS13650	0	0	0	0	0	0	0	0	0	0	0	0	0	0	0	0	0	0
PSAT_LOCUS9419	0.0569681	1.41934	0.146648	0	0.734922	0.541367	1.14848	0	0.330142	1.6527	0.670154	4.00814	0.71343	0	0.433804	0.0676382	0.194698	0.373532
PSAT_LOCUS9418	0	0	0.235727	0	0	0	0	0	0	0.0498553	0.0631018	0	0	0	0	0	0	0.0589645
[truncated: 34,916 more rows]

## Sheet: Table S2
Table S2 RNA-seq quality control metrics for all samples
Sample	Raw read pairs	Clean read pairs	Mapping rate	GC(%)	Q30(%)
SD0_1	24902616	24748130	46085728(93.11%)	42.9	94.8
SD0_2	21679695	21536714	40401437(93.80%)	43.04	94.91
SD0_3	22371904	22237158	41904047(94.22%)	42.89	94.88
RD0_1	20967921	20856672	38380518(92.01%)	43.14	95.41
RD0_2	24329176	24192835	45050677(93.11%)	43.56	95.34
RD0_3	25337806	25197785	46396063(92.06%)	43.23	95.2
SD3_1	20274619	20162650	37312946(92.53%)	43.27	94.92
SD3_2	20367174	20237401	37269587(92.08%)	42.81	94.91
SD3_3	23232772	23089545	42720405(92.51%)	42.78	94.99
RD3_1	22984676	22870604	42408005(92.71%)	43.13	95.37
RD3_2	20963274	20851137	38512683(92.35%)	43.32	94.74
RD3_3	23348003	23215134	43241421(93.13%)	43.64	94.89
SD6_1	21527213	21420210	39965079(93.29%)	43.08	95.18
SD6_2	21527417	21405256	39634440(92.58%)	42.92	95.3
SD6_3	23109426	22974565	42732445(93.00%)	42.94	94.7
RD6_1	21302328	21178514	39872728(94.14%)	42.84	95.08
RD6_2	22738063	22612116	42235381(93.39%)	42.99	94.74
RD6_3	20457207	20344067	38177722(93.83%)	42.81	94.75

## Sheet: Table S3
Table S3 Detailed information of all metabolites identified in this study
Metabolite	KEGG Compound Name	Formula	Exact.Mass	Accession number of the metabolite in the database			CAS	KEGG Compound id	Accession number of the metabolite in the Human Metabolome Database (HMDB)	Primary classification of the metabolite in the HMDB	Secondary classification of the metabolite in the HMDB	Tertiary classification of the metabolite in the HMDB	Quaternary classification of the metabolite in the HMDB	KEGG.LINK	Pathway	Identification Level
				NIKKAJI	ChEBI	PubChem			HMDB	KingDom	Super.Class	Class	Sub.Class
2-Oxoglutaric acid	2-Oxoglutarate	C5H6O5	146.022	J11.847H	30915	3328	328-50-7	C00026	HMDB0000208	Organic compounds	Organic acids and derivatives	Keto acids and derivatives	Gamma-keto acids and derivatives	https://www.genome.jp/dbget-bin/www_bget?cpd:C00026	map00020 Citrate cycle (TCA cycle);map00040 Pentose and glucuronate interconversions;map00053 Ascorbate and aldarate metabolism;map00220 Arginine biosynthesis;map00250 Alanine, aspartate and glutamate metabolism;map00300 Lysine biosynthesis;map00310 Lysine degradation;map00340 Histidine metabolism;map00365 Furfural degradation;map00430 Taurine and hypotaurine metabolism;map00471 D-Glutamine and D…	Level 2 (putative annotated)
Corchorifatty acid F		C18H32O5	328.225		91218		95341-44-9		HMDB0035919	Organic compounds	Lipids and lipid-like molecules	Fatty Acyls	Lineolic acids and derivatives			Level 2 (putative annotated)
D-(+)-Malic acid	(R)-Malate	C4H6O5	134.022	J14.674I	30796	3780	636-61-3	C00497	HMDB0031518	Organic compounds	Lipids and lipid-like molecules	Fatty Acyls	Fatty acids and conjugates	https://www.genome.jp/dbget-bin/www_bget?cpd:C00497	map00650 Butanoate metabolism;map01100 Metabolic pathways;	Level 2 (putative annotated)
O-Acetylserine	O-Acetyl-L-serine	C5H9NO4	147.053	J37.500D	17981	4228	5147-00-2	C00979	HMDB0003011	Organic compounds	Organic acids and derivatives	Carboxylic acids and derivatives	Amino acids, peptides, and analogues	https://www.genome.jp/dbget-bin/www_bget?cpd:C00979	map00270 Cysteine and methionine metabolism;map00908 Zeatin biosynthesis;map00920 Sulfur metabolism;map00997 Biosynthesis of various secondary metabolites - part 3;map01100 Metabolic pathways;map01110 Biosynthesis of secondary metabolites;map01120 Microbial metabolism in diverse environments;map01200 Carbon metabolism;map01230 Biosynthesis of amino acids;map04122 Sulfur relay system;	Level 2 (putative annotated)
Soyasaponin I	Soyasaponin I	C48H78O18	942.519	J21.686K		11175	51330-27-9	C08983	HMDB0034649	Organic compounds	Lipids and lipid-like molecules	Prenol lipids	Terpene glycosides	https://www.genome.jp/dbget-bin/www_bget?cpd:C08983		Level 2 (putative annotated)
16-Hydroxyhexadecanoic acid	16-Hydroxypalmitate	C16H32O3	272.235	J11.795A	55328	103061400		C18218	HMDB0006294	Organic compounds	Lipids and lipid-like molecules	Fatty Acyls	Fatty acids and conjugates	https://www.genome.jp/dbget-bin/www_bget?cpd:C18218	map00073 Cutin, suberine and wax biosynthesis;map01100 Metabolic pathways;	Level 2 (putative annotated)
D-(-)-Ribose																Level 4 (unidentified)
Gluconic acid	D-Gluconic acid	C6H12O7	196.058	J3.286G	33198	3556	526-95-4	C00257	HMDB0000625	Organic compounds	Organic oxygen compounds	Organooxygen compounds	Carbohydrates and carbohydrate conjugates	https://www.genome.jp/dbget-bin/www_bget?cpd:C00257	map00030 Pentose phosphate pathway;map01100 Metabolic pathways;map01110 Biosynthesis of secondary metabolites;map01120 Microbial metabolism in diverse environments;map01200 Carbon metabolism;	Level 2 (putative annotated)
伪,伪-Trehalose																Level 4 (unidentified)
Citraconic acid	2-Methylmaleate	C5H6O4	130.027	J6.106I	17626	5291	498-23-7	C02226	HMDB0000634	Organic compounds	Lipids and lipid-like molecules	Fatty Acyls	Fatty acids and conjugates	https://www.genome.jp/dbget-bin/www_bget?cpd:C02226	map00290 Valine, leucine and isoleucine biosynthesis;map00660 C5-Branched dibasic acid metabolism;map01100 Metabolic pathways;map01210 2-Oxocarboxylic acid metabolism;	Level 2 (putative annotated)
2-Isopropylmalic acid	alpha-Isopropylmalate	C7H12O5	176.068	J319.987H	35128	5516	3237-44-3	C02504	HMDB0000402	Organic compounds	Lipids and lipid-like molecules	Fatty Acyls	Fatty acids and conjugates	https://www.genome.jp/dbget-bin/www_bget?cpd:C02504	map00290 Valine, leucine and isoleucine biosynthesis;map00620 Pyruvate metabolism;map01100 Metabolic pathways;map01110 Biosynthesis of secondary metabolites;map01210 2-Oxocarboxylic acid metabolism;map01230 Biosynthesis of amino acids;	Level 2 (putative annotated)
Stearic acid	Octadecanoic acid	C18H36O2	284.272	J1.379J	28842	4692	57-11-4	C01530	HMDB0000827	Organic compounds	Lipids and lipid-like molecules	Fatty Acyls	Fatty acids and conjugates	https://www.genome.jp/dbget-bin/www_bget?cpd:C01530	map00061 Fatty acid biosynthesis;map01040 Biosynthesis of unsaturated fatty acids;map01060 Biosynthesis of plant secondary metabolites;map04745 Phototransduction - fly;	Level 2 (putative annotated)
Citric acid	Citrate	C6H8O7	192.027	J2.824J	30769	3458	77-92-9	C00158	HMDB0000094	Organic compounds	Organic acids and derivatives	Carboxylic acids and derivatives	Tricarboxylic acids and derivatives	https://www.genome.jp/dbget-bin/www_bget?cpd:C00158	map00020 Citrate cycle (TCA cycle);map00250 Alanine, aspartate and glutamate metabolism;map00630 Glyoxylate and dicarboxylate metabolism;map00720 Carbon fixation pathways in prokaryotes;map00997 Biosynthesis of various secondary metabolites - part 3;map01060 Biosynthesis of plant secondary metabolites;map01061 Biosynthesis of phenylpropanoids;map01062 Biosynthesis of terpenoids and steroids;map01…	Level 2 (putative annotated)
4-Oxoproline	4-Oxoproline	C5H7NO3	129.043					C01877						http://www.genome.jp/dbget-bin/www_bget?cpd:C01877	map00330 Arginine and proline metabolism;map01100 Metabolic pathways;	Level 4 (unidentified)
未-Gluconic acid 未-lactone																Level 4 (unidentified)
D-(+)-Mannose																Level 4 (unidentified)
D-(-)-Fructose	D-Fructose	C6H12O6	180.063	J4.580B	48095	13089	57-48-7	C10906	HMDB0062538	Organic compounds	Organooxygen compounds	Carbohydrates and carbohydrate conjugates	Monosaccharides	https://www.genome.jp/dbget-bin/www_bget?cpd:C10906		Level 2 (putative annotated)
D(+)-Phenyllactic acid																Level 4 (unidentified)
2-Hydroxycaproic acid		C6H12O3	132.079		86542		6064-63-7		HMDB0001624	Organic compounds	Lipids and lipid-like molecules	Fatty Acyls	Fatty acids and conjugates			Level 2 (putative annotated)
cis-Aconitic acid	cis-Aconitate	C6H6O6	174.016	J37.488A	32805	3707	585-84-2	C00417	HMDB0000072	Organic compounds	Organic acids and derivatives	Carboxylic acids and derivatives	Tricarboxylic acids and derivatives	https://www.genome.jp/dbget-bin/www_bget?cpd:C00417	map00020 Citrate cycle (TCA cycle);map00630 Glyoxylate and dicarboxylate metabolism;map00660 C5-Branched dibasic acid metabolism;map00720 Carbon fixation pathways in prokaryotes;map01060 Biosynthesis of plant secondary metabolites;map01061 Biosynthesis of phenylpropanoids;map01062 Biosynthesis of terpenoids and steroids;map01063 Biosynthesis of alkaloids derived from shikimate pathway;map01064 Bi…	Level 2 (putative annotated)
Uridine monophosphate (UMP)																Level 4 (unidentified)
D-Saccharic acid	D-Glucarate	C6H10O8	210.038	J9.318A	16002	4076	25525-21-7	C00818	HMDB0000663	Organic compounds	Organic oxygen compounds	Organooxygen compounds	Carbohydrates and carbohydrate conjugates	https://www.genome.jp/dbget-bin/www_bget?cpd:C00818	map00053 Ascorbate and aldarate metabolism;map01100 Metabolic pathways;	Level 2 (putative annotated)
D-伪-Hydroxyglutaric acid																Level 4 (unidentified)
2-Hydroxymyristic acid		C14H28O3	244.204		59270		2507-55-3		HMDB0002261	Organic compounds	Lipids and lipid-like molecules	Fatty Acyls	Fatty acids and conjugates			Level 2 (putative annotated)
N-Acetyl-D-alloisoleucine																Level 4 (unidentified)
Glycerol 3-phosphate	sn-Glycerol 3-phosphate	C3H9O6P	172.014	J4.456C	15978	3393	57-03-4	C00093	HMDB0000126	Organic compounds	Lipids and lipid-like molecules	Glycerophospholipids	Glycerophosphates	https://www.genome.jp/dbget-bin/www_bget?cpd:C00093	map00561 Glycerolipid metabolism;map00564 Glycerophospholipid metabolism;map01100 Metabolic pathways;map01110 Biosynthesis of secondary metabolites;map02010 ABC transporters;map05231 Choline metabolism in cancer;	Level 2 (putative annotated)
L-Threonic acid	Threonate	C4H8O5	136.037	J660.315G	15908	4772	7306-96-9	C01620	HMDB0062620	Organic compounds	Organic oxygen compounds	Organooxygen compounds	Carbohydrates and carbohydrate conjugates	https://www.genome.jp/dbget-bin/www_bget?cpd:C01620	map00053 Ascorbate and aldarate metabolism;map01100 Metabolic pathways;	Level 2 (putative annotated)
未-Ribono-1,4-lactone																Level 4 (unidentified)
Salicylic acid	Salicylate	C7H6O3	138.032	J2.370A	16914	4063	69-72-7	C00805	HMDB0001895	Organic compounds	Benzenoids	Benzene and substituted derivatives	Benzoic acids and derivatives	https://www.genome.jp/dbget-bin/www_bget?cpd:C00805	map00360 Phenylalanine metabolism;map00621 Dioxin degradation;map00624 Polycyclic aromatic hydrocarbon degradation;map00626 Naphthalene degradation;map01053 Biosynthesis of siderophore group nonribosomal peptides;map01061 Biosynthesis of phenylpropanoids;map01070 Biosynthesis of plant hormones;map01100 Metabolic pathways;map01110 Biosynthesis of secondary metabolites;map01120 Microbial metabolism…	Level 2 (putative annotated)
尾-D-Glucopyranuronic acid																Level 4 (unidentified)
(2R)-2,3-Dihydroxypropanoic acid																Level 4 (unidentified)
Pimelic acid	Pimelate	C7H12O4	160.074	J5.105E	30531	5629	111-16-0	C02656	HMDB0000857	Organic compounds	Lipids and lipid-like molecules	Fatty Acyls	Fatty acids and conjugates	https://www.genome.jp/dbget-bin/www_bget?cpd:C02656	map00780 Biotin metabolism;map01100 Metabolic pathways;	Level 2 (putative annotated)
trans-Aconitic acid	trans-Aconitate	C6H6O6	174.016	J79.903C	32806	5390	4023-65-8	C02341	HMDB0000958	Organic compounds	Organic acids and derivatives	Carboxylic acids and derivatives	Tricarboxylic acids and derivatives	https://www.genome.jp/dbget-bin/www_bget?cpd:C02341	map00660 C5-Branched dibasic acid metabolism;map01100 Metabolic pathways;	Level 2 (putative annotated)
Dihydroroseoside		C19H32O8	388.21				142235-28-7		HMDB0040614	Organic compounds	Lipids and lipid-like molecules	Fatty Acyls	Fatty acyl glycosides			Level 2 (putative annotated)
D-(+)-Arabitol	D-Arabitol	C5H12O5	152.068	J12.591A	18333	5013	488-82-4	C01904	HMDB0000568	Organic compounds	Organic oxygen compounds	Organooxygen compounds	Carbohydrates and carbohydrate conjugates	https://www.genome.jp/dbget-bin/www_bget?cpd:C01904	map00040 Pentose and glucuronate interconversions;map01100 Metabolic pathways;	Level 2 (putative annotated)
2-Furoic acid	2-Furoate	C5H4O3	112.016	J4.288I	30845	4705	88-14-2	C01546	HMDB0000617	Organic compounds	Organoheterocyclic compounds	Furans	Furoic acid and derivatives	https://www.genome.jp/dbget-bin/www_bget?cpd:C01546	map00365 Furfural degradation;map01100 Metabolic pathways;map01120 Microbial metabolism in diverse environments;	Level 2 (putative annotated)
5-Hydroxytryptophan	5-Hydroxy-L-tryptophan	C11H12N2O3	220.085	J4.572A	17780	3916	56-69-9	C00643	HMDB0000472	Organic compounds	Organoheterocyclic compounds	Indoles and derivatives	Tryptamines and derivatives	https://www.genome.jp/dbget-bin/www_bget?cpd:C00643	map00380 Tryptophan metabolism;map01063 Biosynthesis of alkaloids derived from shikimate pathway;map01100 Metabolic pathways;map04361 Axon regeneration;map04726 Serotonergic synapse;	Level 2 (putative annotated)
Fumaric acid	Fumarate	C4H4O4	116.011	J2.880K	18012	3422	110-17-8	C00122	HMDB0000134	Organic compounds	Organic acids and derivatives	Carboxylic acids and derivatives	Dicarboxylic acids and derivatives	https://www.genome.jp/dbget-bin/www_bget?cpd:C00122	map00020 Citrate cycle (TCA cycle);map00190 Oxidative phosphorylation;map00220 Arginine biosynthesis;map00250 Alanine, aspartate and glutamate metabolism;map00350 Tyrosine metabolism;map00360 Phenylalanine metabolism;map00620 Pyruvate metabolism;map00643 Styrene degradation;map00650 Butanoate metabolism;map00720 Carbon fixation pathways in prokaryotes;map00760 Nicotinate and nicotinamide metaboli…	Level 2 (putative annotated)
N-Acetyl-DL-serine																Level 4 (unidentified)
2-Hydroxyestradiol	2-Hydroxyestradiol	C18H24O3	288.173	J108.138A	28744	7685	362-05-0	C05301	HMDB0000338	Organic compounds	Lipids and lipid-like molecules	Steroids and steroid derivatives	Estrane steroids	https://www.genome.jp/dbget-bin/www_bget?cpd:C05301	map00140 Steroid hormone biosynthesis;map04913 Ovarian steroidogenesis;	Level 2 (putative annotated)
D-ribose 5-phosphate	D-Ribose 5-phosphate	C5H11O8P	230.019	J205.693C	52742	3417	3615-55-2	C00117	HMDB0001548	Organic compounds	Organic oxygen compounds	Organooxygen compounds	Carbohydrates and carbohydrate conjugates	https://www.genome.jp/dbget-bin/www_bget?cpd:C00117	map00030 Pentose phosphate pathway;map00230 Purine metabolism;map00440 Phosphonate and phosphinate metabolism;map00710 Carbon fixation in photosynthetic organisms;map01100 Metabolic pathways;map01110 Biosynthesis of secondary metabolites;map01120 Microbial metabolism in diverse environments;map01200 Carbon metabolism;map01230 Biosynthesis of amino acids;map04918 Thyroid hormone synthesis;	Level 2 (putative annotated)
N-Acetyl-L-methionine	N-Acetylmethionine	C7H13NO3S	191.062	J4.840B	165927	5675	65-82-7	C02712	HMDB0011745	Organic compounds	Organic acids and derivatives	Carboxylic acids and derivatives	Amino acids, peptides, and analogues	https://www.genome.jp/dbget-bin/www_bget?cpd:C02712		Level 2 (putative annotated)
Cystathionine	L-Cystathionine	C7H14N2O4S	222.067	J4.574H	17482	5347	56-88-2	C02291	HMDB0000099	Organic compounds	Organic acids and derivatives	Carboxylic acids and derivatives	Amino acids, peptides, and analogues	https://www.genome.jp/dbget-bin/www_bget?cpd:C02291	map00260 Glycine, serine and threonine metabolism;map00270 Cysteine and methionine metabolism;map01100 Metabolic pathways;map01110 Biosynthesis of secondary metabolites;map01230 Biosynthesis of amino acids;	Level 2 (putative annotated)
Kaempferitrin	Kaempferitrin	C27H30O14	578.164	J94.496C	68883	96023467	482-38-2	C16981	HMDB0037438	Organic compounds	Phenylpropanoids and polyketides	Flavonoids	Flavonoid glycosides	https://www.genome.jp/dbget-bin/www_bget?cpd:C16981		Level 2 (putative annotated)
Genistein	Genistein	C15H10O5	270.053	J39.883G	28088	8792	446-72-0	C06563	HMDB0003217	Organic compounds	Phenylpropanoids and polyketides	Isoflavonoids	Isoflav-2-enes	https://www.genome.jp/dbget-bin/www_bget?cpd:C06563	map00943 Isoflavonoid biosynthesis;map01061 Biosynthesis of phenylpropanoids;map01100 Metabolic pathways;map01110 Biosynthesis of secondary metabolites;	Level 2 (putative annotated)
L-Glutathione (reduced)																Level 4 (unidentified)
Malonic acid	alpha,omega-Dicarboxylic acid	C3H4O4	104.011		30794	6731	141-82-2	C04025	HMDB0000691	Organic compounds	Organic acids and derivatives	Carboxylic acids and derivatives	Dicarboxylic acids and derivatives	https://www.genome.jp/dbget-bin/www_bget?cpd:C04025		Level 2 (putative annotated)
Glycyl-L-leucine		C8H16N2O3	188.116						HMDB0028929	Organic compounds	Organic acids and derivatives	Carboxylic acids and derivatives	Amino acids, peptides, and analogues			Level 2 (putative annotated)
Phloroglucinol	Phloroglucinol	C6H6O3	126.032	J2.866E	16204	5254	108-73-6	C02183	HMDB0013675	Organic compounds	Benzenoids	Benzene and substituted derivatives	Phenols and derivatives	https://www.genome.jp/dbget-bin/www_bget?cpd:C02183	map00627 Aminobenzoate degradation;map01120 Microbial metabolism in diverse environments;	Level 2 (putative annotated)
(卤)8(9)-DiHET																Level 4 (unidentified)
违-Aminobutyric acid (GABA)																Level 4 (unidentified)
L-Aspartic acid	L-Aspartate	C4H7NO4	133.038	J9.169C	17053	3351	56-84-8	C00049	HMDB0000191	Organic compounds	Organic acids and derivatives	Carboxylic acids and derivatives	Amino acids, peptides, and analogues	https://www.genome.jp/dbget-bin/www_bget?cpd:C00049	map00220 Arginine biosynthesis;map00250 Alanine, aspartate and glutamate metabolism;map00260 Glycine, serine and threonine metabolism;map00261 Monobactam biosynthesis;map00270 Cysteine and methionine metabolism;map00300 Lysine biosynthesis;map00340 Histidine metabolism;map00410 beta-Alanine metabolism;map00460 Cyanoamino acid metabolism;map00710 Carbon fixation in photosynthetic organisms;map0076…	Level 2 (putative annotated)
L-Serine	L-Serine	C3H7NO3	105.043	J1.195I	17115	3365	56-45-1	C00065	HMDB0000187	Organic compounds	Organic acids and derivatives	Carboxylic acids and derivatives	Amino acids, peptides, and analogues	https://www.genome.jp/dbget-bin/www_bget?cpd:C00065	map00260 Glycine, serine and threonine metabolism;map00261 Monobactam biosynthesis;map00270 Cysteine and methionine metabolism;map00460 Cyanoamino acid metabolism;map00600 Sphingolipid metabolism;map00630 Glyoxylate and dicarboxylate metabolism;map00680 Methane metabolism;map00920 Sulfur metabolism;map00970 Aminoacyl-tRNA biosynthesis;map00997 Biosynthesis of various secondary metabolites - part …	Level 2 (putative annotated)
N-Acetyl-L-tyrosine	Ac-Tyr-OEt	C11H13NO4	223.084	J144.114K	21563	4806	537-55-3	C01657	HMDB0000866	Organic compounds	Organic acids and derivatives	Carboxylic acids and derivatives	Amino acids, peptides, and analogues	https://www.genome.jp/dbget-bin/www_bget?cpd:C01657		Level 2 (putative annotated)
Leucylproline		C11H20N2O3	228.147						HMDB0011175	Organic compounds	Organic acids and derivatives	Carboxylic acids and derivatives	Amino acids, peptides, and analogues			Level 2 (putative annotated)
Azelaic acid	Azelaic acid	C9H16O4	188.105	J10.058G	48131	10460	123-99-9	C08261	HMDB0000784	Organic compounds	Lipids and lipid-like molecules	Fatty Acyls	Fatty acids and conjugates	https://www.genome.jp/dbget-bin/www_bget?cpd:C08261		Level 2 (putative annotated)
Guanosine	Guanosine	C10H13N5O5	283.092	J10.076E	16750	3677	118-00-3	C00387	HMDB0000133	Organic compounds	Nucleosides, nucleotides, and analogues	Purine nucleosides		https://www.genome.jp/dbget-bin/www_bget?cpd:C00387	map00230 Purine metabolism;map01100 Metabolic pathways;map02010 ABC transporters;	Level 2 (putative annotated)
Glycerophospho-N-palmitoyl ethanolamine																Level 4 (unidentified)
Phloretin	Phloretin	C15H14O5	274.084	J4.808I	17276	4036	60-82-2	C00774	HMDB0003306	Organic compounds	Phenylpropanoids and polyketides	Linear 1,3-diarylpropanoids	Chalcones and dihydrochalcones	https://www.genome.jp/dbget-bin/www_bget?cpd:C00774	map00941 Flavonoid biosynthesis;map01110 Biosynthesis of secondary metabolites;	Level 2 (putative annotated)
Uridine	Uridine	C9H12N2O6	244.07	J4.593D	16704	3593	58-96-8	C00299	HMDB0000296	Organic compounds	Nucleosides, nucleotides, and analogues	Pyrimidine nucleosides		https://www.genome.jp/dbget-bin/www_bget?cpd:C00299	map00240 Pyrimidine metabolism;map01100 Metabolic pathways;map02010 ABC transporters;	Level 2 (putative annotated)
Adipic acid	Adipate	C6H10O4	146.058	J10.057I	30832	8368	124-04-9	C06104	HMDB0000448	Organic compounds	Lipids and lipid-like molecules	Fatty Acyls	Fatty acids and conjugates	https://www.genome.jp/dbget-bin/www_bget?cpd:C06104	map00930 Caprolactam degradation;map01100 Metabolic pathways;map01120 Microbial metabolism in diverse environments;map01220 Degradation of aromatic compounds;	Level 2 (putative annotated)
N-Acetyl-DL-tryptophan																Level 4 (unidentified)
伪-Aspartylphenylalanine		C13H16N2O5	280.106		73830		13433-09-5		HMDB0000706	Organic compounds	Organic acids and derivatives	Carboxylic acids and derivatives	Amino acids, peptides, and analogues			Level 2 (putative annotated)
Aflatoxin G1	Aflatoxin G1	C17H12O7	328.058					C16755	HMDB30474	Organic compounds	Phenylpropanoids and polyketides	Coumarins and derivatives	Furanocoumarins	http://www.genome.jp/dbget-bin/www_bget?cpd:C16755	map00254 Aflatoxin biosynthesis;map01110 Biosynthesis of secondary metabolites;	Level 2 (putative annotated)
Riboflavin	Riboflavin	C17H20N4O6	376.138	J3.876H	17015	3554	83-88-5	C00255	HMDB0000244	Organic compounds	Organoheterocyclic compounds	Pteridines and derivatives	Alloxazines and isoalloxazines	https://www.genome.jp/dbget-bin/www_bget?cpd:C00255	map00740 Riboflavin metabolism;map01100 Metabolic pathways;map01110 Biosynthesis of secondary metabolites;map02010 ABC transporters;map04977 Vitamin digestion and absorption;	Level 2 (putative annotated)
Adenosine 5'-monophosphate	AMP	C10H14N5O7P	347.063	J4.814C	16027	3322	61-19-8	C00020	HMDB0000045	Organic compounds	Nucleosides, nucleotides, and analogues	Purine nucleotides	Purine ribonucleotides	https://www.genome.jp/dbget-bin/www_bget?cpd:C00020	map00230 Purine metabolism;map00908 Zeatin biosynthesis;map01060 Biosynthesis of plant secondary metabolites;map01065 Biosynthesis of alkaloids derived from histidine and purine;map01070 Biosynthesis of plant hormones;map01100 Metabolic pathways;map01110 Biosynthesis of secondary metabolites;map01523 Antifolate resistance;map04022 cGMP-PKG signaling pathway;map04024 cAMP signaling pathway;map0406…	Level 2 (putative annotated)
Xanthosine	Xanthosine	C10H12N4O6	284.076	J9.367J	18107	4895	146-80-5	C01762	HMDB0000299	Organic compounds	Nucleosides, nucleotides, and analogues	Purine nucleosides		https://www.genome.jp/dbget-bin/www_bget?cpd:C01762	map00230 Purine metabolism;map00232 Caffeine metabolism;map01065 Biosynthesis of alkaloids derived from histidine and purine;map01100 Metabolic pathways;map01110 Biosynthesis of secondary metabolites;map02010 ABC transporters;	Level 2 (putative annotated)
Uric acid	Urate	C5H4N4O3	168.028	J2.372H	17775	3657	69-93-2	C00366	HMDB0000289	Organic compounds	Organoheterocyclic compounds	Imidazopyrimidines	Purines and purine derivatives	https://www.genome.jp/dbget-bin/www_bget?cpd:C00366	map00230 Purine metabolism;map01100 Metabolic pathways;map01120 Microbial metabolism in diverse environments;map04976 Bile secretion;	Level 2 (putative annotated)
Ornithine	L-Ornithine	C5H12N2O2	132.09	J9.177D	15729	3377	3184-13-2	C00077	HMDB0000214	Organic compounds	Organic acids and derivatives	Carboxylic acids and derivatives	Amino acids, peptides, and analogues	https://www.genome.jp/dbget-bin/www_bget?cpd:C00077	map00220 Arginine biosynthesis;map00330 Arginine and proline metabolism;map00472 D-Arginine and D-ornithine metabolism;map00480 Glutathione metabolism;map00997 Biosynthesis of various secondary metabolites - part 3;map01060 Biosynthesis of plant secondary metabolites;map01064 Biosynthesis of alkaloids derived from ornithine, lysine and nicotinic acid;map01100 Metabolic pathways;map01110 Biosynthe…	Level 2 (putative annotated)
Gibberellic acid	Gibberellin A3	C19H22O6	346.142	J8.602I	28833	4839	77-06-5	C01699	HMDB0003559	Organic compounds	Lipids and lipid-like molecules	Prenol lipids	Diterpenoids	https://www.genome.jp/dbget-bin/www_bget?cpd:C01699	map00904 Diterpenoid biosynthesis;map01110 Biosynthesis of secondary metabolites;	Level 2 (putative annotated)
Cyclic ADP-ribose	Cyclic ADP-ribose	C15H21N5O13P2	541.061					C13050						http://www.genome.jp/dbget-bin/www_bget?cpd:C13050	map04020 Calcium signaling pathway;map04921 Oxytocin signaling pathway;map04970 Salivary secretion;map04972 Pancreatic secretion;	Level 4 (unidentified)
Pantothenic acid	Pantothenate	C9H17NO5	219.111	J4.242K	46905	4121	79-83-4	C00864	HMDB0000210	Organic compounds	Organooxygen compounds	Alcohols and polyols	Polyols	https://www.genome.jp/dbget-bin/www_bget?cpd:C00864	map00410 beta-Alanine metabolism;map00770 Pantothenate and CoA biosynthesis;map01100 Metabolic pathways;map01110 Biosynthesis of secondary metabolites;map04977 Vitamin digestion and absorption;	Level 2 (putative annotated)
(卤)-Abscisic acid																Level 4 (unidentified)
3,8,9-trihydroxy-10-propyl-3,4,5,8,9,10-hexahydro-2H-oxecin-2-one																Level 4 (unidentified)
(卤)9-HpODE																Level 4 (unidentified)
7-Methylxanthine	7-Methylxanthine	C6H6N4O2	166.049	J1.614D	48991	47205661	552-62-5	C16353	HMDB0001991	Organic compounds	Organoheterocyclic compounds	Imidazopyrimidines	Purines and purine derivatives	https://www.genome.jp/dbget-bin/www_bget?cpd:C16353	map00232 Caffeine metabolism;map01100 Metabolic pathways;map01110 Biosynthesis of secondary metabolites;map01120 Microbial metabolism in diverse environments;	Level 2 (putative annotated)
2,3-dinor Prostaglandin E1																Level 4 (unidentified)
N-benzyl-N-isopropyl-N'-[4-(trifluoromethoxy)phenyl]urea																Level 4 (unidentified)
Methylmalonic acid	Methylmalonate	C4H6O4	118.027	J6.302I	30860	5245	516-05-2	C02170	HMDB0000202	Organic compounds	Organic acids and derivatives	Carboxylic acids and derivatives	Dicarboxylic acids and derivatives	https://www.genome.jp/dbget-bin/www_bget?cpd:C02170	map00240 Pyrimidine metabolism;map00280 Valine, leucine and isoleucine degradation;map00640 Propanoate metabolism;map01100 Metabolic pathways;	Level 2 (putative annotated)
2-Hydroxy-2-methyl-3-buten-1-yl beta-D-glucopyranoside																Level 4 (unidentified)
14,15-Dehydrocrepenynic acid																Level 4 (unidentified)
9-[(2-hydroxyethoxy)methyl]-1,9-dihydro-6H-purin-6-one																Level 4 (unidentified)
N-Sinapoylagmatine																Level 4 (unidentified)
Picrotoxinin		C15H16O6	292.095						HMDB0240274	Organic compounds	Organoheterocyclic compounds	Furopyrans				Level 2 (putative annotated)
N-Acetyl-L-phenylalanine	N-Acetyl-L-phenylalanine	C11H13NO3	207.09	J27.562J	16259	6328	2018-61-3	C03519	HMDB0000512	Organic compounds	Organic acids and derivatives	Carboxylic acids and derivatives	Amino acids, peptides, and analogues	https://www.genome.jp/dbget-bin/www_bget?cpd:C03519	map00360 Phenylalanine metabolism;map01100 Metabolic pathways;	Level 2 (putative annotated)
(+/-)9-HpODE																Level 4 (unidentified)
nor-6尾-Oxycodol																Level 4 (unidentified)
Maleamic acid	Maleamic acid	C4H5NO3	115.027					C01596						http://www.genome.jp/dbget-bin/www_bget?cpd:C01596	map00760 Nicotinate and nicotinamide metabolism;map01100 Metabolic pathways;map01120 Microbial metabolism in diverse environments;	Level 4 (unidentified)
L-Dihydroorotic acid	(S)-Dihydroorotate	C5H6N2O4	158.033	J236.345C	17025	3630	5988-19-2	C00337	HMDB0003349	Organic compounds	Organic acids and derivatives	Carboxylic acids and derivatives	Amino acids, peptides, and analogues	https://www.genome.jp/dbget-bin/www_bget?cpd:C00337	map00240 Pyrimidine metabolism;map01100 Metabolic pathways;	Level 2 (putative annotated)
alpha-Asarone	alpha-Asaron	C12H16O3	208.11	J70.975A	78309	96024129	2883-98-9	C17846	HMDB0031469	Organic compounds	Benzenoids	Benzene and substituted derivatives	Phenols and derivatives	https://www.genome.jp/dbget-bin/www_bget?cpd:C17846		Level 2 (putative annotated)
(+/-)9(10)-EpOME																Level 4 (unidentified)
4,5-diphenyl-2,3-dihydro-1H-pyrazolo[3,4-c]pyridazin-3-one																Level 4 (unidentified)
Estriol 17-sulfate																Level 4 (unidentified)
3-Coumaric acid	trans-3-Hydroxycinnamate	C9H8O3	164.047	J1.638A	32357	583011	588-30-7	C12621	HMDB0001713	Organic compounds	Phenylpropanoids and polyketides	Cinnamic acids and derivatives	Hydroxycinnamic acids and derivatives	https://www.genome.jp/dbget-bin/www_bget?cpd:C12621	map00360 Phenylalanine metabolism;map01100 Metabolic pathways;map01120 Microbial metabolism in diverse environments;map01220 Degradation of aromatic compounds;	Level 2 (putative annotated)
Jasmonic acid	(-)-Jasmonic acid	C12H18O3	210.126	J15.678G	18292	10684	59366-47-1	C08491	HMDB0032797	Organic compounds	Lipids and lipid-like molecules	Fatty Acyls	Lineolic acids and derivatives	https://www.genome.jp/dbget-bin/www_bget?cpd:C08491	map00592 alpha-Linolenic acid metabolism;map01060 Biosynthesis of plant secondary metabolites;map01070 Biosynthesis of plant hormones;map01100 Metabolic pathways;map01110 Biosynthesis of secondary metabolites;map04075 Plant hormone signal transduction;	Level 2 (putative annotated)
D-Xylonic acid																Level 4 (unidentified)
3,3-Dimethylglutaric acid		C7H12O4	160.074		68502		4839-46-7		HMDB0002441	Organic compounds	Lipids and lipid-like molecules	Fatty Acyls	Fatty acids and conjugates			Level 2 (putative annotated)
N-[3-(aminosulfonyl)phenyl]-2,3-dihydro-1,4-benzodioxine-2-carboxamide																Level 4 (unidentified)
Purine	Purine	C5H4N4	120.044	J5.332E	17258	17396579	120-73-0	C15587	HMDB0001366	Organic compounds	Organoheterocyclic compounds	Imidazopyrimidines	Purines and purine derivatives	https://www.genome.jp/dbget-bin/www_bget?cpd:C15587		Level 2 (putative annotated)
D-Mannose 6-phosphate	D-Mannose 6-phosphate	C6H13O9P	260.03	J817.412A	49728	3572	3672-15-9	C00275	HMDB0001078	Organic compounds	Organic oxygen compounds	Organooxygen compounds	Carbohydrates and carbohydrate conjugates	https://www.genome.jp/dbget-bin/www_bget?cpd:C00275	map00051 Fructose and mannose metabolism;map00520 Amino sugar and nucleotide sugar metabolism;map01100 Metabolic pathways;map01110 Biosynthesis of secondary metabolites;map02060 Phosphotransferase system (PTS);map04142 Lysosome;	Level 2 (putative annotated)
cis-2-Decenoic acid		C10H18O2	170.131		50467				HMDB0010726	Organic compounds	Lipids and lipid-like molecules	Fatty Acyls	Fatty acids and conjugates			Level 2 (putative annotated)
2'-Deoxyinosine	Deoxyinosine	C10H12N4O4	252.086	J128.131C	28997	7859	890-38-0	C05512	HMDB0000071	Organic compounds	Nucleosides, nucleotides, and analogues	Purine nucleosides	Purine 2'-deoxyribonucleosides	https://www.genome.jp/dbget-bin/www_bget?cpd:C05512	map00230 Purine metabolism;map01100 Metabolic pathways;map02010 ABC transporters;	Level 2 (putative annotated)
LPC 16:0																Level 4 (unidentified)
(卤)9(10)-DiHOME																Level 4 (unidentified)
(+/-)9,10-dihydroxy-12Z-octadecenoic acid																Level 4 (unidentified)
1-(4-methylphenyl)-3-(2-pyridylthio)pyrrolidine-2,5-dione																Level 4 (unidentified)
Glycylproline		C7H12N2O3	172.085		356660		704-15-4		HMDB0000721	Organic compounds	Organic acids and derivatives	Carboxylic acids and derivatives	Amino acids, peptides, and analogues			Level 2 (putative annotated)
Sclareolide		C16H26O2	250.193				564-20-5		HMDB0035293	Organic compounds	Organoheterocyclic compounds	Naphthofurans				Level 2 (putative annotated)
5-oxoproline	5-Oxoproline	C5H7NO3	129.043					C01879	HMDB00267	Organic compounds	Organic acids and derivatives	Carboxylic acids and derivatives	Amino acids, peptides, and analogues	http://www.genome.jp/dbget-bin/www_bget?cpd:C01879	map00480 Glutathione metabolism;map01100 Metabolic pathways;	Level 2 (putative annotated)
Ethylmalonic acid		C5H8O4	132.042		741548		601-75-2		HMDB0000622	Organic compounds	Lipids and lipid-like molecules	Fatty Acyls	Fatty acids and conjugates			Level 2 (putative annotated)
1,5-Anhydro-D-glucitol	1,5-Anhydro-D-glucitol	C6H12O5	164.069					C07326	HMDB02712	Organic compounds	Organic oxygen compounds	Organooxygen compounds	Carbohydrates and carbohydrate conjugates	http://www.genome.jp/dbget-bin/www_bget?cpd:C07326		Level 2 (putative annotated)
Octanedioic acid	Suberic acid	C8H14O4	174.089	J6.225A	9300	10476	505-48-6	C08278	HMDB0000893	Organic compounds	Lipids and lipid-like molecules	Fatty Acyls	Fatty acids and conjugates	https://www.genome.jp/dbget-bin/www_bget?cpd:C08278		Level 2 (putative annotated)
Bilobalide	Bilobalide	C15H18O8	326.1	J17.976K		9807	33570-04-6	C07605	HMDB0036735	Organic compounds	Lipids and lipid-like molecules	Prenol lipids	Terpene lactones	https://www.genome.jp/dbget-bin/www_bget?cpd:C07605		Level 2 (putative annotated)
2-Oxobutyric acid	2-Oxobutanoate	C4H6O3	102.032	J2.726J	30831	3409	600-18-0	C00109	HMDB0000005	Organic compounds	Organic acids and derivatives	Keto acids and derivatives	Short-chain keto acids and derivatives	https://www.genome.jp/dbget-bin/www_bget?cpd:C00109	map00260 Glycine, serine and threonine metabolism;map00270 Cysteine and methionine metabolism;map00290 Valine, leucine and isoleucine biosynthesis;map00640 Propanoate metabolism;map00660 C5-Branched dibasic acid metabolism;map01100 Metabolic pathways;map01110 Biosynthesis of secondary metabolites;map01210 2-Oxocarboxylic acid metabolism;map01230 Biosynthesis of amino acids;	Level 2 (putative annotated)
4-Hexylresorcinol																Level 4 (unidentified)
Reduced glutathione	[Glu(-Cys)]n-Gly	C10H17N3O6S	307.084		16856	5486	70-18-8	C02471	HMDB0000125	Organic compounds	Organic acids and derivatives	Carboxylic acids and derivatives	Amino acids, peptides, and analogues	https://www.genome.jp/dbget-bin/www_bget?cpd:C02471		Level 2 (putative annotated)
N-Acetyl-伪-D-glucosamine 1-phosphate																Level 4 (unidentified)
3-[3-(beta-D-Glucopyranosyloxy)-2-hydroxyphenyl]propanoic acid																Level 4 (unidentified)
trans-Cinnamic acid	Cinnamic acid	C9H8O2	148.052	J2.087G	35697	12623	140-10-3	C10438	HMDB0000930	Organic compounds	Phenylpropanoids and polyketides	Cinnamic acids and derivatives	Cinnamic acids	https://www.genome.jp/dbget-bin/www_bget?cpd:C10438		Level 2 (putative annotated)
Delphinidin 3-sophoroside-5-rhamnoside																Level 4 (unidentified)
delta9-THC-d9																Level 4 (unidentified)
L-(-)-Malic acid	(S)-Malate	C4H6O5	134.022	J74.430A	30797	3449	97-67-6	C00149	HMDB0000156	Organic compounds	Organic acids and derivatives	Hydroxy acids and derivatives	Beta hydroxy acids and derivatives	https://www.genome.jp/dbget-bin/www_bget?cpd:C00149	map00020 Citrate cycle (TCA cycle);map00620 Pyruvate metabolism;map00630 Glyoxylate and dicarboxylate metabolism;map00680 Methane metabolism;map00710 Carbon fixation in photosynthetic organisms;map00720 Carbon fixation pathways in prokaryotes;map01060 Biosynthesis of plant secondary metabolites;map01061 Biosynthesis of phenylpropanoids;map01062 Biosynthesis of terpenoids and steroids;map01063 Bio…	Level 2 (putative annotated)
Methyl-beta-galactopyranoside																Level 4 (unidentified)
7-Methoxy-4-methylcoumarin																Level 4 (unidentified)
Elaidic acid	(9Z)-Octadecenoic acid	C18H34O2	282.256	J2.460K	16196	3978	112-79-8	C00712	HMDB0000573	Organic compounds	Lipids and lipid-like molecules	Fatty Acyls	Fatty acids and conjugates	https://www.genome.jp/dbget-bin/www_bget?cpd:C00712	map00061 Fatty acid biosynthesis;map00073 Cutin, suberine and wax biosynthesis;map01040 Biosynthesis of unsaturated fatty acids;map01060 Biosynthesis of plant secondary metabolites;map04212 Longevity regulating pathway - worm;	Level 2 (putative annotated)
4-(2-((4-Cyanophenyl)amino)oxazol-5-yl)benzonitrile																Level 4 (unidentified)
D-Glucono-1,5-lactone	D-Glucono-1,5-lactone	C6H10O6	178.048					C00198	HMDB00150	Organic compounds	Organic oxygen compounds	Organooxygen compounds	Carbohydrates and carbohydrate conjugates	http://www.genome.jp/dbget-bin/www_bget?cpd:C00198	map00030 Pentose phosphate pathway;map01100 Metabolic pathways;map01110 Biosynthesis of secondary metabolites;map01120 Microbial metabolism in diverse environments;map01200 Carbon metabolism;	Level 2 (putative annotated)
Citramalate	Citramalate	C5H8O5	148.037	J7.390C	15584	4073	597-44-4	C00815	HMDB0000426	Organic compounds	Lipids and lipid-like molecules	Fatty Acyls	Fatty acids and conjugates	https://www.genome.jp/dbget-bin/www_bget?cpd:C00815		Level 2 (putative annotated)
Cer-AP (t18:1/16:0)																Level 4 (unidentified)
D-Glucose 6-phosphate	D-Glucose 6-phosphate	C6H13O9P	260.03	J166.116G	4170	3392	56-73-5	C00092	HMDB0001401	Organic compounds	Organic oxygen compounds	Organooxygen compounds	Carbohydrates and carbohydrate conjugates	https://www.genome.jp/dbget-bin/www_bget?cpd:C00092	map00500 Starch and sucrose metabolism;map00521 Streptomycin biosynthesis;map00524 Neomycin, kanamycin and gentamicin biosynthesis;map00562 Inositol phosphate metabolism;map00998 Biosynthesis of various secondary metabolites - part 2;map01062 Biosynthesis of terpenoids and steroids;map01100 Metabolic pathways;map01110 Biosynthesis of secondary metabolites;map02020 Two-component system;map02060 Ph…	Level 2 (putative annotated)
Caprylic acid	Octanoic acid	C8H16O2	144.115	J2.013C	28837	8658	124-07-2	C06423	HMDB0000482	Organic compounds	Lipids and lipid-like molecules	Fatty Acyls	Fatty acids and conjugates	https://www.genome.jp/dbget-bin/www_bget?cpd:C06423	map00061 Fatty acid biosynthesis;map00785 Lipoic acid metabolism;map01060 Biosynthesis of plant secondary metabolites;map01066 Biosynthesis of alkaloids derived from terpenoid and polyketide;map01100 Metabolic pathways;	Level 2 (putative annotated)
Wedelolactone	Wedelolactone	C16H10O7	314.043					C10541						http://www.genome.jp/dbget-bin/www_bget?cpd:C10541		Level 4 (unidentified)
DL-伪-Methoxyphenylacetic acid																Level 4 (unidentified)
Willardiine	Willardiine	C7H9N3O4	199.059					C03584						http://www.genome.jp/dbget-bin/www_bget?cpd:C03584		Level 4 (unidentified)
4-tert-butylphenol	4-tert-Butylphenol	C10H14O	150.104	J3.579C	34444	7847010	98-54-4	C14200	HMDB0032063	Organic compounds	Benzenoids	Benzene and substituted derivatives	Phenylpropanes	https://www.genome.jp/dbget-bin/www_bget?cpd:C14200		Level 2 (putative annotated)
LysoPC 15:0																Level 4 (unidentified)
Trilobatin		C21H24O10	436.137				4192-90-9		HMDB0037505	Organic compounds	Phenylpropanoids and polyketides	Flavonoids	Flavonoid glycosides			Level 2 (putative annotated)
N1-[4-(2-thienylthio)phenyl]-4-chlorobenzamide																Level 4 (unidentified)
Sinapoyl O-hexoside																Level 4 (unidentified)
Camelliaside A																Level 4 (unidentified)
Cycloleucine	Cycloleucine	C6H11NO2	129.079					C03969						http://www.genome.jp/dbget-bin/www_bget?cpd:C03969		Level 4 (unidentified)
Gly-Tyr-Ala																Level 4 (unidentified)
Prostaglandin E3	Prostaglandin E3	C20H30O5	350.209	J14.036H	28031	8673	802-31-3	C06439	HMDB0002664	Organic compounds	Lipids and lipid-like molecules	Fatty Acyls	Eicosanoids	https://www.genome.jp/dbget-bin/www_bget?cpd:C06439		Level 2 (putative annotated)
p-Coumaric acid ethyl ester																Level 4 (unidentified)
2-Ketoadipic acid	2-Oxoadipate	C6H8O5	160.037	J39.063A	15753	3616	3184-35-8	C00322	HMDB0000225	Organic compounds	Organic acids and derivatives	Keto acids and derivatives	Medium-chain keto acids and derivatives	https://www.genome.jp/dbget-bin/www_bget?cpd:C00322	map00300 Lysine biosynthesis;map00310 Lysine degradation;map00380 Tryptophan metabolism;map00680 Methane metabolism;map01100 Metabolic pathways;map01110 Biosynthesis of secondary metabolites;map01120 Microbial metabolism in diverse environments;map01210 2-Oxocarboxylic acid metabolism;map01230 Biosynthesis of amino acids;	Level 2 (putative annotated)
Chlorogenic acid	Chlorogenate	C16H18O9	354.095	J108.009A	16112	4109	327-97-9	C00852	HMDB0003164	Organic compounds	Organic oxygen compounds	Organooxygen compounds	Alcohols and polyols	https://www.genome.jp/dbget-bin/www_bget?cpd:C00852	map00940 Phenylpropanoid biosynthesis;map00941 Flavonoid biosynthesis;map00945 Stilbenoid, diarylheptanoid and gingerol biosynthesis;map01110 Biosynthesis of secondary metabolites;	Level 2 (putative annotated)
19(R)-hydroxy Prostaglandin A2																Level 4 (unidentified)
Suberic acid	Suberic acid	C8H14O4	174.089	J6.225A	9300	10476	505-48-6	C08278	HMDB0000893	Organic compounds	Lipids and lipid-like molecules	Fatty Acyls	Fatty acids and conjugates	https://www.genome.jp/dbget-bin/www_bget?cpd:C08278		Level 2 (putative annotated)
2-Hydroxy-2-methylbutanoic acid		C5H10O3	118.063		68454		3739-30-8		HMDB0001987	Organic compounds	Lipids and lipid-like molecules	Fatty Acyls	Fatty acids and conjugates			Level 2 (putative annotated)
D-(-)-Lyxose																Level 4 (unidentified)
Terephthalic acid	Terephthalate	C8H6O4	166.027	J3.588B	15702	8573	100-21-0	C06337	HMDB0002428	Organic compounds	Benzenoids	Benzene and substituted derivatives	Benzoic acids and derivatives	https://www.genome.jp/dbget-bin/www_bget?cpd:C06337	map00624 Polycyclic aromatic hydrocarbon degradation;map00627 Aminobenzoate degradation;map01100 Metabolic pathways;map01120 Microbial metabolism in diverse environments;map01220 Degradation of aromatic compounds;	Level 2 (putative annotated)
3-Hydroxy-3-Methylpentane-1,5-Dioic Acid																Level 4 (unidentified)
Prostaglandin H2	Prostaglandin H2	C20H32O5	352.225	J16.429A	15554	3717	42935-17-1	C00427	HMDB0001381	Organic compounds	Lipids and lipid-like molecules	Fatty Acyls	Eicosanoids	https://www.genome.jp/dbget-bin/www_bget?cpd:C00427	map00590 Arachidonic acid metabolism;map01100 Metabolic pathways;map04611 Platelet activation;map04723 Retrograde endocannabinoid signaling;map04726 Serotonergic synapse;map04921 Oxytocin signaling pathway;map07034 Eicosanoids;map07035 Prostaglandins;	Level 2 (putative annotated)
Prostaglandin D2	Prostaglandin D2	C20H32O5	352.225	J16.416J	15555	3964	41598-07-6	C00696	HMDB0001403	Organic compounds	Lipids and lipid-like molecules	Fatty Acyls	Eicosanoids	https://www.genome.jp/dbget-bin/www_bget?cpd:C00696	map00590 Arachidonic acid metabolism;map01100 Metabolic pathways;map04080 Neuroactive ligand-receptor interaction;map04664 Fc epsilon RI signaling pathway;map04726 Serotonergic synapse;map05143 African trypanosomiasis;map05310 Asthma;	Level 2 (putative annotated)
Nitrazepam-d5																Level 4 (unidentified)
Coumestrol	Coumestrol	C15H8O5	268.037	J9.392K	3908	12391	479-13-0	C10205	HMDB0002326	Organic compounds	Phenylpropanoids and polyketides	Isoflavonoids	Coumestans	https://www.genome.jp/dbget-bin/www_bget?cpd:C10205	map00943 Isoflavonoid biosynthesis;map01061 Biosynthesis of phenylpropanoids;map01110 Biosynthesis of secondary metabolites;	Level 2 (putative annotated)
(+)-Camphor		C10H16O	152.12		15396		464-49-3		HMDB0059838	Organic compounds	Lipids and lipid-like molecules	Prenol lipids	Monoterpenoids			Level 2 (putative annotated)
UDP-N-acetylglucosamine	UDP-N-acetylglucosamine	C17H27N3O17P2	607.082					C00043	HMDB00290	Organic compounds	Nucleosides, nucleotides, and analogues	Pyrimidine nucleotides	Pyrimidine nucleotide sugars	http://www.genome.jp/dbget-bin/www_bget?cpd:C00043	map00520 Amino sugar and nucleotide sugar metabolism;map00524 Neomycin, kanamycin and gentamicin biosynthesis;map00540 Lipopolysaccharide biosynthesis;map00550 Peptidoglycan biosynthesis;map01100 Metabolic pathways;map01502 Vancomycin resistance;map04931 Insulin resistance;	Level 2 (putative annotated)
Rutin	Rutin	C27H30O16	610.153	J818D	28527	7941	153-18-4	C05625	HMDB0003249	Organic compounds	Phenylpropanoids and polyketides	Flavonoids	Flavonoid glycosides	https://www.genome.jp/dbget-bin/www_bget?cpd:C05625	map00944 Flavone and flavonol biosynthesis;map01100 Metabolic pathways;map01110 Biosynthesis of secondary metabolites;	Level 2 (putative annotated)
Polyphyllin B																Level 4 (unidentified)
N-Methylthreonine																Level 4 (unidentified)
LPC 18:2																Level 4 (unidentified)
Aminophylline	Theophylline	C7H8N4O2	180.065	J2.333G	28177	9340	58-55-9	C07130	HMDB0001889	Organic compounds	Organoheterocyclic compounds	Imidazopyrimidines	Purines and purine derivatives	https://www.genome.jp/dbget-bin/www_bget?cpd:C07130	map00232 Caffeine metabolism;map01060 Biosynthesis of plant secondary metabolites;map01065 Biosynthesis of alkaloids derived from histidine and purine;map01100 Metabolic pathways;map01110 Biosynthesis of secondary metabolites;map01120 Microbial metabolism in diverse environments;	Level 2 (putative annotated)
Apo-13-zeaxanthinone																Level 4 (unidentified)
5-Aminopentanoate	5-Aminopentanoate	C5H11NO2	117.079	J38.132B	15887	3720	660-88-8	C00431	HMDB0003355	Organic compounds	Organic acids and derivatives	Carboxylic acids and derivatives	Amino acids, peptides, and analogues	https://www.genome.jp/dbget-bin/www_bget?cpd:C00431	map00310 Lysine degradation;map00330 Arginine and proline metabolism;map01100 Metabolic pathways;map01120 Microbial metabolism in diverse environments;	Level 2 (putative annotated)
2-(2-pyridyl)-2-{2-[4-(trifluoromethoxy)phenyl]hydrazono}acetonitrile																Level 4 (unidentified)
6,7,4'-Trihydroxyisoflavone	4',6,7-Trihydroxyisoflavone	C15H10O5	270.053	J254.133E	74957	17395314	17817-31-1	C14314	HMDB0031715	Organic compounds	Phenylpropanoids and polyketides	Isoflavonoids	Isoflav-2-enes	https://www.genome.jp/dbget-bin/www_bget?cpd:C14314	map00943 Isoflavonoid biosynthesis;map01110 Biosynthesis of secondary metabolites;	Level 2 (putative annotated)
(3R)-4,4-Dimethyl-2-oxotetrahydro-3-furanyl beta-D-glucopyranoside																Level 4 (unidentified)
8-iso-15-keto Prostaglandin E2																Level 4 (unidentified)
Phloridzin	Phlorizin	C21H24O10	436.137	J4.807K	8113	4758	60-81-1	C01604	HMDB0036634	Organic compounds	Phenylpropanoids and polyketides	Flavonoids	Flavonoid glycosides	https://www.genome.jp/dbget-bin/www_bget?cpd:C01604	map00941 Flavonoid biosynthesis;map01110 Biosynthesis of secondary metabolites;	Level 2 (putative annotated)
Dihydroartemisinin		C15H24O5	284.162				81496-81-3		HMDB0060593	Organic compounds	Lipids and lipid-like molecules	Prenol lipids	Sesquiterpenoids			Level 2 (putative annotated)
Salicylic acid O-glucoside																Level 4 (unidentified)
Isorhamnetin	Isorhamnetin	C16H12O7	316.058	J1.543A	6052	12270	480-19-3	C10084	HMDB0002655	Organic compounds	Phenylpropanoids and polyketides	Flavonoids	Flavones	https://www.genome.jp/dbget-bin/www_bget?cpd:C10084		Level 2 (putative annotated)
8,8'-dicarboxy-1,1'-binaphthalene																Level 4 (unidentified)
delta-Hexanolactone		C6H10O2	114.068		589927		823-22-3		HMDB0000453	Organic compounds	Organoheterocyclic compounds	Lactones	Delta valerolactones			Level 2 (putative annotated)
gamma-Glutamylglutamic acid	(5-L-Glutamyl)-L-glutamate	C10H16N2O7	276.096	J203.335F	73705	7669	1116-22-9	C05282	HMDB0011737	Organic compounds	Organic acids and derivatives	Carboxylic acids and derivatives	Amino acids, peptides, and analogues	https://www.genome.jp/dbget-bin/www_bget?cpd:C05282		Level 2 (putative annotated)
(卤)9(10)-EpOME																Level 4 (unidentified)
Thymol	Thymol	C10H14O	150.104	J10.606B	27607	12094	89-83-8	C09908	HMDB0001878	Organic compounds	Lipids and lipid-like molecules	Prenol lipids	Monoterpenoids	https://www.genome.jp/dbget-bin/www_bget?cpd:C09908		Level 2 (putative annotated)
LPC 18:0																Level 4 (unidentified)
Parishin A																Level 4 (unidentified)
Estrone sulfate	Estrone 3-sulfate	C18H22O5S	350.119	J5.782G	17474	5545	481-97-0	C02538	HMDB0001425	Organic compounds	Lipids and lipid-like molecules	Steroids and steroid derivatives	Sulfated steroids	https://www.genome.jp/dbget-bin/www_bget?cpd:C02538	map00140 Steroid hormone biosynthesis;map04976 Bile secretion;	Level 2 (putative annotated)
alpha-Zearalanol	alpha-Zearalanol	C18H26O5	322.178	J10.434E		17395750	26538-44-3	C14752	HMDB0032702	Organic compounds	Phenylpropanoids and polyketides	Macrolides and analogues		https://www.genome.jp/dbget-bin/www_bget?cpd:C14752		Level 2 (putative annotated)
Phenylacetylglutamine	Phenylacetylglutamine	C13H16N2O4	264.111	J75.641E	17884	6833	28047-15-6	C04148	HMDB0006344	Organic compounds	Organic acids and derivatives	Carboxylic acids and derivatives	Amino acids, peptides, and analogues	https://www.genome.jp/dbget-bin/www_bget?cpd:C04148	map00360 Phenylalanine metabolism;	Level 2 (putative annotated)
Benzyl 6-O-beta-D-glucopyranosyl-beta-D-glucopyranoside																Level 4 (unidentified)
DL-Malic acid	2-Hydroxydicarboxylic acid	C4H6O5	134.022		6650	6446	6915-15-7	C03668	HMDB0000744	Organic compounds	Organic acids and derivatives	Hydroxy acids and derivatives	Beta hydroxy acids and derivatives	https://www.genome.jp/dbget-bin/www_bget?cpd:C03668		Level 2 (putative annotated)
Porphobilinogen	Porphobilinogen	C10H14N2O4	226.095	J6.026G	17381	4184	487-90-1	C00931	HMDB0000245	Organic compounds	Organic nitrogen compounds	Organonitrogen compounds	Amines	https://www.genome.jp/dbget-bin/www_bget?cpd:C00931	map00860 Porphyrin and chlorophyll metabolism;map01100 Metabolic pathways;map01110 Biosynthesis of secondary metabolites;map01120 Microbial metabolism in diverse environments;	Level 2 (putative annotated)
3-(4-Hydroxyphenyl)propionic acid	Phloretate	C9H10O3	166.063	J1.565B	32980	4878	501-97-3	C01744	HMDB0002199	Organic compounds	Phenylpropanoids and polyketides	Phenylpropanoic acids		https://www.genome.jp/dbget-bin/www_bget?cpd:C01744		Level 2 (putative annotated)
OxPG (18:0-18:2+2O)																Level 4 (unidentified)
4-chloro-1H-indazol-3-amine																Level 4 (unidentified)
Isoliquiritigenin	Isoliquiritigenin	C15H12O4	256.074	J74.686J	310312	10843	961-29-5	C08650	HMDB0037316	Organic compounds	Phenylpropanoids and polyketides	Linear 1,3-diarylpropanoids	Chalcones and dihydrochalcones	https://www.genome.jp/dbget-bin/www_bget?cpd:C08650	map00941 Flavonoid biosynthesis;map01061 Biosynthesis of phenylpropanoids;map01110 Biosynthesis of secondary metabolites;	Level 2 (putative annotated)
Eriodictyol-7-O-glucoside		C21H22O11	450.116				38965-51-4		HMDB0029544	Organic compounds	Phenylpropanoids and polyketides	Flavonoids	Flavonoid glycosides			Level 2 (putative annotated)
Sebacic acid	Sebacic acid	C10H18O4	202.121	J10.109E	41865	10475	111-20-6	C08277	HMDB0000792	Organic compounds	Lipids and lipid-like molecules	Fatty Acyls	Fatty acids and conjugates	https://www.genome.jp/dbget-bin/www_bget?cpd:C08277		Level 2 (putative annotated)
5,5-Dimethylhydantoin																Level 4 (unidentified)
伪-D-Glucose-1,6-bisphosphate																Level 4 (unidentified)
Methionine sulfoxide		C5H11NO3S	165.046		49033		62697-73-8		HMDB0002005	Organic compounds	Organic acids and derivatives	Carboxylic acids and derivatives	Amino acids, peptides, and analogues			Level 2 (putative annotated)
4-((5-(4-Nitrophenyl)oxazol-2-yl)amino)benzonitrile																Level 4 (unidentified)
Ascorbyl stearate		C24H42O7	442.293				10605-09-1		HMDB0038242	Organic compounds	Lipids and lipid-like molecules	Fatty Acyls	Fatty acid esters			Level 2 (putative annotated)
MGMG (18:2)																Level 4 (unidentified)
5-Aminosalicylic Acid		C7H7NO3	153.043		6775		89-57-6		HMDB0014389	Organic compounds	Benzenoids	Benzene and substituted derivatives	Benzoic acids and derivatives			Level 2 (putative annotated)
Farnesyl pyrophosphate	trans,trans-Farnesyl diphosphate	C15H28O7P2	382.131	J348.314B	17407	3736	13058-04-3	C00448	HMDB0000961	Organic compounds	Lipids and lipid-like molecules	Prenol lipids	Sesquiterpenoids	https://www.genome.jp/dbget-bin/www_bget?cpd:C00448	map00100 Steroid biosynthesis;map00550 Peptidoglycan biosynthesis;map00900 Terpenoid backbone biosynthesis;map00906 Carotenoid biosynthesis;map00909 Sesquiterpenoid and triterpenoid biosynthesis;map00981 Insect hormone biosynthesis;map00999 Biosynthesis of various secondary metabolites - part 1;map01060 Biosynthesis of plant secondary metabolites;map01062 Biosynthesis of terpenoids and steroids;m…	Level 2 (putative annotated)
3-Hydroxybenzoic acid	3-Hydroxybenzoate	C7H6O3	138.032	J43.202D	30764	3866	99-06-9	C00587	HMDB0002466	Organic compounds	Benzenoids	Benzene and substituted derivatives	Benzoic acids and derivatives	https://www.genome.jp/dbget-bin/www_bget?cpd:C00587	map00362 Benzoate degradation;map00400 Phenylalanine, tyrosine and tryptophan biosynthesis;map00623 Toluene degradation;map00624 Polycyclic aromatic hydrocarbon degradation;map01120 Microbial metabolism in diverse environments;map01220 Degradation of aromatic compounds;	Level 2 (putative annotated)
5-O-p-Coumaroyl shikimic acid																Level 4 (unidentified)
3-Hydroxy-3-methylglutaric acid																Level 4 (unidentified)
Calceolarioside B																Level 4 (unidentified)
Albendazole-2-aminosulfone	Albendazole-2-aminosulfone	C10H13N3O2S	239.073					C16627						http://www.genome.jp/dbget-bin/www_bget?cpd:C16627		Level 4 (unidentified)
Mevalonic acid	(R)-Mevalonate	C6H12O4	148.074	J5.859I	25351	3708	150-97-0	C00418	HMDB0000227	Organic compounds	Lipids and lipid-like molecules	Fatty Acyls	Fatty acids and conjugates	https://www.genome.jp/dbget-bin/www_bget?cpd:C00418	map00900 Terpenoid backbone biosynthesis;map01060 Biosynthesis of plant secondary metabolites;map01062 Biosynthesis of terpenoids and steroids;map01070 Biosynthesis of plant hormones;map01100 Metabolic pathways;map01110 Biosynthesis of secondary metabolites;map04216 Ferroptosis;	Level 2 (putative annotated)
Vitamin B1	Vitamin B1	C12H17N4OS	265.112					C00378	HMDB00235	Organic compounds	Organoheterocyclic compounds	Diazines	Pyrimidines and pyrimidine derivatives	http://www.genome.jp/dbget-bin/www_bget?cpd:C00378	map00730 Thiamine metabolism;map01100 Metabolic pathways;map02010 ABC transporters;map04122 Sulfur relay system;map04977 Vitamin digestion and absorption;	Level 2 (putative annotated)
PA (5:0/6:0)																Level 4 (unidentified)
Ofloxacin impurity E																Level 4 (unidentified)
3',5,7-Trihydroxy-4'-methoxyflavanone	Hesperetin	C16H14O6	302.079	J9.235E	28230	4847	520-33-2	C01709	HMDB0005782	Organic compounds	Phenylpropanoids and polyketides	Flavonoids	O-methylated flavonoids	https://www.genome.jp/dbget-bin/www_bget?cpd:C01709	map00941 Flavonoid biosynthesis;	Level 2 (putative annotated)
pteroside A		C21H30O8	410.194				35910-15-7		HMDB0030758	Organic compounds	Organic oxygen compounds	Organooxygen compounds	Carbohydrates and carbohydrate conjugates			Level 2 (putative annotated)
2-Hydroxyisocaproic Acid		C6H12O3	132.079		59783		498-36-2		HMDB0000665	Organic compounds	Lipids and lipid-like molecules	Fatty Acyls	Fatty acids and conjugates			Level 2 (putative annotated)
Sesamoside																Level 4 (unidentified)
Myricitrin	Myricitrin	C21H20O12	464.095	J986E	544021	12294	17912-87-7	C10108	HMDB0034360	Organic compounds	Phenylpropanoids and polyketides	Flavonoids	Flavonoid glycosides	https://www.genome.jp/dbget-bin/www_bget?cpd:C10108		Level 2 (putative annotated)
(+)-epipinoresinol-4-O-beta-D-glucoside																Level 4 (unidentified)
Sedoheptulose Anhydride																Level 4 (unidentified)
Sinapic acid	Sinapate	C11H12O5	224.068	J11.713G	15714	3765	530-59-6	C00482	HMDB0032616	Organic compounds	Phenylpropanoids and polyketides	Cinnamic acids and derivatives	Hydroxycinnamic acids and derivatives	https://www.genome.jp/dbget-bin/www_bget?cpd:C00482	map00940 Phenylpropanoid biosynthesis;map01061 Biosynthesis of phenylpropanoids;map01100 Metabolic pathways;map01110 Biosynthesis of secondary metabolites;	Level 2 (putative annotated)
Fargesin	Fargesin	C21H22O6	370.142					C16957						http://www.genome.jp/dbget-bin/www_bget?cpd:C16957		Level 4 (unidentified)
N-伪-Acetyl-L-asparagine																Level 4 (unidentified)
2-Hydroxy-1-(4-methoxyphenyl)propyl hexopyranoside																Level 4 (unidentified)
Cer-AS (d18:1/16:0)																Level 4 (unidentified)
Cytidine 5'-diphosphate	CDP	C9H15N3O11P2	403.018	J150.290E	17239	3412	63-38-7	C00112	HMDB0001546	Organic compounds	Nucleosides, nucleotides, and analogues	Pyrimidine nucleotides	Pyrimidine ribonucleotides	https://www.genome.jp/dbget-bin/www_bget?cpd:C00112	map00240 Pyrimidine metabolism;map01100 Metabolic pathways;	Level 2 (putative annotated)
4-Acetamidobutyric Acid	4-Acetamidobutanoate	C6H11NO3	145.074	J35.110E	17645	5865	3025-96-5	C02946	HMDB0003681	Organic compounds	Organic acids and derivatives	Carboxylic acids and derivatives	Amino acids, peptides, and analogues	https://www.genome.jp/dbget-bin/www_bget?cpd:C02946	map00330 Arginine and proline metabolism;map01100 Metabolic pathways;	Level 2 (putative annotated)
6-hydroxy-7,8-dimethoxycoumarin																Level 4 (unidentified)
Hordatine B	Hordatine B	C29H40N8O5	580.312	J244.767C		10506	10502-21-3	C08308	HMDB0030459	Organic compounds	Phenylpropanoids and polyketides	2-arylbenzofuran flavonoids		https://www.genome.jp/dbget-bin/www_bget?cpd:C08308		Level 2 (putative annotated)
8Z,11Z,14Z-Eicosatrienoic acid	Dihomo-gamma-linolenate	C20H34O2	306.256	J110.768B	53486	6112	1783-84-2	C03242	HMDB0002925	Organic compounds	Lipids and lipid-like molecules	Fatty Acyls	Fatty acids and conjugates	https://www.genome.jp/dbget-bin/www_bget?cpd:C03242	map00591 Linoleic acid metabolism;map01040 Biosynthesis of unsaturated fatty acids;map01100 Metabolic pathways;	Level 2 (putative annotated)
2-[(3S)-1-(Cyclohexylmethyl)-3-pyrrolidinyl]-5-fluoro-1H-benzimidazole																Level 4 (unidentified)
Wikstromol	Nortrachelogenin	C20H22O7	374.137	J19.091H	1007254	12908	34444-37-6	C10725	HMDB0030598	Organic compounds	Lignans, neolignans and related compounds	Furanoid lignans	Tetrahydrofuran lignans	https://www.genome.jp/dbget-bin/www_bget?cpd:C10725		Level 2 (putative annotated)
2-(2-carboxy-2-methylpropyl)-4,6-dimethylbenzoic acid																Level 4 (unidentified)
3-Pyridylacetic acid		C7H7NO2	137.048		86390		501-81-5		HMDB0001538	Organic compounds	Organoheterocyclic compounds	Pyridines and derivatives				Level 2 (putative annotated)
D-Glucosamine 6-phosphate	D-Glucosamine 6-phosphate	C6H14NO8P	259.046	J79.822C	15873	3645	3616-42-0	C00352	HMDB0001254	Organic compounds	Organic oxygen compounds	Organooxygen compounds	Carbohydrates and carbohydrate conjugates	https://www.genome.jp/dbget-bin/www_bget?cpd:C00352	map00250 Alanine, aspartate and glutamate metabolism;map00520 Amino sugar and nucleotide sugar metabolism;map01100 Metabolic pathways;map02060 Phosphotransferase system (PTS);map04931 Insulin resistance;	Level 2 (putative annotated)
Tricin 4'-O-(beta-guaiacylglyceryl) ether 5-O-hexoside																Level 4 (unidentified)
L-Homoarginine	Homoarginine	C7H16N4O2	188.127	J24H	27747	5030	156-86-5	C01924	HMDB0000670	Organic compounds	Organic acids and derivatives	Carboxylic acids and derivatives	Amino acids, peptides, and analogues	https://www.genome.jp/dbget-bin/www_bget?cpd:C01924		Level 2 (putative annotated)
Skimmin																Level 4 (unidentified)
Plantagoside	Plantagoside	C21H22O12	466.111					C17531						http://www.genome.jp/dbget-bin/www_bget?cpd:C17531		Level 4 (unidentified)
Cer-AP (t18:1/15:0)																Level 4 (unidentified)
8-O-acetyl shanzhiside methyl ester																Level 4 (unidentified)
Inosine-5'-monophosphate (IMP)																Level 4 (unidentified)
Astragaloside II	Astragaloside II	C43H70O15	826.471					C17798						http://www.genome.jp/dbget-bin/www_bget?cpd:C17798		Level 4 (unidentified)
Cer-AP (t28:0/16:0)																Level 4 (unidentified)
Acetyl-trans-resveratrol																Level 4 (unidentified)
Esculin	Esculin	C15H16O9	340.079	J6.981G	338261	11455	531-75-9	C09264	HMDB0030820	Organic compounds	Phenylpropanoids and polyketides	Coumarins and derivatives	Coumarin glycosides	https://www.genome.jp/dbget-bin/www_bget?cpd:C09264		Level 2 (putative annotated)
LPA 22:6																Level 4 (unidentified)
O-methylnaringenin C-pentoside																Level 4 (unidentified)
3-Methylglutaric acid		C6H10O4	146.058		68566		626-51-7		HMDB0000752	Organic compounds	Lipids and lipid-like molecules	Fatty Acyls	Fatty acids and conjugates			Level 2 (putative annotated)
Liquiritigenin	Liquiritigenin	C15H12O4	256.074					C09762	HMDB29519	Organic compounds	Phenylpropanoids and polyketides	Flavonoids	Flavans	http://www.genome.jp/dbget-bin/www_bget?cpd:C09762	map00941 Flavonoid biosynthesis;map00943 Isoflavonoid biosynthesis;map01061 Biosynthesis of phenylpropanoids;map01110 Biosynthesis of secondary metabolites;	Level 2 (putative annotated)
Asiaticoside	Asiaticoside	C48H78O19	958.514	J13.965C		17396425	16830-15-2	C15428	HMDB0036656	Organic compounds	Lipids and lipid-like molecules	Prenol lipids	Terpene glycosides	https://www.genome.jp/dbget-bin/www_bget?cpd:C15428		Level 2 (putative annotated)
Arachidic Acid	Icosanoic acid	C20H40O2	312.303	J2.607G	28822	8660	506-30-9	C06425	HMDB0002212	Organic compounds	Lipids and lipid-like molecules	Fatty Acyls	Fatty acids and conjugates	https://www.genome.jp/dbget-bin/www_bget?cpd:C06425	map01040 Biosynthesis of unsaturated fatty acids;	Level 2 (putative annotated)
Corilagin	Corilagin	C27H22O18	634.081	J338.244C	3884	12405	23094-69-1	C10219	HMDB0031457	Organic compounds	Phenylpropanoids and polyketides	Tannins	Hydrolyzable tannins	https://www.genome.jp/dbget-bin/www_bget?cpd:C10219		Level 2 (putative annotated)
(+/-)8(9)-DiHETE																Level 4 (unidentified)
DGDG (16:1/18:3)																Level 4 (unidentified)
Sorbic acid																Level 4 (unidentified)
Ursolic acid	Ursolic acid	C30H48O3	456.36	J4.206D	9908	11180	77-52-1	C08988	HMDB0002395	Organic compounds	Lipids and lipid-like molecules	Prenol lipids	Triterpenoids	https://www.genome.jp/dbget-bin/www_bget?cpd:C08988		Level 2 (putative annotated)
Monobutyl phthalate		C12H14O4	222.089				131-70-4		HMDB0013247	Organic compounds	Benzenoids	Benzene and substituted derivatives	Benzoic acids and derivatives			Level 2 (putative annotated)
Ala-Leu		C9H18N2O3	202.132						HMDB0028691	Organic compounds	Organic acids and derivatives	Carboxylic acids and derivatives	Amino acids, peptides, and analogues			Level 2 (putative annotated)
5-Hydroxylysine	L-Hydroxylysine	C6H14N2O3	162.1	J38.540I	18040	96023265	1190-94-9	C16741	HMDB0000450	Organic compounds	Organic acids and derivatives	Carboxylic acids and derivatives	Amino acids, peptides, and analogues	https://www.genome.jp/dbget-bin/www_bget?cpd:C16741	map00310 Lysine degradation;map01100 Metabolic pathways;	Level 2 (putative annotated)
4-Methylphenol	4-Cresol	C7H8O	108.058	J1.185A	17847	4643	106-44-5	C01468	HMDB0001858	Organic compounds	Benzenoids	Phenols	Cresols	https://www.genome.jp/dbget-bin/www_bget?cpd:C01468	map00623 Toluene degradation;map00633 Nitrotoluene degradation;map01100 Metabolic pathways;map01120 Microbial metabolism in diverse environments;map01220 Degradation of aromatic compounds;map04974 Protein digestion and absorption;	Level 2 (putative annotated)
4-[2-(2-oxo-1-imidazolidinyl)ethyl]-1lambda~6~,4-thiazinane-1,1-dione																Level 4 (unidentified)
Aleuritic Acid																Level 4 (unidentified)
Tenuifoliside B																Level 4 (unidentified)
13,14-dihydro-15-keto Prostaglandin E2																Level 4 (unidentified)
Lysopc 17:0																Level 4 (unidentified)
Prostaglandin D3	Prostaglandin D3	C20H30O5	350.209	J39.537D	34939	854047	71902-47-1	C13802	HMDB0003034	Organic compounds	Lipids and lipid-like molecules	Fatty Acyls	Eicosanoids	https://www.genome.jp/dbget-bin/www_bget?cpd:C13802		Level 2 (putative annotated)
3,4-Dihydroxyphenylglycol	3,4-Dihydroxyphenylethyleneglycol	C8H10O4	170.058	J45.947J	1387	7902	28822-73-3	C05576	HMDB0000318	Organic compounds	Benzenoids	Phenols	Benzenediols	https://www.genome.jp/dbget-bin/www_bget?cpd:C05576	map00350 Tyrosine metabolism;map01100 Metabolic pathways;	Level 2 (putative annotated)
Vincamine	Vincamine	C21H26N2O3	354.194					C09251						http://www.genome.jp/dbget-bin/www_bget?cpd:C09251		Level 4 (unidentified)
11(Z),14(Z)-Eicosadienoic Acid																Level 4 (unidentified)
Monobenzyl phthalate																Level 4 (unidentified)
D-(-)-Mannitol	Mannitol	C6H14O6	182.079	J2.369H	16899	3682	69-65-8	C00392	HMDB0000765	Organic compounds	Organic oxygen compounds	Organooxygen compounds	Carbohydrates and carbohydrate conjugates	https://www.genome.jp/dbget-bin/www_bget?cpd:C00392	map00051 Fructose and mannose metabolism;map01100 Metabolic pathways;map02010 ABC transporters;map02060 Phosphotransferase system (PTS);	Level 2 (putative annotated)
13,14-dihydro-15-keto-tetranor Prostaglandin D2																Level 4 (unidentified)
4-Methylhippuric acid		C10H11NO3	193.074		68552		27115-50-0		HMDB0013292	Organic compounds	Benzenoids	Benzene and substituted derivatives	Benzoic acids and derivatives			Level 2 (putative annotated)
D-(+)-Melezitose	Melezitose	C18H32O16	504.169	J9.861B	6731	10442	597-12-6	C08243	HMDB0011730	Organic compounds	Organic oxygen compounds	Organooxygen compounds	Carbohydrates and carbohydrate conjugates	https://www.genome.jp/dbget-bin/www_bget?cpd:C08243		Level 2 (putative annotated)
D-Ribose-1-phosphate	alpha-D-Ribose 1-phosphate	C5H11O8P	230.019	J292.493E	16300	3894	14075-00-4	C00620	HMDB0001489	Organic compounds	Organic oxygen compounds	Organooxygen compounds	Carbohydrates and carbohydrate conjugates	https://www.genome.jp/dbget-bin/www_bget?cpd:C00620	map00030 Pentose phosphate pathway;map00230 Purine metabolism;map01100 Metabolic pathways;	Level 2 (putative annotated)
Curculigoside																Level 4 (unidentified)
Kuwanon A		C25H24O6	420.157		1242612		62949-77-3		HMDB0029505	Organic compounds	Phenylpropanoids and polyketides	Flavonoids	Flavones			Level 2 (putative annotated)
Cer-AP (t18:2/22:0)																Level 4 (unidentified)
Wighteone	Wighteone	C20H18O5	338.115					C10542						http://www.genome.jp/dbget-bin/www_bget?cpd:C10542		Level 4 (unidentified)
Lycoperodine																Level 4 (unidentified)
HexCer-AP (t18:1/14:0)																Level 4 (unidentified)
gamma-Glutamylmethionine		C10H18N2O5S	278.094		82965		17663-87-5		HMDB0034367	Organic compounds	Organic acids and derivatives	Carboxylic acids and derivatives	Amino acids, peptides, and analogues			Level 2 (putative annotated)
Isovaleric acid	3-Methylbutanoic acid	C5H10O2	102.068	J2.605K	28484	10461	503-74-2	C08262	HMDB0000718	Organic compounds	Lipids and lipid-like molecules	Fatty Acyls	Fatty acids and conjugates	https://www.genome.jp/dbget-bin/www_bget?cpd:C08262	map01065 Biosynthesis of alkaloids derived from histidine and purine;map01110 Biosynthesis of secondary metabolites;map04974 Protein digestion and absorption;	Level 2 (putative annotated)
Bornyl acetate	Bornyl acetate	C12H20O2	196.146					C11338	HMDB40725	Organic compounds	Lipids and lipid-like molecules	Prenol lipids	Monoterpenoids	http://www.genome.jp/dbget-bin/www_bget?cpd:C11338		Level 2 (putative annotated)
4-chloro-N-[4-(morpholinosulfonyl)phenyl]benzamide																Level 4 (unidentified)
Xanthohumol	Xanthohumol	C21H22O5	354.147	J17.881K	66331	47205715	6754-58-1	C16417	HMDB0037479	Organic compounds	Phenylpropanoids and polyketides	Linear 1,3-diarylpropanoids	Chalcones and dihydrochalcones	https://www.genome.jp/dbget-bin/www_bget?cpd:C16417	map00941 Flavonoid biosynthesis;	Level 2 (putative annotated)
PC (16:0/18:3)																Level 4 (unidentified)
Methyl hexadecanoate	Methyl palmitate	C17H34O2	270.256	J1.994A		96023481	112-39-0	C16995	HMDB0061859	Organic compounds	Lipids and lipid-like molecules	Fatty Acyls	Fatty acid esters	https://www.genome.jp/dbget-bin/www_bget?cpd:C16995		Level 2 (putative annotated)
2-(acetylamino)-4-(methylthio)butanoic acid																Level 4 (unidentified)
LPC 18:1																Level 4 (unidentified)
trans-3,5-Dimethoxy-4-hydroxycinnamaldehyde																Level 4 (unidentified)
methylChrysoeriol C-hexoside																Level 4 (unidentified)
Indole-3-lactic acid	Indolelactate	C11H11NO3	205.074	J1.354.164G	24813	5133	1821-52-9	C02043	HMDB0000671	Organic compounds	Organoheterocyclic compounds	Indoles and derivatives	Indolyl carboxylic acids and derivatives	https://www.genome.jp/dbget-bin/www_bget?cpd:C02043		Level 2 (putative annotated)
N1-(2-methyl-3-nitrophenyl)cyclohexane-1-carboxamide																Level 4 (unidentified)
8-Prenylnaringenin	8-Prenylnaringenin	C20H20O5	340.131					C18023						http://www.genome.jp/dbget-bin/www_bget?cpd:C18023		Level 4 (unidentified)
(2E)-4-Hydroxy-3,7-dimethyl-2,6-octadien-1-yl beta-D-glucopyranoside																Level 4 (unidentified)
Phlorizin	Phlorizin	C21H24O10	436.137	J4.807K	8113	4758	60-81-1	C01604	HMDB0036634	Organic compounds	Phenylpropanoids and polyketides	Flavonoids	Flavonoid glycosides	https://www.genome.jp/dbget-bin/www_bget?cpd:C01604	map00941 Flavonoid biosynthesis;map01110 Biosynthesis of secondary metabolites;	Level 2 (putative annotated)
Melatonin	Melatonin	C13H16N2O2	232.121	J5.258B	16796	4752	73-31-4	C01598	HMDB0001389	Organic compounds	Organoheterocyclic compounds	Indoles and derivatives	Indoles	https://www.genome.jp/dbget-bin/www_bget?cpd:C01598	map00380 Tryptophan metabolism;map01100 Metabolic pathways;map04080 Neuroactive ligand-receptor interaction;map04713 Circadian entrainment;	Level 2 (putative annotated)
Wogonoside																Level 4 (unidentified)
2-Methylbutyl beta-D-glucopyranoside																Level 4 (unidentified)
Cer-AP (t18:0/14:0)																Level 4 (unidentified)
Astragaloside IV	Astragaloside IV	C41H68O14	784.461					C17799						http://www.genome.jp/dbget-bin/www_bget?cpd:C17799		Level 4 (unidentified)
N'-p-coumaroylspermine																Level 4 (unidentified)
N-benzyl-N'-methyl-N-(pyridin-3-ylmethyl)thiourea																Level 4 (unidentified)
19(R)-hydroxy Prostaglandin E2																Level 4 (unidentified)
Neohesperidin dihydrochalcone		C28H36O15	612.205				20702-77-6		HMDB0030542	Organic compounds	Phenylpropanoids and polyketides	Flavonoids	Flavonoid glycosides			Level 2 (putative annotated)
FAHFA (16:0/18:2)																Level 4 (unidentified)
Plantamajoside	Plantamajoside	C29H36O16	640.2					C10485						http://www.genome.jp/dbget-bin/www_bget?cpd:C10485		Level 4 (unidentified)
LPA 20:1																Level 4 (unidentified)
2,3-Diaminopropionic acid	L-2,3-Diaminopropanoate	C3H8N2O2	104.059	J38.127F	16303	6231	4033-39-0	C03401	HMDB0002006	Organic compounds	Organic acids and derivatives	Carboxylic acids and derivatives	Amino acids, peptides, and analogues	https://www.genome.jp/dbget-bin/www_bget?cpd:C03401	map00997 Biosynthesis of various secondary metabolites - part 3;map01100 Metabolic pathways;map01110 Biosynthesis of secondary metabolites;	Level 2 (putative annotated)
Lipoxin B4	Lipoxin B4	C20H32O5	352.225	J304.437H	6499	8551	98049-69-5	C06315	HMDB0005082	Organic compounds	Lipids and lipid-like molecules	Fatty Acyls	Eicosanoids	https://www.genome.jp/dbget-bin/www_bget?cpd:C06315	map00590 Arachidonic acid metabolism;	Level 2 (putative annotated)
GlcADG (18:3-18:3)																Level 4 (unidentified)
Astringin	Astringin	C20H22O9	406.126					C10245						http://www.genome.jp/dbget-bin/www_bget?cpd:C10245		Level 4 (unidentified)
6''-o-acetylgenistin		C23H22O11	474.116				73566-30-0		HMDB0029528	Organic compounds	Phenylpropanoids and polyketides	Isoflavonoids	Isoflavonoid O-glycosides			Level 2 (putative annotated)
Ganoderic acid H		C32H44O9	572.299				98665-19-1		HMDB0035987	Organic compounds	Lipids and lipid-like molecules	Prenol lipids	Triterpenoids			Level 2 (putative annotated)
Tricin 5-O-hexoside																Level 4 (unidentified)
Hexadecanedioic acid	Hexadecanedioate	C16H30O4	286.214		73722	135626103	505-54-4	C19615	HMDB0000672	Organic compounds	Lipids and lipid-like molecules	Fatty Acyls	Fatty acids and conjugates	https://www.genome.jp/dbget-bin/www_bget?cpd:C19615	map00073 Cutin, suberine and wax biosynthesis;map01100 Metabolic pathways;	Level 2 (putative annotated)
Naringenin chalcone	Naringenin chalcone	C15H12O5	272.068	J16.987K	15413	8790	5071-40-9	C06561	HMDB0029631	Organic compounds	Phenylpropanoids and polyketides	Linear 1,3-diarylpropanoids	Chalcones and dihydrochalcones	https://www.genome.jp/dbget-bin/www_bget?cpd:C06561	map00941 Flavonoid biosynthesis;map01061 Biosynthesis of phenylpropanoids;map01100 Metabolic pathways;map01110 Biosynthesis of secondary metabolites;	Level 2 (putative annotated)
13,14-dihydro-15-keto-tetranor Prostaglandin E2																Level 4 (unidentified)
3,5-Dimethoxy-4-hydroxybenzaldehyde																Level 4 (unidentified)
Atractyloside potassium salt																Level 4 (unidentified)
Cer-AP (t17:0/16:0)																Level 4 (unidentified)
(R)-3-Hydroxy myristic acid																Level 4 (unidentified)
3,4-Dihydroxybenzaldehyde	3,4-Dihydroxybenzaldehyde	C7H6O3	138.032	J5.647B	50205	96023224	139-85-5	C16700	HMDB0059965	Organic compounds	Benzenoids	Benzene and substituted derivatives	Benzaldehydes	https://www.genome.jp/dbget-bin/www_bget?cpd:C16700	map00950 Isoquinoline alkaloid biosynthesis;map01063 Biosynthesis of alkaloids derived from shikimate pathway;	Level 2 (putative annotated)
beta-Acetoxyisovalerylalkannin																Level 4 (unidentified)
Leucosceptoside A																Level 4 (unidentified)
Prostaglandin E2	Prostaglandin E2	C20H32O5	352.225	J9.243F	15551	3863	363-24-6	C00584	HMDB0001220	Organic compounds	Lipids and lipid-like molecules	Fatty Acyls	Eicosanoids	https://www.genome.jp/dbget-bin/www_bget?cpd:C00584	map00590 Arachidonic acid metabolism;map01100 Metabolic pathways;map04024 cAMP signaling pathway;map04080 Neuroactive ligand-receptor interaction;map04625 C-type lectin receptor signaling pathway;map04726 Serotonergic synapse;map04750 Inflammatory mediator regulation of TRP channels;map04921 Oxytocin signaling pathway;map04923 Regulation of lipolysis in adipocytes;map04924 Renin secretion;map0497…	Level 2 (putative annotated)
N-Acetyl-Asp-Glu																Level 4 (unidentified)
3',4',5'-Tricetin 5-O-hexoside																Level 4 (unidentified)
Apigenin	Apigenin	C15H10O5	270.053	J6.601J	18388	4649	520-36-5	C01477	HMDB0002124	Organic compounds	Phenylpropanoids and polyketides	Flavonoids	Flavones	https://www.genome.jp/dbget-bin/www_bget?cpd:C01477	map00941 Flavonoid biosynthesis;map00943 Isoflavonoid biosynthesis;map00944 Flavone and flavonol biosynthesis;map01061 Biosynthesis of phenylpropanoids;map01100 Metabolic pathways;map01110 Biosynthesis of secondary metabolites;	Level 2 (putative annotated)
(-)-N-[3',4'-Dihydroxy-(E)-cinnamoyl]-L-glutamic acid																Level 4 (unidentified)
Protosappanin B																Level 4 (unidentified)
L-Tryptophan	L-Tryptophan	C11H12N2O2	204.09	J9.181B	16828	3378	73-22-3	C00078	HMDB0000929	Organic compounds	Organoheterocyclic compounds	Indoles and derivatives	Indolyl carboxylic acids and derivatives	https://www.genome.jp/dbget-bin/www_bget?cpd:C00078	map00260 Glycine, serine and threonine metabolism;map00380 Tryptophan metabolism;map00400 Phenylalanine, tyrosine and tryptophan biosynthesis;map00404 Staurosporine biosynthesis;map00901 Indole alkaloid biosynthesis;map00966 Glucosinolate biosynthesis;map00970 Aminoacyl-tRNA biosynthesis;map00998 Biosynthesis of various secondary metabolites - part 2;map01060 Biosynthesis of plant secondary metab…	Level 2 (putative annotated)
C-pentosyl-luteolin-C-hexoside																Level 4 (unidentified)
Cer-AS (d16:1/18:0)																Level 4 (unidentified)
(S)-Zearalanone	(S)-Zearalanone	C18H24O5	320.162					C14754						http://www.genome.jp/dbget-bin/www_bget?cpd:C14754		Level 4 (unidentified)
5-O-Methylvisammioside																Level 4 (unidentified)
Heneicosanoic acid		C21H42O2	326.318		39248		2363-71-5		HMDB0002345	Organic compounds	Lipids and lipid-like molecules	Fatty Acyls	Fatty acids and conjugates			Level 2 (putative annotated)
Salvianolic acid C																Level 4 (unidentified)
Citramalic acid	Citramalate	C5H8O5	148.037	J7.390C	15584	4073	597-44-4	C00815	HMDB0000426	Organic compounds	Lipids and lipid-like molecules	Fatty Acyls	Fatty acids and conjugates	https://www.genome.jp/dbget-bin/www_bget?cpd:C00815		Level 2 (putative annotated)
1,5,8-Trihydroxy-9-oxo-9H-xanthen-3-yl beta-D-glucopyranoside																Level 4 (unidentified)
Cepharanthine	Cepharanthine	C37H38N2O6	606.273					C09391						http://www.genome.jp/dbget-bin/www_bget?cpd:C09391		Level 4 (unidentified)
Cer-AP (t18:1/22:0)																Level 4 (unidentified)
4-Hydroxymephenytoin																Level 4 (unidentified)
dUMP	dUMP	C9H13N2O8P	308.041	J298.569A	17622	3656	964-26-1	C00365	HMDB0001409	Organic compounds	Nucleosides, nucleotides, and analogues	Pyrimidine nucleotides	Pyrimidine deoxyribonucleotides	https://www.genome.jp/dbget-bin/www_bget?cpd:C00365	map00240 Pyrimidine metabolism;map01100 Metabolic pathways;map01523 Antifolate resistance;	Level 2 (putative annotated)
Neohesperidin	Neohesperidin	C28H34O15	610.19	J15.272B	59016	11994	13241-33-3	C09806	HMDB0030748	Organic compounds	Phenylpropanoids and polyketides	Flavonoids	Flavonoid glycosides	https://www.genome.jp/dbget-bin/www_bget?cpd:C09806	map00941 Flavonoid biosynthesis;	Level 2 (putative annotated)
trans-10-Heptadecenoic Acid																Level 4 (unidentified)
Tryptamine	Tryptamine	C10H12N2	160.1	J4.816J	16765	3688	61-54-1	C00398	HMDB0000303	Organic compounds	Organoheterocyclic compounds	Indoles and derivatives	Tryptamines and derivatives	https://www.genome.jp/dbget-bin/www_bget?cpd:C00398	map00380 Tryptophan metabolism;map00901 Indole alkaloid biosynthesis;map01060 Biosynthesis of plant secondary metabolites;map01063 Biosynthesis of alkaloids derived from shikimate pathway;map01100 Metabolic pathways;map01110 Biosynthesis of secondary metabolites;map04080 Neuroactive ligand-receptor interaction;	Level 2 (putative annotated)
PE (16:0/18:3)																Level 4 (unidentified)
Nicotianamine	Nicotianamine	C12H21N3O6	303.143					C05324						http://www.genome.jp/dbget-bin/www_bget?cpd:C05324		Level 4 (unidentified)
D-Sedoheptulose 7-phosphate		C7H15O10P	290.04		15721		2646-35-7	C00281	HMDB0001068	Organic compounds	Organic oxygen compounds	Organooxygen compounds	Carbohydrates and carbohydrate conjugates	https://www.genome.jp/dbget-bin/www_bget?cpd:C00281		Level 2 (putative annotated)
Galloylpaeoniflorin																Level 4 (unidentified)
Tulipanin	Tulipanin	C27H31O16	611.161					C16315	HMDB38001	Organic compounds	Phenylpropanoids and polyketides	Flavonoids	Flavonoid glycosides	http://www.genome.jp/dbget-bin/www_bget?cpd:C16315	map00942 Anthocyanin biosynthesis;	Level 2 (putative annotated)
N1-(3-amino-4-chlorophenyl)-2-[2,4-di(tert-pentyl)phenoxy]acetamide																Level 4 (unidentified)
Cer-AP (t18:1/14:0)																Level 4 (unidentified)
2-(1H-indol-3-yl)-3-[4-(trifluoromethyl)phenyl]acrylonitrile																Level 4 (unidentified)
Limocitrin O-hexoside																Level 4 (unidentified)
Ecliptasaponin A																Level 4 (unidentified)
8(S),15(S)-DiHETE																Level 4 (unidentified)
N-(3,4-dimethoxyphenethyl)-N'-(3,4,5-trimethoxybenzoyl)thiourea																Level 4 (unidentified)
Pterostilbene	Pterostilbene	C16H16O3	256.11					C10287						http://www.genome.jp/dbget-bin/www_bget?cpd:C10287	map00945 Stilbenoid, diarylheptanoid and gingerol biosynthesis;	Level 4 (unidentified)
Tabersonine	Tabersonine	C21H24N2O2	336.184					C09244						http://www.genome.jp/dbget-bin/www_bget?cpd:C09244	map00901 Indole alkaloid biosynthesis;map01063 Biosynthesis of alkaloids derived from shikimate pathway;map01100 Metabolic pathways;map01110 Biosynthesis of secondary metabolites;	Level 4 (unidentified)
Parishin C	Parishin C	C32H40O19	728.216					C17466						http://www.genome.jp/dbget-bin/www_bget?cpd:C17466		Level 4 (unidentified)
11(E)-Eicosenoic Acid																Level 4 (unidentified)
LPC 17:0																Level 4 (unidentified)
Lithospermoside	Lithospermoside	C14H19NO8	329.111					C17771						http://www.genome.jp/dbget-bin/www_bget?cpd:C17771		Level 4 (unidentified)
5-Methylcytosine	5-Methylcytosine	C5H7N3O	125.059	J9.416A	27551	5418	554-01-8	C02376	HMDB0002894	Organic compounds	Organoheterocyclic compounds	Diazines	Pyrimidines and pyrimidine derivatives	https://www.genome.jp/dbget-bin/www_bget?cpd:C02376	map00240 Pyrimidine metabolism;map01100 Metabolic pathways;	Level 2 (putative annotated)
Polygalaxanthone 鈪?Jervine	Jervine	C27H39NO3	425.293					C10811						http://www.genome.jp/dbget-bin/www_bget?cpd:C10811	map01066 Biosynthesis of alkaloids derived from terpenoid and polyketide;	Level 4 (unidentified)
Gambogenic acid																Level 4 (unidentified)
LPA 19:2																Level 4 (unidentified)
N-Acetylaspartic acid	N-Acetyl-L-aspartate	C6H9NO5	175.048	J62.824G	21547	4284	997-55-7	C01042	HMDB0000812	Organic compounds	Organic acids and derivatives	Carboxylic acids and derivatives	Amino acids, peptides, and analogues	https://www.genome.jp/dbget-bin/www_bget?cpd:C01042	map00250 Alanine, aspartate and glutamate metabolism;map01100 Metabolic pathways;	Level 2 (putative annotated)
L-Cysteinesulfinic acid	L-Cysteinesulfinic acid	C3H7NO4S	153.01					C00606	HMDB00996	Organic compounds	Organic acids and derivatives	Carboxylic acids and derivatives	Amino acids, peptides, and analogues	http://www.genome.jp/dbget-bin/www_bget?cpd:C00606	map00270 Cysteine and methionine metabolism;map00430 Taurine and hypotaurine metabolism;map01100 Metabolic pathways;	Level 2 (putative annotated)
1-[(benzylideneamino)(phenyl)methyl]-2-naphthol																Level 4 (unidentified)
Ethyl ferulate																Level 4 (unidentified)
7-O-Ethylmorroniside																Level 4 (unidentified)
Rhaponticin	Rhaponticin	C21H24O9	420.142					C10288						http://www.genome.jp/dbget-bin/www_bget?cpd:C10288		Level 4 (unidentified)
Guanosine monophosphate (GMP)																Level 4 (unidentified)
8-O-Acetylharpagide																Level 4 (unidentified)
Eleutheroside E	Eleutheroside E	C34H46O18	742.268					C20786						http://www.genome.jp/dbget-bin/www_bget?cpd:C20786		Level 4 (unidentified)
dAMP	dAMP	C10H14N5O6P	331.068	J205.943F	17713	3651	653-63-4	C00360	HMDB0000905	Organic compounds	Nucleosides, nucleotides, and analogues	Purine nucleotides	Purine deoxyribonucleotides	https://www.genome.jp/dbget-bin/www_bget?cpd:C00360	map00230 Purine metabolism;map01100 Metabolic pathways;	Level 2 (putative annotated)
Methyl myristate		C15H30O2	242.225		447965		124-10-7		HMDB0030469	Organic compounds	Lipids and lipid-like molecules	Fatty Acyls	Fatty acid esters			Level 2 (putative annotated)
Ixoside																Level 4 (unidentified)
Lauric acid ethyl ester		C14H28O2	228.209				106-33-2		HMDB0033788	Organic compounds	Lipids and lipid-like molecules	Fatty Acyls	Fatty acid esters			Level 2 (putative annotated)
PMeOH (18:2-18:3)																Level 4 (unidentified)
MGDG (16:3/18:3)																Level 4 (unidentified)
di-C,C-pentosyl-apigenin																Level 4 (unidentified)
Neodiosmin		C28H32O15	608.174				38665-01-9		HMDB0039856	Organic compounds	Phenylpropanoids and polyketides	Flavonoids	Flavonoid glycosides			Level 2 (putative annotated)
Polyphyllin E																Level 4 (unidentified)
MGDG (18:3/22:3)																Level 4 (unidentified)
C-hexosyl-luteolin O-feruloylhexoside																Level 4 (unidentified)
Chrysin 7-O-beta-gentiobioside																Level 4 (unidentified)
Nobiletin	Nobiletin	C21H22O8	402.131	J12.548B	221290	12298	478-01-3	C10112	HMDB0029540	Organic compounds	Phenylpropanoids and polyketides	Flavonoids	O-methylated flavonoids	https://www.genome.jp/dbget-bin/www_bget?cpd:C10112		Level 2 (putative annotated)
Rubusoside																Level 4 (unidentified)
Pseudoginsenoside-RT5																Level 4 (unidentified)
LPA 20:3																Level 4 (unidentified)
4-Pyridoxic acid	4-Pyridoxate	C8H9NO4	183.053	J41.097G	17405	4104	82-82-6	C00847	HMDB0000017	Organic compounds	Organoheterocyclic compounds	Pyridines and derivatives	Pyridinecarboxylic acids and derivatives	https://www.genome.jp/dbget-bin/www_bget?cpd:C00847	map00750 Vitamin B6 metabolism;map01100 Metabolic pathways;map01120 Microbial metabolism in diverse environments;	Level 2 (putative annotated)
GlcADG (13:0-16:0)																Level 4 (unidentified)
Eriodictyol O-malonylhexoside																Level 4 (unidentified)
Tuberonic acid hexoside																Level 4 (unidentified)
FAHFA (18:2/20:4)																Level 4 (unidentified)
LPE 15:0																Level 4 (unidentified)
Cer-NP (t18:1/18:0)																Level 4 (unidentified)
Verbascoside	Verbascoside	C29H36O15	624.205	J128.644G		12684	61276-17-3	C10501	HMDB0034843	Organic compounds	Phenylpropanoids and polyketides	Cinnamic acids and derivatives	Hydroxycinnamic acids and derivatives	https://www.genome.jp/dbget-bin/www_bget?cpd:C10501		Level 2 (putative annotated)
Bruceine A																Level 4 (unidentified)
Kynurenic acid O-hexside																Level 4 (unidentified)
Paeonolide	Paeonolide	C20H28O12	460.158					C10715						http://www.genome.jp/dbget-bin/www_bget?cpd:C10715		Level 4 (unidentified)
LPE 17:0																Level 4 (unidentified)
Rotenone	Rotenone	C23H22O6	394.142	J108.000H	28201	9795	83-79-4	C07593	HMDB0034436	Organic compounds	Phenylpropanoids and polyketides	Isoflavonoids	Isoflavans	https://www.genome.jp/dbget-bin/www_bget?cpd:C07593	map00943 Isoflavonoid biosynthesis;map01061 Biosynthesis of phenylpropanoids;map01110 Biosynthesis of secondary metabolites;map05012 Parkinson disease;	Level 2 (putative annotated)
Naringin	Naringin	C27H32O14	580.179	J10.482E	28819	11977	10236-47-2	C09789	HMDB0002927	Organic compounds	Phenylpropanoids and polyketides	Flavonoids	Flavonoid glycosides	https://www.genome.jp/dbget-bin/www_bget?cpd:C09789	map00941 Flavonoid biosynthesis;	Level 2 (putative annotated)
PC (18:2/18:3)																Level 4 (unidentified)
4-(octyloxy)benzoic acid																Level 4 (unidentified)
Steviolbioside		C32H50O13	642.325				41093-60-1		HMDB0036707	Organic compounds	Lipids and lipid-like molecules	Prenol lipids	Terpene glycosides			Level 2 (putative annotated)
Epigallocatechin																Level 4 (unidentified)
4-Hydroxyphenylacetic acid	4-Hydroxyphenylacetic acid	C8H8O3	152.047					C00642	HMDB00020	Organic compounds	Benzenoids	Phenols	1-hydroxy-2-unsubstituted benzenoids	http://www.genome.jp/dbget-bin/www_bget?cpd:C00642	map00350 Tyrosine metabolism;map00360 Phenylalanine metabolism;map01100 Metabolic pathways;map01120 Microbial metabolism in diverse environments;map01220 Degradation of aromatic compounds;	Level 2 (putative annotated)
Prostaglandin D1	Prostaglandin D1	C20H34O5	354.241	J14.895D	27696	8672	17968-82-0	C06438	HMDB0005102	Organic compounds	Lipids and lipid-like molecules	Fatty Acyls	Eicosanoids	https://www.genome.jp/dbget-bin/www_bget?cpd:C06438		Level 2 (putative annotated)
Orotic acid	Orotate	C5H4N2O4	156.017	J2.359K	16742	3589	65-86-1	C00295	HMDB0000226	Organic compounds	Organoheterocyclic compounds	Diazines	Pyrimidines and pyrimidine derivatives	https://www.genome.jp/dbget-bin/www_bget?cpd:C00295	map00240 Pyrimidine metabolism;map01100 Metabolic pathways;	Level 2 (putative annotated)
Heptamethoxyflavone																Level 4 (unidentified)
2-Phenylphenol	2-Hydroxybiphenyl	C12H10O	170.073	J3.555F	17043	5511	90-43-7	C02499	HMDB0032582	Organic compounds	Benzenoids	Benzene and substituted derivatives	Biphenyls and derivatives	https://www.genome.jp/dbget-bin/www_bget?cpd:C02499		Level 2 (putative annotated)
Quinic acid O-di-glucuronic acid																Level 4 (unidentified)
1-Naphthol	1-Naphthol	C10H8O	144.058	J3.911J	10319	13879	90-15-3	C11714	HMDB0012138	Organic compounds	Benzenoids	Naphthalenes	Naphthols and derivatives	https://www.genome.jp/dbget-bin/www_bget?cpd:C11714	map00980 Metabolism of xenobiotics by cytochrome P450;map07114 Naphthalene family;	Level 2 (putative annotated)
4,5-DCQA Isochlorogenic acid C																Level 4 (unidentified)
Tracheloside		C27H34O12	550.205				33464-71-0		HMDB0030557	Organic compounds	Lignans, neolignans and related compounds	Lignan glycosides				Level 2 (putative annotated)
Polygalaxanthone 鈪?N-Acetyl-5-aminosalicylic acid		C9H9NO4	195.053				51-59-2		HMDB0060602	Organic compounds	Benzenoids	Benzene and substituted derivatives	Benzoic acids and derivatives			Level 2 (putative annotated)
Toradol	Ketorolac	C15H13NO3	255.09	J276.267F	76223	9274	66635-83-4	C07062	HMDB0014608	Organic compounds	Organic oxygen compounds	Organooxygen compounds	Carbonyl compounds	https://www.genome.jp/dbget-bin/www_bget?cpd:C07062		Level 2 (putative annotated)
Hematoxylin																Level 4 (unidentified)
Methyl Eugenol	Methyleugenol	C11H14O2	178.099	J4.669H	4918	12637	93-15-2	C10454	HMDB0031864	Organic compounds	Benzenoids	Benzene and substituted derivatives	Methoxybenzenes	https://www.genome.jp/dbget-bin/www_bget?cpd:C10454	map00940 Phenylpropanoid biosynthesis;	Level 2 (putative annotated)
L-Citrulline	L-Citrulline	C6H13N3O3	175.096	J5.711H	16349	3621	372-75-8	C00327	HMDB0000904	Organic compounds	Organic acids and derivatives	Carboxylic acids and derivatives	Amino acids, peptides, and analogues	https://www.genome.jp/dbget-bin/www_bget?cpd:C00327	map00220 Arginine biosynthesis;map00997 Biosynthesis of various secondary metabolites - part 3;map01100 Metabolic pathways;map01110 Biosynthesis of secondary metabolites;map01230 Biosynthesis of amino acids;	Level 2 (putative annotated)
L-Alanyl-L-proline		C8H14N2O3	186.1						HMDB0028695	Organic compounds	Organic acids and derivatives	Carboxylic acids and derivatives	Amino acids, peptides, and analogues			Level 2 (putative annotated)
10-Hydroxydecanoic acid	10-Hydroxydecanoic acid	C10H20O3	188.141					C02774						http://www.genome.jp/dbget-bin/www_bget?cpd:C02774		Level 4 (unidentified)
LPE 14:0																Level 4 (unidentified)
5-Hydroxymethylfurfural	5-Hydroxymethyl-2-furaldehyde	C6H6O3	126.032	J4.850J	412516	13283	67-47-0	C11101	HMDB0034355	Organic compounds	Organooxygen compounds	Carbonyl compounds	Aldehydes	https://www.genome.jp/dbget-bin/www_bget?cpd:C11101	map00365 Furfural degradation;map01120 Microbial metabolism in diverse environments;	Level 2 (putative annotated)
Propylparaben		C10H12O3	180.079		32063		94-13-3		HMDB0032574	Organic compounds	Benzenoids	Benzene and substituted derivatives	Benzoic acids and derivatives			Level 2 (putative annotated)
Ala-Gln		C8H15N3O4	217.106						HMDB0028685	Organic compounds	Organic acids and derivatives	Carboxylic acids and derivatives	Amino acids, peptides, and analogues			Level 2 (putative annotated)
Methylophiopogonanone A																Level 4 (unidentified)
Timosaponin A3																Level 4 (unidentified)
Cer-AP (t18:1/13:0)																Level 4 (unidentified)
Atractyloside A	Atractyloside A	C21H36O10	448.231					C17858						http://www.genome.jp/dbget-bin/www_bget?cpd:C17858		Level 4 (unidentified)
1-(2,4-dihydroxyphenyl)-2-(3,5-dimethoxyphenyl)propan-1-one																Level 4 (unidentified)
6-Benzyladenine	6-Benzylaminopurine	C12H11N5	225.101	J1.764G	29022	13440	1214-39-7	C11263	HMDB0039238	Organic compounds	Organoheterocyclic compounds	Imidazopyrimidines	Purines and purine derivatives	https://www.genome.jp/dbget-bin/www_bget?cpd:C11263		Level 2 (putative annotated)
Neoprzewaquinone A																Level 4 (unidentified)
Paederosidic acid																Level 4 (unidentified)
Ochratoxin A	Ochratoxin A	C20H18ClNO6	403.082	J1.519I	7719	12141	303-47-9	C09955	HMDB0029399	Organic compounds	Phenylpropanoids and polyketides	Ochratoxins and related substances		https://www.genome.jp/dbget-bin/www_bget?cpd:C09955	map04976 Bile secretion;	Level 2 (putative annotated)
Apigenin C-pentoside																Level 4 (unidentified)
Shanzhiside	Shanzhiside	C16H24O11	392.132					C17066						http://www.genome.jp/dbget-bin/www_bget?cpd:C17066		Level 4 (unidentified)
Uridine diphosphate-N-acetylglucosamine	UDP-N-acetyl-alpha-D-glucosamine	C17H27N3O17P2	607.082	J506.541K	16264	3345	528-04-1	C00043	HMDB0000290	Organic compounds	Nucleosides, nucleotides, and analogues	Pyrimidine nucleotides	Pyrimidine nucleotide sugars	https://www.genome.jp/dbget-bin/www_bget?cpd:C00043	map00520 Amino sugar and nucleotide sugar metabolism;map00524 Neomycin, kanamycin and gentamicin biosynthesis;map00540 Lipopolysaccharide biosynthesis;map00550 Peptidoglycan biosynthesis;map01100 Metabolic pathways;map01502 Vancomycin resistance;map04931 Insulin resistance;	Level 2 (putative annotated)
N-Lauroylsarcosine																Level 4 (unidentified)
DGDG (18:3/20:3)																Level 4 (unidentified)
Myrtillin chloride																Level 4 (unidentified)
Pinocembrin	Pinocembrin	C15H12O4	256.074	J12.347A	215489	12015	480-39-7	C09827	HMDB0030808	Organic compounds	Phenylpropanoids and polyketides	Flavonoids	Flavans	https://www.genome.jp/dbget-bin/www_bget?cpd:C09827	map00941 Flavonoid biosynthesis;	Level 2 (putative annotated)
2-Aminoethylphosphonate	2-Aminoethylphosphonate	C2H8NO3P	125.024	J13.761H	15573	6353	2041-14-7	C03557	HMDB0011747	Organic compounds	Organic acids and derivatives	Organic phosphonic acids and derivatives	Organic phosphonic acids	https://www.genome.jp/dbget-bin/www_bget?cpd:C03557	map00440 Phosphonate and phosphinate metabolism;map01100 Metabolic pathways;map01120 Microbial metabolism in diverse environments;map02010 ABC transporters;	Level 2 (putative annotated)
2-{2-oxo-2-[(2-oxo-3-azepanyl)amino]ethoxy}acetic acid																Level 4 (unidentified)
4-Hydroxycoumarin	4-Coumaryl alcohol	C9H10O2	150.068	J117.130E	64555	5623	1076-38-6	C02646	HMDB0003654	Organic compounds	Phenylpropanoids and polyketides	Cinnamyl alcohols		https://www.genome.jp/dbget-bin/www_bget?cpd:C02646	map00940 Phenylpropanoid biosynthesis;map01061 Biosynthesis of phenylpropanoids;map01100 Metabolic pathways;map01110 Biosynthesis of secondary metabolites;	Level 2 (putative annotated)
(2S)-4-Oxo-2-phenyl-3,4-dihydro-2H-chromen-7-yl beta-D-glucopyranoside																Level 4 (unidentified)
OxPG (18:0-18:1+2O)																Level 4 (unidentified)
Prunin	Prunin	C21H22O10	434.121					C09099						http://www.genome.jp/dbget-bin/www_bget?cpd:C09099	map00941 Flavonoid biosynthesis;	Level 4 (unidentified)
Maltotriitol																Level 4 (unidentified)
LPA 22:2																Level 4 (unidentified)
N-Acetyltryptamine																Level 4 (unidentified)
Curcumenol	Curcumenol	C15H22O2	234.162	J1.002.201K	80811	96023431	19431-84-6	C16942	HMDB0033960	Organic compounds	Lipids and lipid-like molecules	Prenol lipids	Sesquiterpenoids	https://www.genome.jp/dbget-bin/www_bget?cpd:C16942		Level 2 (putative annotated)
Xanthurenic acid O-hexoside																Level 4 (unidentified)
Stachyose	Stachyose	C24H42O21	666.222	J5.938B	17164	4765	470-55-3	C01613	HMDB0003553	Organic compounds	Organic oxygen compounds	Organooxygen compounds	Carbohydrates and carbohydrate conjugates	https://www.genome.jp/dbget-bin/www_bget?cpd:C01613	map00052 Galactose metabolism;map01100 Metabolic pathways;	Level 2 (putative annotated)
Prostaglandin A1	(13E)-(15S)-15-Hydroxy-9-oxoprosta-10,13-dienoate	C20H32O4	336.23	J15.628K	15545	7266	14152-28-4	C04685	HMDB0002656	Organic compounds	Lipids and lipid-like molecules	Fatty Acyls	Eicosanoids	https://www.genome.jp/dbget-bin/www_bget?cpd:C04685		Level 2 (putative annotated)
Vaccarin																Level 4 (unidentified)
Tartaric acid	(R,R)-Tartaric acid	C4H6O6	150.016	J31.839F	15671	4154	87-69-4	C00898	HMDB0000956	Organic compounds	Organic oxygen compounds	Organooxygen compounds	Carbohydrates and carbohydrate conjugates	https://www.genome.jp/dbget-bin/www_bget?cpd:C00898	map00630 Glyoxylate and dicarboxylate metabolism;map01100 Metabolic pathways;	Level 2 (putative annotated)
Apigeninidin 5-glucoside																Level 4 (unidentified)
Prostaglandin K1																Level 4 (unidentified)
Neomangiferin																Level 4 (unidentified)
D-Ribulose 1,5-bisphosphate	D-Ribulose 1,5-bisphosphate	C5H12O11P2	309.986					C01182						http://www.genome.jp/dbget-bin/www_bget?cpd:C01182	map00630 Glyoxylate and dicarboxylate metabolism;map00710 Carbon fixation in photosynthetic organisms;map01100 Metabolic pathways;map01110 Biosynthesis of secondary metabolites;map01120 Microbial metabolism in diverse environments;map01200 Carbon metabolism;	Level 4 (unidentified)
Cinnamyl acetate	Cinnamyl acetate	C11H12O2	176.084	J4.022C		582690	21040-45-9	C12299	HMDB0029699	Organic compounds	Benzenoids	Benzene and substituted derivatives	Styrenes	https://www.genome.jp/dbget-bin/www_bget?cpd:C12299		Level 2 (putative annotated)
Artesunate		C19H28O8	384.178				88495-63-0		HMDB0240267	Organic compounds	Lipids and lipid-like molecules	Prenol lipids	Sesquiterpenoids			Level 2 (putative annotated)
MGDG (18:2/18:3)																Level 4 (unidentified)
Tetradecanedioic acid	Isofenphos	C14H26O4	258.183	J19.923K	76308	13185	821-38-5	C11002	HMDB0000872	Organic compounds	Lipids and lipid-like molecules	Fatty Acyls	Fatty acids and conjugates	https://www.genome.jp/dbget-bin/www_bget?cpd:C11002		Level 2 (putative annotated)
SDMA		C8H18N4O2	202.143		25682		30344-00-4		HMDB0003334	Organic compounds	Organic acids and derivatives	Carboxylic acids and derivatives	Amino acids, peptides, and analogues			Level 2 (putative annotated)
Coixol		C8H7NO3	165.043				532-91-2		HMDB0036582	Organic compounds	Organoheterocyclic compounds	Benzoxazoles	Benzoxazolones			Level 2 (putative annotated)
2-Arachidonyl Glycerol ether		C23H40O3	364.298		75913		222723-55-9		HMDB0013657	Organic compounds	Lipids and lipid-like molecules	Endocannabinoids				Level 2 (putative annotated)
FAHFA (22:0/24:2)																Level 4 (unidentified)
Butanedioicacid																Level 4 (unidentified)
(卤)11-HETE																Level 4 (unidentified)
LPC(1-acyl 16:0)																Level 4 (unidentified)
Gomisin D	Gomisin D	C28H34O10	530.215					C17816						http://www.genome.jp/dbget-bin/www_bget?cpd:C17816		Level 4 (unidentified)
MGDG (18:3/18:3)																Level 4 (unidentified)
Jionoside A1																Level 4 (unidentified)
Aloeemodin	Aloe-emodin	C15H10O5	270.053	J5.780K	161756	12480	481-72-1	C10294	HMDB0030829	Organic compounds	Benzenoids	Anthracenes	Anthraquinones	https://www.genome.jp/dbget-bin/www_bget?cpd:C10294		Level 2 (putative annotated)
MGDG (16:1/18:3)																Level 4 (unidentified)
4-Demethylepipodophyllotoxin																Level 4 (unidentified)
Homocysteic acid	L-Homocysteic acid	C4H9NO5S	183.02	J231.838E	132223	49661771	14857-77-3	C16511	HMDB0002205	Organic compounds	Organic acids and derivatives	Carboxylic acids and derivatives	Amino acids, peptides, and analogues	https://www.genome.jp/dbget-bin/www_bget?cpd:C16511	map04080 Neuroactive ligand-receptor interaction;	Level 2 (putative annotated)
Isosakuranin		C22H24O10	448.137				491-69-0		HMDB0029481	Organic compounds	Phenylpropanoids and polyketides	Flavonoids	Flavonoid glycosides			Level 2 (putative annotated)
MGDG (16:0/18:3)																Level 4 (unidentified)
Schisantherin E																Level 4 (unidentified)
13,14-dihydro Prostaglandin E1																Level 4 (unidentified)
Riboflavin-5'-monophosphate																Level 4 (unidentified)
Polygalaxanthone 鈪?2-Methoxyestrone	2-Methoxyestrone	C19H24O3	300.173	J101.999F	1189	7683	362-08-3	C05299	HMDB0000010	Organic compounds	Lipids and lipid-like molecules	Steroids and steroid derivatives	Estrane steroids	https://www.genome.jp/dbget-bin/www_bget?cpd:C05299	map00140 Steroid hormone biosynthesis;	Level 2 (putative annotated)
4- Carboxyphenylglycine																Level 4 (unidentified)
Saikosaponin C																Level 4 (unidentified)
Hesperetin 5-O-glucoside		C22H24O11	464.132				69651-80-5		HMDB0037535	Organic compounds	Phenylpropanoids and polyketides	Flavonoids	Flavonoid glycosides			Level 2 (putative annotated)
Scopolin	Scopolin	C16H18O9	354.095					C01527						http://www.genome.jp/dbget-bin/www_bget?cpd:C01527	map00940 Phenylpropanoid biosynthesis;map01061 Biosynthesis of phenylpropanoids;map01110 Biosynthesis of secondary metabolites;	Level 4 (unidentified)
PG (10:0/18:2)																Level 4 (unidentified)
Raffinose	Raffinose	C18H32O16	504.169	J9.760H	397485	3775	512-69-6	C00492	HMDB0003213	Organic compounds	Organic oxygen compounds	Organooxygen compounds	Carbohydrates and carbohydrate conjugates	https://www.genome.jp/dbget-bin/www_bget?cpd:C00492	map00052 Galactose metabolism;map01100 Metabolic pathways;map02010 ABC transporters;	Level 2 (putative annotated)
Diosmetin-7-O-尾-D-glucopyranoside																Level 4 (unidentified)
Chalcone	Chalcone	C15H12O	208.089	J4.699J	48965	17396581	94-41-7	C15589	HMDB0003066	Organic compounds	Phenylpropanoids and polyketides	Linear 1,3-diarylpropanoids	Chalcones and dihydrochalcones	https://www.genome.jp/dbget-bin/www_bget?cpd:C15589		Level 2 (putative annotated)
LPE 15:1																Level 4 (unidentified)
Scopoletin	Scopoletin	C10H8O4	192.042	J4.658B	17488	4885	92-61-5	C01752	HMDB0034344	Organic compounds	Phenylpropanoids and polyketides	Coumarins and derivatives	Hydroxycoumarins	https://www.genome.jp/dbget-bin/www_bget?cpd:C01752	map00940 Phenylpropanoid biosynthesis;map01061 Biosynthesis of phenylpropanoids;map01110 Biosynthesis of secondary metabolites;	Level 2 (putative annotated)
5-Sulfosalicylic acid	5-Sulfosalicylate	C7H6O6S	217.989	J8.317H	68555	47205507		C16199	HMDB0011725	Organic compounds	Benzenoids	Benzene and substituted derivatives	Benzenesulfonic acids and derivatives	https://www.genome.jp/dbget-bin/www_bget?cpd:C16199	map00626 Naphthalene degradation;	Level 2 (putative annotated)
Cer-AP (t18:1/17:0)																Level 4 (unidentified)
H-Tyr(3-I)-OH																Level 4 (unidentified)
Hydrocinnamic acid	Phenylpropanoate	C9H10O2	150.068	J2.601H	28631	7943	501-52-0	C05629	HMDB0000764	Organic compounds	Phenylpropanoids and polyketides	Phenylpropanoic acids		https://www.genome.jp/dbget-bin/www_bget?cpd:C05629	map00360 Phenylalanine metabolism;map01100 Metabolic pathways;map01120 Microbial metabolism in diverse environments;map01220 Degradation of aromatic compounds;	Level 2 (putative annotated)
C-pentosyl-apeignin O-feruloylhexoside																Level 4 (unidentified)
Sibiricose A6																Level 4 (unidentified)
Adenosine 5'-phosphosulfate	Adenylyl sulfate	C10H14N5O10PS	427.02	J37.502K	17709	3524	485-84-7	C00224	HMDB0001003	Organic compounds	Nucleosides, nucleotides, and analogues	Purine nucleotides	Purine ribonucleotides	https://www.genome.jp/dbget-bin/www_bget?cpd:C00224	map00230 Purine metabolism;map00261 Monobactam biosynthesis;map00920 Sulfur metabolism;map01100 Metabolic pathways;map01110 Biosynthesis of secondary metabolites;map01120 Microbial metabolism in diverse environments;	Level 2 (putative annotated)
N', N''-Feruloyl, Caffeoylspermidine																Level 4 (unidentified)
Tanshinlactone																Level 4 (unidentified)
12-epi Leukotriene B4																Level 4 (unidentified)
Phenobarbital	Phenobarbital	C12H12N2O3	232.085	J4.499G	8069	9638	50-06-6	C07434	HMDB0015305	Organic compounds	Organoheterocyclic compounds	Diazines	Pyrimidines and pyrimidine derivatives	https://www.genome.jp/dbget-bin/www_bget?cpd:C07434		Level 2 (putative annotated)
LPE 20:2																Level 4 (unidentified)
Glomeratose A																Level 4 (unidentified)
LPE 20:1																Level 4 (unidentified)
Pyridoxal 5-phosphate monohydrate																Level 4 (unidentified)
LysoPC 12:1																Level 4 (unidentified)
16-(Hexopyranosyloxy)-7-hydroxy-8,9-epoxypimaran-18-oic acid																Level 4 (unidentified)
gamma-Glutamate-Cysteine																Level 4 (unidentified)
4-Hydroxybenzylcyanide	4-Hydroxyphenylacetonitrile	C8H7NO	133.053	J90.701D	16667	6522	14191-95-8	C03766	HMDB0029757	Organic compounds	Benzenoids	Benzene and substituted derivatives	Benzyl cyanides	https://www.genome.jp/dbget-bin/www_bget?cpd:C03766		Level 2 (putative annotated)
LPC 20:2																Level 4 (unidentified)
DGDG (16:3/18:3)																Level 4 (unidentified)
D-Glucarate	D-Glucarate	C6H10O8	210.038	J9.318A	16002	4076	25525-21-7	C00818	HMDB0000663	Organic compounds	Organic oxygen compounds	Organooxygen compounds	Carbohydrates and carbohydrate conjugates	https://www.genome.jp/dbget-bin/www_bget?cpd:C00818	map00053 Ascorbate and aldarate metabolism;map01100 Metabolic pathways;	Level 2 (putative annotated)
L-Palmitoylcarnitine	L-Palmitoylcarnitine	C23H45NO4	399.335	J410.749G	17490	5899	2364-67-2	C02990	HMDB0000222	Organic compounds	Lipids and lipid-like molecules	Fatty Acyls	Fatty acid esters	https://www.genome.jp/dbget-bin/www_bget?cpd:C02990	map00071 Fatty acid degradation;map01212 Fatty acid metabolism;	Level 2 (putative annotated)
Heteroclitin D																Level 4 (unidentified)
Gelsemine	Gelsemine	C20H22N2O2	322.168					C09207						http://www.genome.jp/dbget-bin/www_bget?cpd:C09207		Level 4 (unidentified)
Tectorigenin	Tectorigenin	C16H12O6	300.063	J6.452A	9429	12717	548-77-6	C10534	HMDB0042024	Organic compounds	Phenylpropanoids and polyketides	Isoflavonoids	Isoflav-2-enes	https://www.genome.jp/dbget-bin/www_bget?cpd:C10534		Level 2 (putative annotated)
D-Erythrose 4-phosphate	D-Erythrose 4-phosphate	C4H9O7P	200.009	J39.057G	48153	3574	585-18-2	C00279	HMDB0001321	Organic compounds	Organic oxygen compounds	Organooxygen compounds	Carbohydrates and carbohydrate conjugates	https://www.genome.jp/dbget-bin/www_bget?cpd:C00279	map00030 Pentose phosphate pathway;map00400 Phenylalanine, tyrosine and tryptophan biosynthesis;map00710 Carbon fixation in photosynthetic organisms;map00750 Vitamin B6 metabolism;map00998 Biosynthesis of various secondary metabolites - part 2;map01060 Biosynthesis of plant secondary metabolites;map01061 Biosynthesis of phenylpropanoids;map01063 Biosynthesis of alkaloids derived from shikimate pa…	Level 2 (putative annotated)
3-Hydroxy-glabrol																Level 4 (unidentified)
Pseudolaric acid B																Level 4 (unidentified)
Demethylnobiletin		C20H20O8	388.116				2174-59-6		HMDB0037571	Organic compounds	Phenylpropanoids and polyketides	Flavonoids	O-methylated flavonoids			Level 2 (putative annotated)
Polygalaxanthone 鈪?Myricetin 3-O-galactoside		C21H20O13	480.09		75815		15648-86-9		HMDB0034358	Organic compounds	Phenylpropanoids and polyketides	Flavonoids	Flavonoid glycosides			Level 2 (putative annotated)
dADP	dADP	C10H15N5O9P2	411.035	J247.700I	16174	3506	2793-06-8	C00206	HMDB0001508	Organic compounds	Nucleosides, nucleotides, and analogues	Purine nucleotides	Purine deoxyribonucleotides	https://www.genome.jp/dbget-bin/www_bget?cpd:C00206	map00230 Purine metabolism;map01100 Metabolic pathways;	Level 2 (putative annotated)
Lactitol		C12H24O11	344.132		68428		585-86-4		HMDB0040937	Organic compounds	Lipids and lipid-like molecules	Fatty Acyls	Fatty acyl glycosides			Level 2 (putative annotated)
Rebaudioside C		C44H70O22	950.436				63550-99-2		HMDB0034947	Organic compounds	Lipids and lipid-like molecules	Prenol lipids	Terpene glycosides			Level 2 (putative annotated)
LPA 22:1																Level 4 (unidentified)
Rhodionin																Level 4 (unidentified)
Crocin I																Level 4 (unidentified)
Vitamin B3																Level 4 (unidentified)
gamma,gamma-Dimethylallyl pyrophosphate																Level 4 (unidentified)
UDP-N-acetyl-alpha-D-glucosamine	UDP-N-acetyl-alpha-D-glucosamine	C17H27N3O17P2	607.082					C00043	HMDB00290	Organic compounds	Nucleosides, nucleotides, and analogues	Pyrimidine nucleotides	Pyrimidine nucleotide sugars	http://www.genome.jp/dbget-bin/www_bget?cpd:C00043	map00520 Amino sugar and nucleotide sugar metabolism;map00524 Neomycin, kanamycin and gentamicin biosynthesis;map00540 Lipopolysaccharide biosynthesis;map00550 Peptidoglycan biosynthesis;map01100 Metabolic pathways;map01502 Vancomycin resistance;map04931 Insulin resistance;	Level 2 (putative annotated)
DGDG (17:2/18:3)																Level 4 (unidentified)
Abrine	Abrine	C12H14N2O2	218.106					C02983						http://www.genome.jp/dbget-bin/www_bget?cpd:C02983		Level 4 (unidentified)
Apigenin 7-O-(2G-rhamnosyl)gentiobioside																Level 4 (unidentified)
LPA 21:1																Level 4 (unidentified)
LPE 16:1																Level 4 (unidentified)
Adenosine diphosphate ribose	ADP-ribose	C15H23N5O14P2	559.072	J17.074G	16960	3595	20762-30-5	C00301	HMDB0001178	Organic compounds	Nucleosides, nucleotides, and analogues	Purine nucleotides	Purine nucleotide sugars	https://www.genome.jp/dbget-bin/www_bget?cpd:C00301	map00230 Purine metabolism;map01100 Metabolic pathways;	Level 2 (putative annotated)
MGDG (2:0/18:3)																Level 4 (unidentified)
(卤)8,9-DiHETE																Level 4 (unidentified)
Lysopc 14:0																Level 4 (unidentified)
Tenuifoliside A																Level 4 (unidentified)
Glibenclamide	Glyburide	C23H28ClN3O5S	493.144	J3.430D	5441	9234	10238-21-8	C07022	HMDB0015151	Organic compounds	Benzenoids	Benzene and substituted derivatives	Benzenesulfonamides	https://www.genome.jp/dbget-bin/www_bget?cpd:C07022		Level 2 (putative annotated)
Thiamine pyrophosphate hydrochloride																Level 4 (unidentified)
MGDG (16:0/16:0)																Level 4 (unidentified)
Kaempferol-3-gentiobioside																Level 4 (unidentified)
Polygalic acid																Level 4 (unidentified)
Docosanoic Acid	Docosanoic acid	C22H44O2	340.334	J2.461I	28941	10479	112-85-6	C08281	HMDB0000944	Organic compounds	Lipids and lipid-like molecules	Fatty Acyls	Fatty acids and conjugates	https://www.genome.jp/dbget-bin/www_bget?cpd:C08281	map00073 Cutin, suberine and wax biosynthesis;map01040 Biosynthesis of unsaturated fatty acids;	Level 2 (putative annotated)
Troxerutin		C33H42O19	742.232				7085-55-4		HMDB0006083	Organic compounds	Phenylpropanoids and polyketides	Flavonoids	Flavonoid glycosides			Level 2 (putative annotated)
Heterophyllin B																Level 4 (unidentified)
Dioscin	Dioscin	C45H72O16	868.482					C08897						http://www.genome.jp/dbget-bin/www_bget?cpd:C08897		Level 4 (unidentified)
Sarsasapogenin	Sarsasapogenin	C27H44O3	416.329	J5.383J	15578	6684	126-19-2	C03963	HMDB0030024	Organic compounds	Lipids and lipid-like molecules	Steroids and steroid derivatives	Steroidal glycosides	https://www.genome.jp/dbget-bin/www_bget?cpd:C03963		Level 2 (putative annotated)
Trolox		C14H18O4	250.121		82625		56305-04-5		HMDB0038804	Organic compounds	Organoheterocyclic compounds	Benzopyrans	1-benzopyrans			Level 2 (putative annotated)
LPA 22:0																Level 4 (unidentified)
MGDG (17:2/18:3)																Level 4 (unidentified)
Callistephin chloride																Level 4 (unidentified)
Gracillin	Gracillin	C45H72O17	884.477					C08901						http://www.genome.jp/dbget-bin/www_bget?cpd:C08901		Level 4 (unidentified)
Peonidin chloride																Level 4 (unidentified)
Capric acid	Decanoic acid	C10H20O2	172.146	J2.575E	30813	4728	334-48-5	C01571	HMDB0000511	Organic compounds	Lipids and lipid-like molecules	Fatty Acyls	Fatty acids and conjugates	https://www.genome.jp/dbget-bin/www_bget?cpd:C01571	map00061 Fatty acid biosynthesis;map01100 Metabolic pathways;	Level 2 (putative annotated)
Prostaglandin E1 Ethanolamide																Level 4 (unidentified)
Ellagic acid	Ellagic acid	C14H6O8	302.006	J5.977C	4775	12971	476-66-4	C10788	HMDB0002899	Organic compounds	Phenylpropanoids and polyketides	Tannins	Hydrolyzable tannins	https://www.genome.jp/dbget-bin/www_bget?cpd:C10788		Level 2 (putative annotated)
MGDG (2:0/20:5)																Level 4 (unidentified)
LPE 20:3																Level 4 (unidentified)
Pseudoprotodioscin	Pseudoprotodioscin	C51H82O21	1030.53					C17469						http://www.genome.jp/dbget-bin/www_bget?cpd:C17469		Level 4 (unidentified)
4-Hydroxy-L-Glutamic Acid		C5H9NO5	163.048				2485-33-8		HMDB0002273	Chemical entities	Organic compounds	Organic acids and derivatives	Carboxylic acids and derivatives			Level 2 (putative annotated)
10-Deacetylbaccatin-III																Level 4 (unidentified)
Baohuoside II																Level 4 (unidentified)
Nardosinone																Level 4 (unidentified)
10-Formyl-THF	10-Formyltetrahydrofolate	C20H23N7O7	473.166	J356.348K	15637	3533	2800-34-2	C00234	HMDB0000972	Organic compounds	Organoheterocyclic compounds	Pteridines and derivatives	Pterins and derivatives	https://www.genome.jp/dbget-bin/www_bget?cpd:C00234	map00670 One carbon pool by folate;map00720 Carbon fixation pathways in prokaryotes;map00970 Aminoacyl-tRNA biosynthesis;map01100 Metabolic pathways;map01120 Microbial metabolism in diverse environments;map01200 Carbon metabolism;map01523 Antifolate resistance;	Level 2 (putative annotated)
Carnosic acid		C20H28O4	332.199				3650-09-7		HMDB0002358	Organic compounds	Lipids and lipid-like molecules	Prenol lipids	Diterpenoids			Level 2 (putative annotated)
PG (18:3/18:3)																Level 4 (unidentified)
5,6-Dehydroginsenoside Rd																Level 4 (unidentified)
Perillic acid	Perillic acid	C10H14O2	166.099	J13.588G	36999	14085	7694-45-3	C11924	HMDB0004586	Organic compounds	Lipids and lipid-like molecules	Prenol lipids	Monoterpenoids	https://www.genome.jp/dbget-bin/www_bget?cpd:C11924	map00903 Limonene and pinene degradation;	Level 2 (putative annotated)
FAHFA (18:1/18:1)																Level 4 (unidentified)
N', N''-DiFeruloylspermidine																Level 4 (unidentified)
O-Phospho-L-serine	O-Phospho-L-serine	C3H8NO6P	185.009	J136.545B	15811	4251	407-41-0	C01005	HMDB0000272	Organic compounds	Organic acids and derivatives	Carboxylic acids and derivatives	Amino acids, peptides, and analogues	https://www.genome.jp/dbget-bin/www_bget?cpd:C01005	map00260 Glycine, serine and threonine metabolism;map00270 Cysteine and methionine metabolism;map00680 Methane metabolism;map00970 Aminoacyl-tRNA biosynthesis;map00997 Biosynthesis of various secondary metabolites - part 3;map01100 Metabolic pathways;map01110 Biosynthesis of secondary metabolites;map01120 Microbial metabolism in diverse environments;map01200 Carbon metabolism;map01230 Biosynthesi…	Level 2 (putative annotated)
Cephalotaxine	Cephalotaxine	C18H21NO4	315.147					C10580						http://www.genome.jp/dbget-bin/www_bget?cpd:C10580		Level 4 (unidentified)
Thiamine	Thiamine	C12H17N4OS	265.112	J203.781E	18385	3668	59-43-8	C00378	HMDB0000235	Organic compounds	Organoheterocyclic compounds	Diazines	Pyrimidines and pyrimidine derivatives	https://www.genome.jp/dbget-bin/www_bget?cpd:C00378	map00730 Thiamine metabolism;map01100 Metabolic pathways;map02010 ABC transporters;map04122 Sulfur relay system;map04977 Vitamin digestion and absorption;	Level 2 (putative annotated)
Oleic Acid	(9Z)-Octadecenoic acid	C18H34O2	282.256	J2.460K	16196	3978	112-80-1	C00712	HMDB0000207	Organic compounds	Lipids and lipid-like molecules	Fatty Acyls	Fatty acids and conjugates	https://www.genome.jp/dbget-bin/www_bget?cpd:C00712	map00061 Fatty acid biosynthesis;map00073 Cutin, suberine and wax biosynthesis;map01040 Biosynthesis of unsaturated fatty acids;map01060 Biosynthesis of plant secondary metabolites;map04212 Longevity regulating pathway - worm;	Level 2 (putative annotated)
Tanshinone IIA sulfonate																Level 4 (unidentified)
L-arginino-succinate																Level 4 (unidentified)
Ouabain	Ouabain	C29H44O12	584.283	J6.892F	472805	4621	630-60-4	C01443	HMDB0015224	Organic compounds	Lipids and lipid-like molecules	Steroids and steroid derivatives	Steroid lactones	https://www.genome.jp/dbget-bin/www_bget?cpd:C01443	map04976 Bile secretion;	Level 2 (putative annotated)
Bicyclo Prostaglandin E2																Level 4 (unidentified)
FAHFA (18:2/18:3)																Level 4 (unidentified)
Vinblastine	Vinblastine	C46H58N4O9	810.42	J10.131A	27375	9410	865-21-4	C07201	HMDB0014710	Organic compounds	Alkaloids and derivatives	Vinca alkaloids		https://www.genome.jp/dbget-bin/www_bget?cpd:C07201	map00901 Indole alkaloid biosynthesis;map01063 Biosynthesis of alkaloids derived from shikimate pathway;map01110 Biosynthesis of secondary metabolites;map04976 Bile secretion;	Level 2 (putative annotated)
Methyl oleate	Methyl oleate	C19H36O2	296.272					C03425						http://www.genome.jp/dbget-bin/www_bget?cpd:C03425		Level 4 (unidentified)
Tricin 4'-O-(syringyl alcohol) ether																Level 4 (unidentified)
alpha-Hederin	alpha-Hederin	C41H66O12	750.455					C08954						http://www.genome.jp/dbget-bin/www_bget?cpd:C08954		Level 4 (unidentified)
Pterosin Z																Level 4 (unidentified)
N1-(3-cyano-4,6-diphenyl-2-pyridyl)-4-methylbenzamide																Level 4 (unidentified)
Rauwolscine hydrochloride																Level 4 (unidentified)
Vincristine	Vincristine	C46H56N4O10	824.4	J10.132J	28445	9413	57-22-7	C07204	HMDB0014681	Organic compounds	Alkaloids and derivatives	Vinca alkaloids		https://www.genome.jp/dbget-bin/www_bget?cpd:C07204	map00901 Indole alkaloid biosynthesis;map01110 Biosynthesis of secondary metabolites;	Level 2 (putative annotated)
Cyanin chloride																Level 4 (unidentified)
3,4,5-trihydroxy-6-methyloxan-2-yl 2-(methylamino)benzoate																Level 4 (unidentified)
Typhaneoside		C34H42O20	770.227				104472-68-6		HMDB0039541	Organic compounds	Phenylpropanoids and polyketides	Flavonoids	Flavonoid glycosides			Level 2 (putative annotated)
Corynoline																Level 4 (unidentified)
N-(1-adamantyl)-N'-(2,2-diethoxyethyl)thiourea																Level 4 (unidentified)
Limonin	Limonin	C26H30O8	470.194	J9.856F	16226	6323	1180-71-8	C03514	HMDB0035921	Organic compounds	Lipids and lipid-like molecules	Prenol lipids	Triterpenoids	https://www.genome.jp/dbget-bin/www_bget?cpd:C03514		Level 2 (putative annotated)
Forsythoside B																Level 4 (unidentified)
1,2-dihydrotanshinquinone																Level 4 (unidentified)
LPE 22:1																Level 4 (unidentified)
Sclareol Glycol																Level 4 (unidentified)
C-pentosyl-apigenin O-p-coumaroylhexoside																Level 4 (unidentified)
Licoagroside D																Level 4 (unidentified)
Triptolide		C14H10O3S2	290.007				1222-83-9		HMDB0038459	Organic compounds	Organoheterocyclic compounds	Bi- and oligothiophenes				Level 2 (putative annotated)
Acetylharpagide																Level 4 (unidentified)
Cyclic AMP	3',5'-Cyclic AMP	C10H12N5O6P	329.053	J4.811I	17489	3854	60-92-4	C00575	HMDB0000058	Organic compounds	Nucleosides, nucleotides, and analogues	Purine nucleotides	Cyclic purine nucleotides	https://www.genome.jp/dbget-bin/www_bget?cpd:C00575	map00230 Purine metabolism;map01100 Metabolic pathways;map01522 Endocrine resistance;map02025 Biofilm formation - Pseudomonas aeruginosa;map02026 Biofilm formation - Escherichia coli;map04010 MAPK signaling pathway;map04014 Ras signaling pathway;map04015 Rap1 signaling pathway;map04020 Calcium signaling pathway;map04022 cGMP-PKG signaling pathway;map04024 cAMP signaling pathway;map04062 Chemokine…	Level 2 (putative annotated)
Ginsenoside Rd		C48H82O18	946.55				52705-93-8		HMDB0035778	Organic compounds	Lipids and lipid-like molecules	Prenol lipids	Triterpenoids			Level 2 (putative annotated)
Thymidine 5'-diphosphate	dTDP	C10H16N2O11P2	402.023	J247.693B	18075	3654	491-97-4	C00363	HMDB0001274	Organic compounds	Nucleosides, nucleotides, and analogues	Pyrimidine nucleotides	Pyrimidine deoxyribonucleotides	https://www.genome.jp/dbget-bin/www_bget?cpd:C00363	map00240 Pyrimidine metabolism;map01100 Metabolic pathways;	Level 2 (putative annotated)
Cyclohexanecarboxylic acid	Cyclohexane-1-carboxylate	C7H12O2	128.084	J38.185C	36096	12010	98-89-5	C09822	HMDB0031342	Organic compounds	Organic acids and derivatives	Carboxylic acids and derivatives	Carboxylic acids	https://www.genome.jp/dbget-bin/www_bget?cpd:C09822	map00362 Benzoate degradation;map01100 Metabolic pathways;map01120 Microbial metabolism in diverse environments;	Level 2 (putative annotated)
Liriopemuscaribaily saponins C																Level 4 (unidentified)
Saikosaponin E																Level 4 (unidentified)
4-Isopropylbenzoic acid	p-Cumate	C10H12O2	164.084	J6.354A	28122	8807	536-66-3	C06578	HMDB0035268	Organic compounds	Lipids and lipid-like molecules	Prenol lipids	Monoterpenoids	https://www.genome.jp/dbget-bin/www_bget?cpd:C06578	map00622 Xylene degradation;map01100 Metabolic pathways;map01120 Microbial metabolism in diverse environments;map01220 Degradation of aromatic compounds;	Level 2 (putative annotated)
Syringetin	Syringetin	C17H14O8	346.069					C11620						http://www.genome.jp/dbget-bin/www_bget?cpd:C11620	map00944 Flavone and flavonol biosynthesis;	Level 4 (unidentified)
3-(2-Naphthyl)-D-Alanine																Level 4 (unidentified)
IBA	IBA	C12H13NO2	203.095					C11284	HMDB02096	Organic compounds	Organoheterocyclic compounds	Indoles and derivatives	Indoles	http://www.genome.jp/dbget-bin/www_bget?cpd:C11284		Level 2 (putative annotated)
Peiminine	Peiminine	C27H43NO3	429.324					C10808						http://www.genome.jp/dbget-bin/www_bget?cpd:C10808		Level 4 (unidentified)
Deguelin	Deguelin	C23H22O6	394.142					C10417						http://www.genome.jp/dbget-bin/www_bget?cpd:C10417		Level 4 (unidentified)
FAHFA (18:3/16:2)																Level 4 (unidentified)
UDP	UDP	C9H14N2O12P2	404.002	J4.595K	17659	3317	58-98-0	C00015	HMDB0000295	Organic compounds	Nucleosides, nucleotides, and analogues	Pyrimidine nucleotides	Pyrimidine ribonucleotides	https://www.genome.jp/dbget-bin/www_bget?cpd:C00015	map00240 Pyrimidine metabolism;map00908 Zeatin biosynthesis;map01100 Metabolic pathways;map04080 Neuroactive ligand-receptor interaction;	Level 2 (putative annotated)
LysoPC 18:0																Level 4 (unidentified)
C-hexosyl-apigenin O-feruloylhexoside																Level 4 (unidentified)
Tricin 4'-O-(syringyl alcohol) ether O-hexoside																Level 4 (unidentified)
8-Chlro-1-tetrahydronorharmanone																Level 4 (unidentified)
Maltopentaose		C30H52O26	828.275		61952		34620-76-3		HMDB0012254	Organic compounds	Organic oxygen compounds	Organooxygen compounds	Carbohydrates and carbohydrate conjugates			Level 2 (putative annotated)
Notoginsenoside R1		C47H80O18	932.534				80418-24-2		HMDB0035363	Organic compounds	Lipids and lipid-like molecules	Prenol lipids	Triterpenoids			Level 2 (putative annotated)
Phylloquinone	Phylloquinone	C31H46O2	450.35					C02059	HMDB03555	Organic compounds	Lipids and lipid-like molecules	Prenol lipids	Quinone and hydroquinone lipids	http://www.genome.jp/dbget-bin/www_bget?cpd:C02059	map00130 Ubiquinone and other terpenoid-quinone biosynthesis;map01100 Metabolic pathways;map01110 Biosynthesis of secondary metabolites;map04977 Vitamin digestion and absorption;	Level 2 (putative annotated)
Eugenol	Eugenol	C10H12O2	164.084	J3.977B	4917	12636	97-53-0	C10453	HMDB0005809	Organic compounds	Benzenoids	Phenols	Methoxyphenols	https://www.genome.jp/dbget-bin/www_bget?cpd:C10453	map00940 Phenylpropanoid biosynthesis;	Level 2 (putative annotated)
Sequoyitol	5-O-Methyl-myo-inositol	C7H14O6	194.079	J13.971H	15975	6202	523-92-2	C03365	HMDB0031449	Organic compounds	Organooxygen compounds	Alcohols and polyols	Cyclic alcohols and derivatives	https://www.genome.jp/dbget-bin/www_bget?cpd:C03365		Level 2 (putative annotated)
4-Methyl-5-thiazoleethanol	5-(2-Hydroxyethyl)-4-methylthiazole	C6H9NOS	143.04	J5.626J	17957	6954	137-00-8	C04294	HMDB0032985	Organic compounds	Organoheterocyclic compounds	Azoles	Thiazoles	https://www.genome.jp/dbget-bin/www_bget?cpd:C04294	map00730 Thiamine metabolism;map01100 Metabolic pathways;	Level 2 (putative annotated)
Allantoic acid	Allantoate	C4H8N4O4	176.055	J11.619J	30837	3782	99-16-1	C00499	HMDB0001209	Organic compounds	Organic acids and derivatives	Carboxylic acids and derivatives	Amino acids, peptides, and analogues	https://www.genome.jp/dbget-bin/www_bget?cpd:C00499	map00230 Purine metabolism;map01100 Metabolic pathways;map01120 Microbial metabolism in diverse environments;	Level 2 (putative annotated)
9-HpOTrE																Level 4 (unidentified)
Denin																Level 4 (unidentified)
12-Oxo phytodienoic acid																Level 4 (unidentified)
Allantoin	Allantoin	C4H6N4O3	158.044	J3.978K	15676	4709	97-59-6	C01551	HMDB0000462	Organic compounds	Organoheterocyclic compounds	Azoles	Imidazoles	https://www.genome.jp/dbget-bin/www_bget?cpd:C01551		Level 2 (putative annotated)
Corticosterone	Corticosterone	C21H30O4	346.214	J5.239F	16827	5219	50-22-6	C02140	HMDB0001547	Organic compounds	Lipids and lipid-like molecules	Steroids and steroid derivatives	Hydroxysteroids	https://www.genome.jp/dbget-bin/www_bget?cpd:C02140	map00140 Steroid hormone biosynthesis;map01100 Metabolic pathways;map04923 Regulation of lipolysis in adipocytes;map04925 Aldosterone synthesis and secretion;map05020 Prion diseases;	Level 2 (putative annotated)
2,3-Dinor-8-epi-prostaglandin F2伪																Level 4 (unidentified)
Olivetol																Level 4 (unidentified)
Tyramine	Tyramine	C8H11NO	137.084	J4.123H	15760	3766	51-67-2	C00483	HMDB0000306	Organic compounds	Benzenoids	Benzene and substituted derivatives	Phenethylamines	https://www.genome.jp/dbget-bin/www_bget?cpd:C00483	map00350 Tyrosine metabolism;map00680 Methane metabolism;map00950 Isoquinoline alkaloid biosynthesis;map01060 Biosynthesis of plant secondary metabolites;map01063 Biosynthesis of alkaloids derived from shikimate pathway;map01100 Metabolic pathways;map01110 Biosynthesis of secondary metabolites;map04080 Neuroactive ligand-receptor interaction;map04974 Protein digestion and absorption;	Level 2 (putative annotated)
Quercetin-3-O-尾-D-glucose-7-O-尾-D-gentiobioside																Level 4 (unidentified)
13(S)-HOTrE	13(S)-HOTrE	C18H30O3	294.219					C16316						http://www.genome.jp/dbget-bin/www_bget?cpd:C16316	map00592 alpha-Linolenic acid metabolism;	Level 4 (unidentified)
Guanosine-3',5'-cyclic monophosphate																Level 4 (unidentified)
Palmitic acid	Hexadecanoic acid	C16H32O2	256.24	J1.378A	15756	3548	57-10-3	C00249	HMDB0000220	Organic compounds	Lipids and lipid-like molecules	Fatty Acyls	Fatty acids and conjugates	https://www.genome.jp/dbget-bin/www_bget?cpd:C00249	map00061 Fatty acid biosynthesis;map00062 Fatty acid elongation;map00071 Fatty acid degradation;map00073 Cutin, suberine and wax biosynthesis;map01040 Biosynthesis of unsaturated fatty acids;map01060 Biosynthesis of plant secondary metabolites;map01100 Metabolic pathways;map01212 Fatty acid metabolism;	Level 2 (putative annotated)
(+/-)12(13)-DiHOME																Level 4 (unidentified)
Folinic acid	Folinic acid	C20H23N7O7	473.166	J9.322J	209153	6294	58-05-9	C03479	HMDB0001562	Organic compounds	Organoheterocyclic compounds	Pteridines and derivatives	Pterins and derivatives	https://www.genome.jp/dbget-bin/www_bget?cpd:C03479	map00670 One carbon pool by folate;map01100 Metabolic pathways;	Level 2 (putative annotated)
3-Amino-4-methylpentanoic acid	(3R)-beta-Leucine	C6H13NO2	131.095	J353.113I	86261	5499	5699-54-7	C02486	HMDB0003640	Organic compounds	Organic acids and derivatives	Carboxylic acids and derivatives	Amino acids, peptides, and analogues	https://www.genome.jp/dbget-bin/www_bget?cpd:C02486		Level 2 (putative annotated)
3-Methylcrotonylglycine		C7H11NO3	157.074		68499		33008-07-0		HMDB0000459	Organic compounds	Organic acids and derivatives	Carboxylic acids and derivatives	Amino acids, peptides, and analogues			Level 2 (putative annotated)
trans-zeatin 9-O-glucoside																Level 4 (unidentified)
N-Acetyl-L-valine																Level 4 (unidentified)
columbianetin acetate																Level 4 (unidentified)
Asp-Glu																Level 4 (unidentified)
Levulinic acid		C5H8O3	116.047		45630		123-76-2		HMDB0000720	Organic compounds	Organic acids and derivatives	Keto acids and derivatives	Gamma-keto acids and derivatives			Level 2 (putative annotated)
N6-Succinyl Adenosine																Level 4 (unidentified)
tetranor-12(R)-HETE																Level 4 (unidentified)
Indole-3-acetamide	(Indol-3-yl)acetamide	C10H10N2O	174.079	J128.124K	16031	5661	879-37-8	C02693	HMDB0029739	Organic compounds	Organoheterocyclic compounds	Indoles and derivatives	Indoles	https://www.genome.jp/dbget-bin/www_bget?cpd:C02693	map00380 Tryptophan metabolism;map01100 Metabolic pathways;	Level 2 (putative annotated)
DGMG (18:2)																Level 4 (unidentified)
Asperulosid																Level 4 (unidentified)
Curdione	Curdione	C15H24O2	236.178	J14.743E		96023839	13657-68-6	C17493	HMDB0034714	Organic compounds	Lipids and lipid-like molecules	Prenol lipids	Sesquiterpenoids	https://www.genome.jp/dbget-bin/www_bget?cpd:C17493		Level 2 (putative annotated)
Benzoic Acid	Aromatic acid	C7H6O2	122.037	J2.358B	30746	3820	65-85-0	C00539	HMDB0001870	Organic compounds	Benzenoids	Benzene and substituted derivatives	Benzoic acids and derivatives	https://www.genome.jp/dbget-bin/www_bget?cpd:C00539		Level 2 (putative annotated)
3,4,5-Trimethoxycinnamic acid		C12H14O5	238.084				90-50-6		HMDB0002511	Organic compounds	Phenylpropanoids and polyketides	Cinnamic acids and derivatives	Hydroxycinnamic acids and derivatives			Level 2 (putative annotated)
Methyl jasmonate	Methyl jasmonate	C13H20O3	224.141	J128.619F	15929	13682	1211-29-6	C11512	HMDB0036583	Organic compounds	Lipids and lipid-like molecules	Fatty Acyls	Lineolic acids and derivatives	https://www.genome.jp/dbget-bin/www_bget?cpd:C11512	map00592 alpha-Linolenic acid metabolism;map01110 Biosynthesis of secondary metabolites;	Level 2 (putative annotated)
Genipin	Genipin	C11H14O5	226.084	J14.581E		11968	6902-77-8	C09780	HMDB0035830	Organic compounds	Lipids and lipid-like molecules	Prenol lipids	Monoterpenoids	https://www.genome.jp/dbget-bin/www_bget?cpd:C09780		Level 2 (putative annotated)
4'-Hydroxypropiophenone																Level 4 (unidentified)
Biopterin	Biopterin	C9H11N5O3	237.086	J209.325A	63931	8549	22150-76-1	C06313	HMDB0000468	Organic compounds	Organoheterocyclic compounds	Pteridines and derivatives	Pterins and derivatives	https://www.genome.jp/dbget-bin/www_bget?cpd:C06313		Level 2 (putative annotated)
Indole	Indole	C8H7N	117.058	J2.920C	16881	3747	120-72-9	C00463	HMDB0000738	Organic compounds	Organoheterocyclic compounds	Indoles and derivatives	Indoles	https://www.genome.jp/dbget-bin/www_bget?cpd:C00463	map00380 Tryptophan metabolism;map00400 Phenylalanine, tyrosine and tryptophan biosynthesis;map00402 Benzoxazinoid biosynthesis;map01100 Metabolic pathways;map01110 Biosynthesis of secondary metabolites;map04974 Protein digestion and absorption;	Level 2 (putative annotated)
2-Oxoadipic acid	2-Oxoadipate	C6H8O5	160.037	J39.063A	15753	3616	3184-35-8	C00322	HMDB0000225	Organic compounds	Organic acids and derivatives	Keto acids and derivatives	Medium-chain keto acids and derivatives	https://www.genome.jp/dbget-bin/www_bget?cpd:C00322	map00300 Lysine biosynthesis;map00310 Lysine degradation;map00380 Tryptophan metabolism;map00680 Methane metabolism;map01100 Metabolic pathways;map01110 Biosynthesis of secondary metabolites;map01120 Microbial metabolism in diverse environments;map01210 2-Oxocarboxylic acid metabolism;map01230 Biosynthesis of amino acids;	Level 2 (putative annotated)
Oleuropein		C25H32O13	540.184				32619-42-4		HMDB0035872	Organic compounds	Lipids and lipid-like molecules	Prenol lipids	Terpene glycosides			Level 2 (putative annotated)
Vitamin D2	Vitamin D2	C28H44O	396.339	J1.907K	28934	7803	50-14-6	C05441	HMDB0000900	Organic compounds	Lipids and lipid-like molecules	Steroids and steroid derivatives	Vitamin D and derivatives	https://www.genome.jp/dbget-bin/www_bget?cpd:C05441	map00100 Steroid biosynthesis;map01100 Metabolic pathways;map01110 Biosynthesis of secondary metabolites;	Level 2 (putative annotated)
Complanatuside																Level 4 (unidentified)
Dihydrothymine	5,6-Dihydrothymine	C5H8N2O2	128.059	J79.791J	27468	4161	696-04-8	C00906	HMDB0000079	Organic compounds	Organoheterocyclic compounds	Diazines	Pyrimidines and pyrimidine derivatives	https://www.genome.jp/dbget-bin/www_bget?cpd:C00906		Level 2 (putative annotated)
Muramic acid	Muramic acid	C9H17NO7	251.101	J15.184J	28118	8702	1114-41-6	C06470	HMDB0003254	Organic compounds	Organic oxygen compounds	Organooxygen compounds	Carbohydrates and carbohydrate conjugates	https://www.genome.jp/dbget-bin/www_bget?cpd:C06470		Level 2 (putative annotated)
Ferulic acid O-hexoside																Level 4 (unidentified)
3-O-p-coumaroyl shikimic acid O-hexoside																Level 4 (unidentified)
gamma-Glutamylleucine		C11H20N2O5	260.137		68433		2566-39-4		HMDB0011171	Organic compounds	Organic acids and derivatives	Carboxylic acids and derivatives	Amino acids, peptides, and analogues			Level 2 (putative annotated)
gamma-Glu-Leu		C11H20N2O5	260.137		68433		2566-39-4		HMDB0011171	Organic compounds	Organic acids and derivatives	Carboxylic acids and derivatives	Amino acids, peptides, and analogues			Level 2 (putative annotated)
N-Caffeoyl putrescine																Level 4 (unidentified)
L-Asparagine	L-Asparagine	C4H8N2O3	132.053	J9.178B	17196	3452	70-47-3	C00152	HMDB0000168	Organic compounds	Organic acids and derivatives	Carboxylic acids and derivatives	Amino acids, peptides, and analogues	https://www.genome.jp/dbget-bin/www_bget?cpd:C00152	map00250 Alanine, aspartate and glutamate metabolism;map00460 Cyanoamino acid metabolism;map00970 Aminoacyl-tRNA biosynthesis;map01060 Biosynthesis of plant secondary metabolites;map01100 Metabolic pathways;map01110 Biosynthesis of secondary metabolites;map01230 Biosynthesis of amino acids;map04974 Protein digestion and absorption;map04978 Mineral absorption;map05230 Central carbon metabolism in …	Level 2 (putative annotated)
6-Hydroxynicotinic acid	6-Hydroxynicotinate	C6H5NO3	139.027	J208I	16168	4265	5006-66-6	C01020	HMDB0002658	Organic compounds	Organoheterocyclic compounds	Pyridines and derivatives	Pyridinecarboxylic acids and derivatives	https://www.genome.jp/dbget-bin/www_bget?cpd:C01020	map00760 Nicotinate and nicotinamide metabolism;map01100 Metabolic pathways;map01120 Microbial metabolism in diverse environments;	Level 2 (putative annotated)
Hesperetin	Hesperetin	C16H14O6	302.079	J9.235E	28230	4847	520-33-2	C01709	HMDB0005782	Organic compounds	Phenylpropanoids and polyketides	Flavonoids	O-methylated flavonoids	https://www.genome.jp/dbget-bin/www_bget?cpd:C01709	map00941 Flavonoid biosynthesis;	Level 2 (putative annotated)
Przewaquinone A																Level 4 (unidentified)
Yangonin	Yangonin	C15H14O4	258.089	J6.190E		12166	500-62-9	C09980	HMDB0034144	Organic compounds	Phenylpropanoids and polyketides	Kavalactones		https://www.genome.jp/dbget-bin/www_bget?cpd:C09980	map01061 Biosynthesis of phenylpropanoids;	Level 2 (putative annotated)
1,7-Dimethoxyxanthone																Level 4 (unidentified)
alpha-D-Glucopyranosyl 2-O-(2-methylbutanoyl)-alpha-D-glucopyranoside																Level 4 (unidentified)
Gluconolactone	D-Glucono-1,5-lactone	C6H10O6	178.048	J1.174F	16217	3498	90-80-2	C00198	HMDB0000150	Organic compounds	Organic oxygen compounds	Organooxygen compounds	Carbohydrates and carbohydrate conjugates	https://www.genome.jp/dbget-bin/www_bget?cpd:C00198	map00030 Pentose phosphate pathway;map01100 Metabolic pathways;map01110 Biosynthesis of secondary metabolites;map01120 Microbial metabolism in diverse environments;map01200 Carbon metabolism;	Level 2 (putative annotated)
Cytidine-5'-monophosphate	CMP	C9H14N3O8P	323.052	J60.869F	17361	3357	63-37-6	C00055	HMDB0000095	Organic compounds	Nucleosides, nucleotides, and analogues	Pyrimidine nucleotides	Pyrimidine ribonucleotides	https://www.genome.jp/dbget-bin/www_bget?cpd:C00055	map00240 Pyrimidine metabolism;map01100 Metabolic pathways;	Level 2 (putative annotated)
LPE 18:0																Level 4 (unidentified)
Hypoxanthine-9-beta-D-Arabinofuranoside																Level 4 (unidentified)
2,6-Diaminooimelic Acid																Level 4 (unidentified)
Asp-phe																Level 4 (unidentified)
N-Sinapoylputrescine																Level 4 (unidentified)
Deoxyarbutin																Level 4 (unidentified)
10-Deacetylasperulosidic acid																Level 4 (unidentified)
Rhamnetin	Rhamnetin	C16H12O7	316.058					C10176						http://www.genome.jp/dbget-bin/www_bget?cpd:C10176		Level 4 (unidentified)
Pantetheine	Pantetheine	C11H22N2O4S	278.13	J15.187D	16753	4089	496-65-1	C00831	HMDB0003426	Organic compounds	Organic acids and derivatives	Carboxylic acids and derivatives	Amino acids, peptides, and analogues	https://www.genome.jp/dbget-bin/www_bget?cpd:C00831	map00332 Carbapenem biosynthesis;map00770 Pantothenate and CoA biosynthesis;map01110 Biosynthesis of secondary metabolites;	Level 2 (putative annotated)
LPE 18:2																Level 4 (unidentified)
Pratensein-7-O-glucoside																Level 4 (unidentified)
Naringin dihydrochalcone	Naringin	C27H32O14	580.179	J10.482E	28819	11977	10236-47-2	C09789	HMDB0002927	Organic compounds	Phenylpropanoids and polyketides	Flavonoids	Flavonoid glycosides	https://www.genome.jp/dbget-bin/www_bget?cpd:C09789	map00941 Flavonoid biosynthesis;	Level 2 (putative annotated)
N-lactoyl-phenylalanine		C12H15NO4	237.1						HMDB0062175	Organic compounds	Organic acids and derivatives	Carboxylic acids and derivatives	Amino acids, peptides, and analogues			Level 2 (putative annotated)
Poncirin	Poncirin	C28H34O14	594.195	J241.355H		12018	14941-08-3	C09830	HMDB0037487	Organic compounds	Phenylpropanoids and polyketides	Flavonoids	Flavonoid glycosides	https://www.genome.jp/dbget-bin/www_bget?cpd:C09830		Level 2 (putative annotated)
Paeonol	Paeonol	C9H10O3	166.063					C10712						http://www.genome.jp/dbget-bin/www_bget?cpd:C10712		Level 4 (unidentified)
N-Acetylneuraminic acid	N-Acetyl-beta-neuraminate	C11H19NO9	309.106		45744	135626376	131-48-6	C19910	HMDB0000230	Organic compounds	Organic oxygen compounds	Organooxygen compounds	Carbohydrates and carbohydrate conjugates	https://www.genome.jp/dbget-bin/www_bget?cpd:C19910		Level 2 (putative annotated)
Quercetin-3,4'-O-di-beta-glucopyranoside																Level 4 (unidentified)
Integrifoside A																Level 4 (unidentified)
3-Dehydroshikimic acid																Level 4 (unidentified)
Eupalinolide A																Level 4 (unidentified)
Ferulaldehyde		C10H10O3	178.063						HMDB0141782	Organic compounds	Benzenoids	Benzene and substituted derivatives	Phenols and derivatives			Level 2 (putative annotated)
Cistanoside F																Level 4 (unidentified)
(-)-3-(3,4-Dihydroxyphenyl)-2-methylalanine																Level 4 (unidentified)
Shikimic Acid	Shikimate	C7H10O5	174.053	J3.267K	16119	3776	138-59-0	C00493	HMDB0003070	Organic compounds	Organic oxygen compounds	Organooxygen compounds	Alcohols and polyols	https://www.genome.jp/dbget-bin/www_bget?cpd:C00493	map00400 Phenylalanine, tyrosine and tryptophan biosynthesis;map01060 Biosynthesis of plant secondary metabolites;map01061 Biosynthesis of phenylpropanoids;map01063 Biosynthesis of alkaloids derived from shikimate pathway;map01070 Biosynthesis of plant hormones;map01100 Metabolic pathways;map01110 Biosynthesis of secondary metabolites;map01230 Biosynthesis of amino acids;	Level 2 (putative annotated)
Phytocassane E		C20H28O3	316.204				181524-78-7		HMDB0031773	Organic compounds	Lipids and lipid-like molecules	Prenol lipids	Diterpenoids			Level 2 (putative annotated)
6-Hydroxyflavone		C15H10O3	238.063						HMDB0141530	Organic compounds	Phenylpropanoids and polyketides	Flavonoids	Flavones			Level 2 (putative annotated)
methyl oxo pentanoate																Level 4 (unidentified)
Sec-O-Glucosylhamaudol	sec-o-Glucosylhamaudol	C21H26O10	438.153					C17484						http://www.genome.jp/dbget-bin/www_bget?cpd:C17484		Level 4 (unidentified)
5-O-Caffeoylshikimic acid	5-O-Caffeoylshikimic acid	C16H16O8	336.084					C10434	HMDB33999	Organic compounds	Phenylpropanoids and polyketides	Cinnamic acids and derivatives	Hydroxycinnamic acids and derivatives	http://www.genome.jp/dbget-bin/www_bget?cpd:C10434	map00940 Phenylpropanoid biosynthesis;map00941 Flavonoid biosynthesis;map00945 Stilbenoid, diarylheptanoid and gingerol biosynthesis;map01100 Metabolic pathways;map01110 Biosynthesis of secondary metabolites;	Level 2 (putative annotated)
3-Furoic acid		C5H4O3	112.016		30846		488-93-7		HMDB0000444	Organic compounds	Organoheterocyclic compounds	Furans	Furoic acid and derivatives			Level 2 (putative annotated)
N-(2-Hydroxyethyl)iminodiacetic acid																Level 4 (unidentified)
Kirenol																Level 4 (unidentified)
Kynurenic acid	4-Hydroxy-2-quinolinecarboxylic acid	C10H7NO3	189.043	J6.059C	18344	4854	492-27-3	C01717	HMDB0000715	Organic compounds	Organoheterocyclic compounds	Quinolines and derivatives	Quinoline carboxylic acids	https://www.genome.jp/dbget-bin/www_bget?cpd:C01717	map00380 Tryptophan metabolism;map01100 Metabolic pathways;	Level 2 (putative annotated)
7,8-Dihydroxyflavone																Level 4 (unidentified)
Oxypeucedanin	Oxypeucedanin	C16H14O5	286.084	J16.934J	1034151	11473	737-52-0	C09282	HMDB0030622	Organic compounds	Phenylpropanoids and polyketides	Coumarins and derivatives	Furanocoumarins	https://www.genome.jp/dbget-bin/www_bget?cpd:C09282		Level 2 (putative annotated)
3-[4-methyl-1-(2-methylpropanoyl)-3-oxocyclohexyl]butanoic acid																Level 4 (unidentified)
Prohydrojasmon	Prohydrojasmon	C15H26O3	254.188					C18538						http://www.genome.jp/dbget-bin/www_bget?cpd:C18538		Level 4 (unidentified)
Aucubin	Aucubin	C15H22O9	346.126	J22.117A		11959	479-98-1	C09771	HMDB0036562	Organic compounds	Lipids and lipid-like molecules	Prenol lipids	Terpene glycosides	https://www.genome.jp/dbget-bin/www_bget?cpd:C09771		Level 2 (putative annotated)
Naringerin																Level 4 (unidentified)
1-O-Feruloyl quinic acid																Level 4 (unidentified)
Polydatin	Piceid	C20H22O8	390.131	J17.288J	8198	12461	27208-80-6	C10275	HMDB0030564	Organic compounds	Phenylpropanoids and polyketides	Stilbenes	Stilbene glycosides	https://www.genome.jp/dbget-bin/www_bget?cpd:C10275		Level 2 (putative annotated)
Parishin E																Level 4 (unidentified)
Antiarol	Antiarol	C9H12O4	184.074					C10765						http://www.genome.jp/dbget-bin/www_bget?cpd:C10765		Level 4 (unidentified)
Gardenoside	Gardenoside	C17H24O11	404.132					C09779						http://www.genome.jp/dbget-bin/www_bget?cpd:C09779		Level 4 (unidentified)
N-(1,3-benzodioxol-5-yl)-7-chloroquinolin-4-amine																Level 4 (unidentified)
LPE 18:3																Level 4 (unidentified)
Sauchinone																Level 4 (unidentified)
Xanthurenic acid	Xanthurenic acid	C10H7NO4	205.038	J8.600B	10072	5485	59-00-7	C02470	HMDB0000881	Organic compounds	Organoheterocyclic compounds	Quinolines and derivatives	Quinoline carboxylic acids	https://www.genome.jp/dbget-bin/www_bget?cpd:C02470	map00380 Tryptophan metabolism;	Level 2 (putative annotated)
N-Acetyl-DL-glutamic acid	N-Acetyl-L-glutamate	C7H11NO5	189.064	J37.497K	12575	3897	1188-37-0	C00624	HMDB0001138	Organic compounds	Organic acids and derivatives	Carboxylic acids and derivatives	Amino acids, peptides, and analogues	https://www.genome.jp/dbget-bin/www_bget?cpd:C00624	map00220 Arginine biosynthesis;map01100 Metabolic pathways;map01110 Biosynthesis of secondary metabolites;map01210 2-Oxocarboxylic acid metabolism;map01230 Biosynthesis of amino acids;	Level 2 (putative annotated)
Sattabacin																Level 4 (unidentified)
5-Phenyl-2,4-pentadienoic acid																Level 4 (unidentified)
2-Deoxy-D-galactose	2-Deoxy-D-galactose	C6H12O5	164.068	J14.948I	90759	5732	25494-04-6	C02781	HMDB0012327	Organic compounds	Organic oxygen compounds	Organooxygen compounds	Carbohydrates and carbohydrate conjugates	https://www.genome.jp/dbget-bin/www_bget?cpd:C02781		Level 2 (putative annotated)
Sinapaldehyde glucoside																Level 4 (unidentified)
Sibiricose A5																Level 4 (unidentified)
Xanthosine Dihydrate																Level 4 (unidentified)
Nodakenin	Nodakenin	C20H24O9	408.142					C09279						http://www.genome.jp/dbget-bin/www_bget?cpd:C09279		Level 4 (unidentified)
Linoleic Acid	Linoleate	C18H32O2	280.24	J4.801A	17351	4750	60-33-3	C01595	HMDB0000673	Organic compounds	Lipids and lipid-like molecules	Fatty Acyls	Lineolic acids and derivatives	https://www.genome.jp/dbget-bin/www_bget?cpd:C01595	map00591 Linoleic acid metabolism;map01040 Biosynthesis of unsaturated fatty acids;map01060 Biosynthesis of plant secondary metabolites;map01100 Metabolic pathways;	Level 2 (putative annotated)
Vitamin C	Monodehydroascorbate	C6H8O6	176.032		29073	4283	50-81-7	C01041	HMDB0000044	Organic compounds	Organoheterocyclic compounds	Dihydrofurans	Furanones	https://www.genome.jp/dbget-bin/www_bget?cpd:C01041	map00053 Ascorbate and aldarate metabolism;map01100 Metabolic pathways;	Level 2 (putative annotated)
[truncated: 1,000 more rows]

## Sheet: Table S4
Table S4 OPLS-DA Model Evaluation Metrics
[truncated: 19 more rows]

## Sheet: Table S5
Table S5 Pearson correlation analysis between core differentially expressed genes (DEGs) and differential metabolites (DMs) in the phenylpropanoid biosynthesis pathway
[truncated: 153 more rows]
