# Supplementary material for: Integrated transcriptomic and metabolomic analysis reveals the central role of phenylpropanoid biosynthesis in pea resistance to powdery mildew
Source: Front Plant Sci. 2026 Apr 22;17:1793693. doi: 10.3389/fpls.2026.1793693 (PMC13144052; doi:10.3389/fpls.2026.1793693)
Supplement: Supplementary file 3 [file Table2.xlsx]

## Sheet: Supplementary File 3 (gffcmp.an
CAXLJN010000001.1	StringTie	transcript	261635	272276	.	+	.	transcript_id "MSTRG.5.1"; gene_id "MSTRG.5"; xloc "XLOC_000001"; class_code "u"; tss_id "TSS1";
CAXLJN010000001.1	StringTie	exon	261635	262341	.	+	.	transcript_id "MSTRG.5.1"; gene_id "MSTRG.5"; exon_number "1";
CAXLJN010000001.1	StringTie	exon	271584	272276	.	+	.	transcript_id "MSTRG.5.1"; gene_id "MSTRG.5"; exon_number "2";
CAXLJN010000001.1	StringTie	transcript	281025	281663	.	+	.	transcript_id "PSAT_LOCUS1"; gene_id "MSTRG.6"; gene_name "PSAT_LOCUS1"; xloc "XLOC_000002"; ref_gene_id "PSAT_LOCUS1"; cmp_ref "PSAT_LOCUS1"; class_code "="; tss_id "TSS2";
CAXLJN010000001.1	StringTie	exon	281025	281663	.	+	.	transcript_id "PSAT_LOCUS1"; gene_id "MSTRG.6"; exon_number "1";
CAXLJN010000001.1	StringTie	transcript	393488	393687	.	+	.	transcript_id "MSTRG.10.1"; gene_id "MSTRG.10"; xloc "XLOC_000003"; class_code "u"; tss_id "TSS3";
CAXLJN010000001.1	StringTie	exon	393488	393687	.	+	.	transcript_id "MSTRG.10.1"; gene_id "MSTRG.10"; exon_number "1";
CAXLJN010000001.1	StringTie	transcript	465193	475370	.	+	.	transcript_id "MSTRG.16.1"; gene_id "MSTRG.16"; xloc "XLOC_000004"; class_code "u"; tss_id "TSS4";
CAXLJN010000001.1	StringTie	exon	465193	465638	.	+	.	transcript_id "MSTRG.16.1"; gene_id "MSTRG.16"; exon_number "1";
CAXLJN010000001.1	StringTie	exon	475052	475370	.	+	.	transcript_id "MSTRG.16.1"; gene_id "MSTRG.16"; exon_number "2";
CAXLJN010000001.1	StringTie	transcript	910170	919964	.	+	.	transcript_id "MSTRG.26.1"; gene_id "MSTRG.26"; xloc "XLOC_000005"; class_code "u"; tss_id "TSS5";
CAXLJN010000001.1	StringTie	exon	910170	910477	.	+	.	transcript_id "MSTRG.26.1"; gene_id "MSTRG.26"; exon_number "1";
CAXLJN010000001.1	StringTie	exon	919891	919964	.	+	.	transcript_id "MSTRG.26.1"; gene_id "MSTRG.26"; exon_number "2";
CAXLJN010000001.1	StringTie	transcript	1381495	1439742	.	+	.	transcript_id "MSTRG.39.1"; gene_id "MSTRG.39"; xloc "XLOC_000006"; cmp_ref "PSAT_LOCUS2"; class_code "x"; cmp_ref_gene "PSAT_LOCUS2"; tss_id "TSS6";
CAXLJN010000001.1	StringTie	exon	1381495	1381779	.	+	.	transcript_id "MSTRG.39.1"; gene_id "MSTRG.39"; exon_number "1";
CAXLJN010000001.1	StringTie	exon	1439593	1439742	.	+	.	transcript_id "MSTRG.39.1"; gene_id "MSTRG.39"; exon_number "2";
CAXLJN010000001.1	StringTie	transcript	1812120	1812471	.	+	.	transcript_id "MSTRG.50.1"; gene_id "MSTRG.50"; xloc "XLOC_000007"; class_code "u"; tss_id "TSS7";
CAXLJN010000001.1	StringTie	exon	1812120	1812471	.	+	.	transcript_id "MSTRG.50.1"; gene_id "MSTRG.50"; exon_number "1";
CAXLJN010000001.1	StringTie	transcript	1971202	1981324	.	+	.	transcript_id "MSTRG.52.1"; gene_id "MSTRG.52"; xloc "XLOC_000008"; class_code "u"; tss_id "TSS8";
CAXLJN010000001.1	StringTie	exon	1971202	1971605	.	+	.	transcript_id "MSTRG.52.1"; gene_id "MSTRG.52"; exon_number "1";
CAXLJN010000001.1	StringTie	exon	1980845	1981324	.	+	.	transcript_id "MSTRG.52.1"; gene_id "MSTRG.52"; exon_number "2";
CAXLJN010000001.1	StringTie	transcript	2435486	2455349	.	+	.	transcript_id "MSTRG.68.1"; gene_id "MSTRG.68"; xloc "XLOC_000009"; class_code "u"; tss_id "TSS9";
CAXLJN010000001.1	StringTie	exon	2435486	2436236	.	+	.	transcript_id "MSTRG.68.1"; gene_id "MSTRG.68"; exon_number "1";
CAXLJN010000001.1	StringTie	exon	2454887	2455349	.	+	.	transcript_id "MSTRG.68.1"; gene_id "MSTRG.68"; exon_number "2";
CAXLJN010000001.1	StringTie	transcript	2445414	2455349	.	+	.	transcript_id "MSTRG.68.2"; gene_id "MSTRG.68"; xloc "XLOC_000009"; class_code "u"; tss_id "TSS10";
CAXLJN010000001.1	StringTie	exon	2445414	2445644	.	+	.	transcript_id "MSTRG.68.2"; gene_id "MSTRG.68"; exon_number "1";
CAXLJN010000001.1	StringTie	exon	2454887	2455349	.	+	.	transcript_id "MSTRG.68.2"; gene_id "MSTRG.68"; exon_number "2";
CAXLJN010000001.1	StringTie	transcript	2539054	2548921	.	+	.	transcript_id "MSTRG.69.1"; gene_id "MSTRG.69"; xloc "XLOC_000010"; class_code "u"; tss_id "TSS11";
CAXLJN010000001.1	StringTie	exon	2539054	2539409	.	+	.	transcript_id "MSTRG.69.1"; gene_id "MSTRG.69"; exon_number "1";
CAXLJN010000001.1	StringTie	exon	2548760	2548921	.	+	.	transcript_id "MSTRG.69.1"; gene_id "MSTRG.69"; exon_number "2";
CAXLJN010000001.1	EMBL	transcript	2689949	2690419	.	+	.	transcript_id "PSAT_LOCUS9-2"; gene_id "PSAT_LOCUS9"; gene_name "PSAT_LOCUS9"; xloc "XLOC_000011"; ref_gene_id "PSAT_LOCUS9"; contained_in "PSAT_LOCUS9"; cmp_ref "PSAT_LOCUS9-2"; class_code "="; tss_id "TSS12";
CAXLJN010000001.1	EMBL	exon	2689949	2690419	.	+	.	transcript_id "PSAT_LOCUS9-2"; gene_id "PSAT_LOCUS9"; exon_number "1";
CAXLJN010000001.1	EMBL	transcript	2689949	2690419	.	+	.	transcript_id "PSAT_LOCUS9"; gene_id "PSAT_LOCUS9"; gene_name "PSAT_LOCUS9"; xloc "XLOC_000011"; ref_gene_id "PSAT_LOCUS9"; cmp_ref "PSAT_LOCUS9-2"; class_code "="; tss_id "TSS12";
CAXLJN010000001.1	EMBL	exon	2689949	2690419	.	+	.	transcript_id "PSAT_LOCUS9"; gene_id "PSAT_LOCUS9"; exon_number "1";
CAXLJN010000001.1	EMBL	transcript	2692069	2692683	.	+	.	transcript_id "PSAT_LOCUS10"; gene_id "PSAT_LOCUS10"; gene_name "PSAT_LOCUS10"; xloc "XLOC_000012"; ref_gene_id "PSAT_LOCUS10"; cmp_ref "PSAT_LOCUS10"; class_code "="; tss_id "TSS13";
CAXLJN010000001.1	EMBL	exon	2692069	2692683	.	+	.	transcript_id "PSAT_LOCUS10"; gene_id "PSAT_LOCUS10"; exon_number "1";
CAXLJN010000001.1	EMBL	transcript	2705937	2707172	.	+	.	transcript_id "PSAT_LOCUS11"; gene_id "PSAT_LOCUS11"; gene_name "PSAT_LOCUS11"; xloc "XLOC_000013"; ref_gene_id "PSAT_LOCUS11"; cmp_ref "PSAT_LOCUS11"; class_code "="; tss_id "TSS14";
CAXLJN010000001.1	EMBL	exon	2705937	2707172	.	+	.	transcript_id "PSAT_LOCUS11"; gene_id "PSAT_LOCUS11"; exon_number "1";
CAXLJN010000001.1	EMBL	transcript	2714600	2715274	.	+	.	transcript_id "PSAT_LOCUS12"; gene_id "PSAT_LOCUS12"; gene_name "PSAT_LOCUS12"; xloc "XLOC_000014"; ref_gene_id "PSAT_LOCUS12"; cmp_ref "PSAT_LOCUS12"; class_code "="; tss_id "TSS15";
CAXLJN010000001.1	EMBL	exon	2714600	2715274	.	+	.	transcript_id "PSAT_LOCUS12"; gene_id "PSAT_LOCUS12"; exon_number "1";
CAXLJN010000001.1	EMBL	transcript	2715484	2716227	.	+	.	transcript_id "PSAT_LOCUS13"; gene_id "PSAT_LOCUS13"; gene_name "PSAT_LOCUS13"; xloc "XLOC_000015"; ref_gene_id "PSAT_LOCUS13"; cmp_ref "PSAT_LOCUS13"; class_code "="; tss_id "TSS16";
CAXLJN010000001.1	EMBL	exon	2715484	2716227	.	+	.	transcript_id "PSAT_LOCUS13"; gene_id "PSAT_LOCUS13"; exon_number "1";
CAXLJN010000001.1	EMBL	transcript	2718961	2720466	.	+	.	transcript_id "PSAT_LOCUS14"; gene_id "PSAT_LOCUS14"; gene_name "PSAT_LOCUS14"; xloc "XLOC_000016"; ref_gene_id "PSAT_LOCUS14"; cmp_ref "PSAT_LOCUS14"; class_code "="; tss_id "TSS17";
CAXLJN010000001.1	EMBL	exon	2718961	2720466	.	+	.	transcript_id "PSAT_LOCUS14"; gene_id "PSAT_LOCUS14"; exon_number "1";
CAXLJN010000001.1	EMBL	transcript	2724113	2725885	.	+	.	transcript_id "PSAT_LOCUS15-2"; gene_id "PSAT_LOCUS15"; gene_name "PSAT_LOCUS15"; xloc "XLOC_000017"; ref_gene_id "PSAT_LOCUS15"; contained_in "PSAT_LOCUS15"; cmp_ref "PSAT_LOCUS15-2"; class_code "="; tss_id "TSS18";
CAXLJN010000001.1	EMBL	exon	2724113	2725885	.	+	.	transcript_id "PSAT_LOCUS15-2"; gene_id "PSAT_LOCUS15"; exon_number "1";
CAXLJN010000001.1	EMBL	transcript	2724113	2725885	.	+	.	transcript_id "PSAT_LOCUS15"; gene_id "PSAT_LOCUS15"; gene_name "PSAT_LOCUS15"; xloc "XLOC_000017"; ref_gene_id "PSAT_LOCUS15"; cmp_ref "PSAT_LOCUS15-2"; class_code "="; tss_id "TSS18";
CAXLJN010000001.1	EMBL	exon	2724113	2725885	.	+	.	transcript_id "PSAT_LOCUS15"; gene_id "PSAT_LOCUS15"; exon_number "1";
CAXLJN010000001.1	EMBL	transcript	2727837	2728865	.	+	.	transcript_id "PSAT_LOCUS16"; gene_id "PSAT_LOCUS16"; gene_name "PSAT_LOCUS16"; xloc "XLOC_000018"; ref_gene_id "PSAT_LOCUS16"; cmp_ref "PSAT_LOCUS16"; class_code "="; tss_id "TSS19";
CAXLJN010000001.1	EMBL	exon	2727837	2728865	.	+	.	transcript_id "PSAT_LOCUS16"; gene_id "PSAT_LOCUS16"; exon_number "1";
CAXLJN010000001.1	EMBL	transcript	2745042	2746517	.	+	.	transcript_id "PSAT_LOCUS20"; gene_id "PSAT_LOCUS20"; gene_name "PSAT_LOCUS20"; xloc "XLOC_000019"; ref_gene_id "PSAT_LOCUS20"; cmp_ref "PSAT_LOCUS20"; class_code "="; tss_id "TSS20";
CAXLJN010000001.1	EMBL	exon	2745042	2746517	.	+	.	transcript_id "PSAT_LOCUS20"; gene_id "PSAT_LOCUS20"; exon_number "1";
CAXLJN010000001.1	EMBL	transcript	2746540	2746953	.	+	.	transcript_id "PSAT_LOCUS21"; gene_id "PSAT_LOCUS21"; gene_name "PSAT_LOCUS21"; xloc "XLOC_000020"; ref_gene_id "PSAT_LOCUS21"; cmp_ref "PSAT_LOCUS21"; class_code "="; tss_id "TSS21";
CAXLJN010000001.1	EMBL	exon	2746540	2746953	.	+	.	transcript_id "PSAT_LOCUS21"; gene_id "PSAT_LOCUS21"; exon_number "1";
CAXLJN010000001.1	EMBL	transcript	2748731	2749414	.	+	.	transcript_id "PSAT_LOCUS22"; gene_id "PSAT_LOCUS22"; gene_name "PSAT_LOCUS22"; xloc "XLOC_000021"; ref_gene_id "PSAT_LOCUS22"; cmp_ref "PSAT_LOCUS22"; class_code "="; tss_id "TSS22";
CAXLJN010000001.1	EMBL	exon	2748731	2749414	.	+	.	transcript_id "PSAT_LOCUS22"; gene_id "PSAT_LOCUS22"; exon_number "1";
CAXLJN010000001.1	EMBL	transcript	2749543	2750019	.	+	.	transcript_id "PSAT_LOCUS23"; gene_id "PSAT_LOCUS23"; gene_name "PSAT_LOCUS23"; xloc "XLOC_000022"; ref_gene_id "PSAT_LOCUS23"; cmp_ref "PSAT_LOCUS23"; class_code "="; tss_id "TSS23";
CAXLJN010000001.1	EMBL	exon	2749543	2750019	.	+	.	transcript_id "PSAT_LOCUS23"; gene_id "PSAT_LOCUS23"; exon_number "1";
CAXLJN010000001.1	StringTie	transcript	2812361	2821895	.	+	.	transcript_id "MSTRG.74.1"; gene_id "MSTRG.74"; xloc "XLOC_000023"; class_code "u"; tss_id "TSS24";
CAXLJN010000001.1	StringTie	exon	2812361	2812473	.	+	.	transcript_id "MSTRG.74.1"; gene_id "MSTRG.74"; exon_number "1";
CAXLJN010000001.1	StringTie	exon	2821711	2821895	.	+	.	transcript_id "MSTRG.74.1"; gene_id "MSTRG.74"; exon_number "2";
CAXLJN010000001.1	StringTie	transcript	2954776	2954993	.	+	.	transcript_id "MSTRG.80.1"; gene_id "MSTRG.80"; xloc "XLOC_000024"; class_code "u"; tss_id "TSS25";
CAXLJN010000001.1	StringTie	exon	2954776	2954993	.	+	.	transcript_id "MSTRG.80.1"; gene_id "MSTRG.80"; exon_number "1";
CAXLJN010000001.1	StringTie	transcript	3044312	3054026	.	+	.	transcript_id "MSTRG.86.1"; gene_id "MSTRG.86"; xloc "XLOC_000025"; class_code "u"; tss_id "TSS26";
CAXLJN010000001.1	StringTie	exon	3044312	3044512	.	+	.	transcript_id "MSTRG.86.1"; gene_id "MSTRG.86"; exon_number "1";
CAXLJN010000001.1	StringTie	exon	3053928	3054026	.	+	.	transcript_id "MSTRG.86.1"; gene_id "MSTRG.86"; exon_number "2";
CAXLJN010000001.1	StringTie	transcript	3079260	3098960	.	+	.	transcript_id "MSTRG.88.1"; gene_id "MSTRG.88"; xloc "XLOC_000026"; class_code "u"; tss_id "TSS27";
CAXLJN010000001.1	StringTie	exon	3079260	3079483	.	+	.	transcript_id "MSTRG.88.1"; gene_id "MSTRG.88"; exon_number "1";
CAXLJN010000001.1	StringTie	exon	3098847	3098960	.	+	.	transcript_id "MSTRG.88.1"; gene_id "MSTRG.88"; exon_number "2";
CAXLJN010000001.1	StringTie	transcript	3088969	3098960	.	+	.	transcript_id "MSTRG.88.2"; gene_id "MSTRG.88"; xloc "XLOC_000026"; class_code "u"; tss_id "TSS28";
CAXLJN010000001.1	StringTie	exon	3088969	3089255	.	+	.	transcript_id "MSTRG.88.2"; gene_id "MSTRG.88"; exon_number "1";
CAXLJN010000001.1	StringTie	exon	3098847	3098960	.	+	.	transcript_id "MSTRG.88.2"; gene_id "MSTRG.88"; exon_number "2";
CAXLJN010000001.1	StringTie	transcript	3103438	3113446	.	+	.	transcript_id "MSTRG.90.1"; gene_id "MSTRG.90"; xloc "XLOC_000027"; class_code "u"; tss_id "TSS29";
CAXLJN010000001.1	StringTie	exon	3103438	3103605	.	+	.	transcript_id "MSTRG.90.1"; gene_id "MSTRG.90"; exon_number "1";
CAXLJN010000001.1	StringTie	exon	3113377	3113446	.	+	.	transcript_id "MSTRG.90.1"; gene_id "MSTRG.90"; exon_number "2";
CAXLJN010000001.1	StringTie	transcript	3161604	3181349	.	+	.	transcript_id "MSTRG.98.1"; gene_id "MSTRG.98"; xloc "XLOC_000028"; class_code "u"; tss_id "TSS30";
CAXLJN010000001.1	StringTie	exon	3161604	3162363	.	+	.	transcript_id "MSTRG.98.1"; gene_id "MSTRG.98"; exon_number "1";
CAXLJN010000001.1	StringTie	exon	3181220	3181349	.	+	.	transcript_id "MSTRG.98.1"; gene_id "MSTRG.98"; exon_number "2";
CAXLJN010000001.1	StringTie	transcript	3171018	3181349	.	+	.	transcript_id "MSTRG.98.2"; gene_id "MSTRG.98"; xloc "XLOC_000028"; class_code "u"; tss_id "TSS31";
CAXLJN010000001.1	StringTie	exon	3171018	3171777	.	+	.	transcript_id "MSTRG.98.2"; gene_id "MSTRG.98"; exon_number "1";
CAXLJN010000001.1	StringTie	exon	3181220	3181349	.	+	.	transcript_id "MSTRG.98.2"; gene_id "MSTRG.98"; exon_number "2";
CAXLJN010000001.1	StringTie	transcript	3175849	3185663	.	+	.	transcript_id "MSTRG.99.1"; gene_id "MSTRG.99"; xloc "XLOC_000029"; class_code "u"; tss_id "TSS32";
CAXLJN010000001.1	StringTie	exon	3175849	3176004	.	+	.	transcript_id "MSTRG.99.1"; gene_id "MSTRG.99"; exon_number "1";
CAXLJN010000001.1	StringTie	exon	3185457	3185663	.	+	.	transcript_id "MSTRG.99.1"; gene_id "MSTRG.99"; exon_number "2";
CAXLJN010000001.1	StringTie	transcript	3186556	3187003	.	+	.	transcript_id "MSTRG.96.1"; gene_id "MSTRG.96"; xloc "XLOC_000030"; class_code "u"; tss_id "TSS33";
CAXLJN010000001.1	StringTie	exon	3186556	3187003	.	+	.	transcript_id "MSTRG.96.1"; gene_id "MSTRG.96"; exon_number "1";
CAXLJN010000001.1	StringTie	transcript	3328354	3328992	.	+	.	transcript_id "PSAT_LOCUS27"; gene_id "MSTRG.108"; gene_name "PSAT_LOCUS27"; xloc "XLOC_000031"; ref_gene_id "PSAT_LOCUS27"; cmp_ref "PSAT_LOCUS27"; class_code "="; tss_id "TSS34";
CAXLJN010000001.1	StringTie	exon	3328354	3328992	.	+	.	transcript_id "PSAT_LOCUS27"; gene_id "MSTRG.108"; exon_number "1";
CAXLJN010000001.1	StringTie	transcript	3624438	3634853	.	+	.	transcript_id "MSTRG.124.1"; gene_id "MSTRG.124"; xloc "XLOC_000032"; class_code "u"; tss_id "TSS35";
CAXLJN010000001.1	StringTie	exon	3624438	3624685	.	+	.	transcript_id "MSTRG.124.1"; gene_id "MSTRG.124"; exon_number "1";
CAXLJN010000001.1	StringTie	exon	3634268	3634853	.	+	.	transcript_id "MSTRG.124.1"; gene_id "MSTRG.124"; exon_number "2";
CAXLJN010000001.1	StringTie	transcript	3639531	3659779	.	+	.	transcript_id "MSTRG.126.1"; gene_id "MSTRG.126"; xloc "XLOC_000033"; class_code "u"; tss_id "TSS36";
CAXLJN010000001.1	StringTie	exon	3639531	3639736	.	+	.	transcript_id "MSTRG.126.1"; gene_id "MSTRG.126"; exon_number "1";
CAXLJN010000001.1	StringTie	exon	3658220	3659779	.	+	.	transcript_id "MSTRG.126.1"; gene_id "MSTRG.126"; exon_number "2";
CAXLJN010000001.1	StringTie	transcript	3648768	3659779	.	+	.	transcript_id "MSTRG.126.2"; gene_id "MSTRG.126"; xloc "XLOC_000033"; class_code "u"; tss_id "TSS37";
CAXLJN010000001.1	StringTie	exon	3648768	3648973	.	+	.	transcript_id "MSTRG.126.2"; gene_id "MSTRG.126"; exon_number "1";
CAXLJN010000001.1	StringTie	exon	3658220	3659779	.	+	.	transcript_id "MSTRG.126.2"; gene_id "MSTRG.126"; exon_number "2";
CAXLJN010000001.1	StringTie	transcript	3714591	3764115	.	+	.	transcript_id "MSTRG.132.1"; gene_id "MSTRG.132"; xloc "XLOC_000034"; cmp_ref "PSAT_LOCUS32"; class_code "x"; cmp_ref_gene "PSAT_LOCUS32"; tss_id "TSS38";
CAXLJN010000001.1	StringTie	exon	3714591	3714703	.	+	.	transcript_id "MSTRG.132.1"; gene_id "MSTRG.132"; exon_number "1";
CAXLJN010000001.1	StringTie	exon	3763795	3764115	.	+	.	transcript_id "MSTRG.132.1"; gene_id "MSTRG.132"; exon_number "2";
CAXLJN010000001.1	StringTie	transcript	3721228	3721602	.	+	.	transcript_id "PSAT_LOCUS28"; gene_id "MSTRG.133"; gene_name "PSAT_LOCUS28"; xloc "XLOC_000035"; ref_gene_id "PSAT_LOCUS28"; cmp_ref "PSAT_LOCUS28"; class_code "="; tss_id "TSS39";
CAXLJN010000001.1	StringTie	exon	3721228	3721602	.	+	.	transcript_id "PSAT_LOCUS28"; gene_id "MSTRG.133"; exon_number "1";
CAXLJN010000001.1	StringTie	transcript	3727565	3729091	.	+	.	transcript_id "PSAT_LOCUS29"; gene_id "MSTRG.134"; gene_name "PSAT_LOCUS29"; xloc "XLOC_000036"; ref_gene_id "PSAT_LOCUS29"; cmp_ref "PSAT_LOCUS29"; class_code "="; tss_id "TSS40";
CAXLJN010000001.1	StringTie	exon	3727565	3729091	.	+	.	transcript_id "PSAT_LOCUS29"; gene_id "MSTRG.134"; exon_number "1";
CAXLJN010000001.1	StringTie	transcript	3730830	3731525	.	+	.	transcript_id "PSAT_LOCUS30"; gene_id "MSTRG.135"; gene_name "PSAT_LOCUS30"; xloc "XLOC_000037"; ref_gene_id "PSAT_LOCUS30"; cmp_ref "PSAT_LOCUS30"; class_code "="; tss_id "TSS41";
CAXLJN010000001.1	StringTie	exon	3730830	3731525	.	+	.	transcript_id "PSAT_LOCUS30"; gene_id "MSTRG.135"; exon_number "1";
CAXLJN010000001.1	StringTie	transcript	3732406	3732930	.	+	.	transcript_id "PSAT_LOCUS31"; gene_id "MSTRG.136"; gene_name "PSAT_LOCUS31"; xloc "XLOC_000038"; ref_gene_id "PSAT_LOCUS31"; cmp_ref "PSAT_LOCUS31"; class_code "="; tss_id "TSS42";
CAXLJN010000001.1	StringTie	exon	3732406	3732930	.	+	.	transcript_id "PSAT_LOCUS31"; gene_id "MSTRG.136"; exon_number "1";
CAXLJN010000001.1	StringTie	transcript	3806709	3807667	.	+	.	transcript_id "MSTRG.146.1"; gene_id "MSTRG.146"; xloc "XLOC_000039"; class_code "u"; tss_id "TSS43";
CAXLJN010000001.1	StringTie	exon	3806709	3807667	.	+	.	transcript_id "MSTRG.146.1"; gene_id "MSTRG.146"; exon_number "1";
CAXLJN010000001.1	StringTie	transcript	3807801	3808448	.	+	.	transcript_id "PSAT_LOCUS35"; gene_id "MSTRG.147"; gene_name "PSAT_LOCUS35"; xloc "XLOC_000040"; ref_gene_id "PSAT_LOCUS35"; cmp_ref "PSAT_LOCUS35"; class_code "="; tss_id "TSS44";
CAXLJN010000001.1	StringTie	exon	3807801	3808448	.	+	.	transcript_id "PSAT_LOCUS35"; gene_id "MSTRG.147"; exon_number "1";
CAXLJN010000001.1	EMBL	transcript	3985037	3986098	.	+	.	transcript_id "PSAT_LOCUS36"; gene_id "PSAT_LOCUS36"; gene_name "PSAT_LOCUS36"; xloc "XLOC_000041"; ref_gene_id "PSAT_LOCUS36"; cmp_ref "PSAT_LOCUS36"; class_code "="; tss_id "TSS45";
CAXLJN010000001.1	EMBL	exon	3985037	3986098	.	+	.	transcript_id "PSAT_LOCUS36"; gene_id "PSAT_LOCUS36"; exon_number "1";
CAXLJN010000001.1	EMBL	transcript	3992407	3992808	.	+	.	transcript_id "PSAT_LOCUS37"; gene_id "PSAT_LOCUS37"; gene_name "PSAT_LOCUS37"; xloc "XLOC_000042"; ref_gene_id "PSAT_LOCUS37"; cmp_ref "PSAT_LOCUS37"; class_code "="; tss_id "TSS46";
CAXLJN010000001.1	EMBL	exon	3992407	3992808	.	+	.	transcript_id "PSAT_LOCUS37"; gene_id "PSAT_LOCUS37"; exon_number "1";
CAXLJN010000001.1	EMBL	transcript	3996874	3997233	.	+	.	transcript_id "PSAT_LOCUS38"; gene_id "PSAT_LOCUS38"; gene_name "PSAT_LOCUS38"; xloc "XLOC_000043"; ref_gene_id "PSAT_LOCUS38"; cmp_ref "PSAT_LOCUS38"; class_code "="; tss_id "TSS47";
CAXLJN010000001.1	EMBL	exon	3996874	3997233	.	+	.	transcript_id "PSAT_LOCUS38"; gene_id "PSAT_LOCUS38"; exon_number "1";
CAXLJN010000001.1	EMBL	transcript	3999660	4000076	.	+	.	transcript_id "PSAT_LOCUS39"; gene_id "PSAT_LOCUS39"; gene_name "PSAT_LOCUS39"; xloc "XLOC_000044"; ref_gene_id "PSAT_LOCUS39"; cmp_ref "PSAT_LOCUS39"; class_code "="; tss_id "TSS48";
CAXLJN010000001.1	EMBL	exon	3999660	4000076	.	+	.	transcript_id "PSAT_LOCUS39"; gene_id "PSAT_LOCUS39"; exon_number "1";
CAXLJN010000001.1	EMBL	transcript	4000156	4001163	.	+	.	transcript_id "PSAT_LOCUS40"; gene_id "PSAT_LOCUS40"; gene_name "PSAT_LOCUS40"; xloc "XLOC_000045"; ref_gene_id "PSAT_LOCUS40"; cmp_ref "PSAT_LOCUS40"; class_code "="; tss_id "TSS49";
CAXLJN010000001.1	EMBL	exon	4000156	4001163	.	+	.	transcript_id "PSAT_LOCUS40"; gene_id "PSAT_LOCUS40"; exon_number "1";
CAXLJN010000001.1	StringTie	transcript	4140621	4150806	.	+	.	transcript_id "MSTRG.161.1"; gene_id "MSTRG.161"; xloc "XLOC_000046"; class_code "u"; tss_id "TSS50";
CAXLJN010000001.1	StringTie	exon	4140621	4141140	.	+	.	transcript_id "MSTRG.161.1"; gene_id "MSTRG.161"; exon_number "1";
CAXLJN010000001.1	StringTie	exon	4150396	4150806	.	+	.	transcript_id "MSTRG.161.1"; gene_id "MSTRG.161"; exon_number "2";
CAXLJN010000001.1	EMBL	transcript	4274609	4275670	.	+	.	transcript_id "PSAT_LOCUS46"; gene_id "PSAT_LOCUS46"; gene_name "PSAT_LOCUS46"; xloc "XLOC_000047"; ref_gene_id "PSAT_LOCUS46"; cmp_ref "PSAT_LOCUS46"; class_code "="; tss_id "TSS51";
CAXLJN010000001.1	EMBL	exon	4274609	4275670	.	+	.	transcript_id "PSAT_LOCUS46"; gene_id "PSAT_LOCUS46"; exon_number "1";
CAXLJN010000001.1	EMBL	transcript	4283317	4283640	.	+	.	transcript_id "PSAT_LOCUS47-2"; gene_id "PSAT_LOCUS47"; gene_name "PSAT_LOCUS47"; xloc "XLOC_000048"; ref_gene_id "PSAT_LOCUS47"; cmp_ref "PSAT_LOCUS47-2"; class_code "="; tss_id "TSS52";
CAXLJN010000001.1	EMBL	exon	4283317	4283640	.	+	.	transcript_id "PSAT_LOCUS47-2"; gene_id "PSAT_LOCUS47"; exon_number "1";
CAXLJN010000001.1	EMBL	transcript	4283317	4283879	.	+	.	transcript_id "PSAT_LOCUS47"; gene_id "PSAT_LOCUS47"; gene_name "PSAT_LOCUS47"; xloc "XLOC_000048"; ref_gene_id "PSAT_LOCUS47"; cmp_ref "PSAT_LOCUS47"; class_code "="; tss_id "TSS52";
CAXLJN010000001.1	EMBL	exon	4283317	4283602	.	+	.	transcript_id "PSAT_LOCUS47"; gene_id "PSAT_LOCUS47"; exon_number "1";
CAXLJN010000001.1	EMBL	exon	4283728	4283879	.	+	.	transcript_id "PSAT_LOCUS47"; gene_id "PSAT_LOCUS47"; exon_number "2";
CAXLJN010000001.1	EMBL	transcript	4283673	4283879	.	+	.	transcript_id "PSAT_LOCUS48"; gene_id "PSAT_LOCUS48"; gene_name "PSAT_LOCUS48"; xloc "XLOC_000048"; ref_gene_id "PSAT_LOCUS48"; cmp_ref "PSAT_LOCUS48"; class_code "="; tss_id "TSS53";
CAXLJN010000001.1	EMBL	exon	4283673	4283879	.	+	.	transcript_id "PSAT_LOCUS48"; gene_id "PSAT_LOCUS48"; exon_number "1";
CAXLJN010000001.1	EMBL	transcript	4284056	4285002	.	+	.	transcript_id "PSAT_LOCUS49"; gene_id "PSAT_LOCUS49"; gene_name "PSAT_LOCUS49"; xloc "XLOC_000049"; ref_gene_id "PSAT_LOCUS49"; cmp_ref "PSAT_LOCUS49"; class_code "="; tss_id "TSS54";
CAXLJN010000001.1	EMBL	exon	4284056	4284185	.	+	.	transcript_id "PSAT_LOCUS49"; gene_id "PSAT_LOCUS49"; exon_number "1";
CAXLJN010000001.1	EMBL	exon	4284418	4284473	.	+	.	transcript_id "PSAT_LOCUS49"; gene_id "PSAT_LOCUS49"; exon_number "2";
CAXLJN010000001.1	EMBL	exon	4284802	4285002	.	+	.	transcript_id "PSAT_LOCUS49"; gene_id "PSAT_LOCUS49"; exon_number "3";
CAXLJN010000001.1	EMBL	transcript	4294525	4296801	.	+	.	transcript_id "PSAT_LOCUS52"; gene_id "PSAT_LOCUS52"; gene_name "PSAT_LOCUS52"; xloc "XLOC_000050"; ref_gene_id "PSAT_LOCUS52"; cmp_ref "PSAT_LOCUS52"; class_code "="; tss_id "TSS55";
CAXLJN010000001.1	EMBL	exon	4294525	4296801	.	+	.	transcript_id "PSAT_LOCUS52"; gene_id "PSAT_LOCUS52"; exon_number "1";
CAXLJN010000001.1	EMBL	transcript	4296827	4299031	.	+	.	transcript_id "PSAT_LOCUS53"; gene_id "PSAT_LOCUS53"; gene_name "PSAT_LOCUS53"; xloc "XLOC_000051"; ref_gene_id "PSAT_LOCUS53"; cmp_ref "PSAT_LOCUS53"; class_code "="; tss_id "TSS56";
CAXLJN010000001.1	EMBL	exon	4296827	4299031	.	+	.	transcript_id "PSAT_LOCUS53"; gene_id "PSAT_LOCUS53"; exon_number "1";
CAXLJN010000001.1	EMBL	transcript	4301076	4302101	.	+	.	transcript_id "PSAT_LOCUS54"; gene_id "PSAT_LOCUS54"; gene_name "PSAT_LOCUS54"; xloc "XLOC_000052"; ref_gene_id "PSAT_LOCUS54"; cmp_ref "PSAT_LOCUS54"; class_code "="; tss_id "TSS57";
CAXLJN010000001.1	EMBL	exon	4301076	4302101	.	+	.	transcript_id "PSAT_LOCUS54"; gene_id "PSAT_LOCUS54"; exon_number "1";
CAXLJN010000001.1	EMBL	transcript	4302127	4304331	.	+	.	transcript_id "PSAT_LOCUS55"; gene_id "PSAT_LOCUS55"; gene_name "PSAT_LOCUS55"; xloc "XLOC_000053"; ref_gene_id "PSAT_LOCUS55"; cmp_ref "PSAT_LOCUS55"; class_code "="; tss_id "TSS58";
CAXLJN010000001.1	EMBL	exon	4302127	4304331	.	+	.	transcript_id "PSAT_LOCUS55"; gene_id "PSAT_LOCUS55"; exon_number "1";
CAXLJN010000001.1	EMBL	transcript	4304518	4304820	.	+	.	transcript_id "PSAT_LOCUS56"; gene_id "PSAT_LOCUS56"; gene_name "PSAT_LOCUS56"; xloc "XLOC_000054"; ref_gene_id "PSAT_LOCUS56"; cmp_ref "PSAT_LOCUS56"; class_code "="; tss_id "TSS59";
CAXLJN010000001.1	EMBL	exon	4304518	4304820	.	+	.	transcript_id "PSAT_LOCUS56"; gene_id "PSAT_LOCUS56"; exon_number "1";
CAXLJN010000001.1	EMBL	transcript	4321707	4322768	.	+	.	transcript_id "PSAT_LOCUS58"; gene_id "PSAT_LOCUS58"; gene_name "PSAT_LOCUS58"; xloc "XLOC_000055"; ref_gene_id "PSAT_LOCUS58"; cmp_ref "PSAT_LOCUS58"; class_code "="; tss_id "TSS60";
CAXLJN010000001.1	EMBL	exon	4321707	4322768	.	+	.	transcript_id "PSAT_LOCUS58"; gene_id "PSAT_LOCUS58"; exon_number "1";
CAXLJN010000001.1	EMBL	transcript	4329077	4330600	.	+	.	transcript_id "PSAT_LOCUS59"; gene_id "PSAT_LOCUS59"; gene_name "PSAT_LOCUS59"; xloc "XLOC_000056"; ref_gene_id "PSAT_LOCUS59"; cmp_ref "PSAT_LOCUS59"; class_code "="; tss_id "TSS61";
CAXLJN010000001.1	EMBL	exon	4329077	4329472	.	+	.	transcript_id "PSAT_LOCUS59"; gene_id "PSAT_LOCUS59"; exon_number "1";
CAXLJN010000001.1	EMBL	exon	4330094	4330600	.	+	.	transcript_id "PSAT_LOCUS59"; gene_id "PSAT_LOCUS59"; exon_number "2";
CAXLJN010000001.1	EMBL	transcript	4331816	4332244	.	+	.	transcript_id "PSAT_LOCUS60-2"; gene_id "PSAT_LOCUS60"; gene_name "PSAT_LOCUS60"; xloc "XLOC_000057"; ref_gene_id "PSAT_LOCUS60"; contained_in "PSAT_LOCUS60-3"; cmp_ref "PSAT_LOCUS60-2"; class_code "="; tss_id "TSS62";
CAXLJN010000001.1	EMBL	exon	4331816	4332244	.	+	.	transcript_id "PSAT_LOCUS60-2"; gene_id "PSAT_LOCUS60"; exon_number "1";
CAXLJN010000001.1	EMBL	transcript	4331816	4333903	.	+	.	transcript_id "PSAT_LOCUS60-3"; gene_id "PSAT_LOCUS60"; gene_name "PSAT_LOCUS60"; xloc "XLOC_000057"; ref_gene_id "PSAT_LOCUS60"; cmp_ref "PSAT_LOCUS60-3"; class_code "="; tss_id "TSS62";
CAXLJN010000001.1	EMBL	exon	4331816	4332244	.	+	.	transcript_id "PSAT_LOCUS60-3"; gene_id "PSAT_LOCUS60"; exon_number "1";
CAXLJN010000001.1	EMBL	exon	4333544	4333903	.	+	.	transcript_id "PSAT_LOCUS60-3"; gene_id "PSAT_LOCUS60"; exon_number "2";
CAXLJN010000001.1	EMBL	transcript	4331816	4334392	.	+	.	transcript_id "PSAT_LOCUS60"; gene_id "PSAT_LOCUS60"; gene_name "PSAT_LOCUS60"; xloc "XLOC_000057"; ref_gene_id "PSAT_LOCUS60"; cmp_ref "PSAT_LOCUS60"; class_code "="; tss_id "TSS62";
CAXLJN010000001.1	EMBL	exon	4331816	4332202	.	+	.	transcript_id "PSAT_LOCUS60"; gene_id "PSAT_LOCUS60"; exon_number "1";
CAXLJN010000001.1	EMBL	exon	4333601	4333793	.	+	.	transcript_id "PSAT_LOCUS60"; gene_id "PSAT_LOCUS60"; exon_number "2";
CAXLJN010000001.1	EMBL	exon	4334055	4334392	.	+	.	transcript_id "PSAT_LOCUS60"; gene_id "PSAT_LOCUS60"; exon_number "3";
CAXLJN010000001.1	EMBL	transcript	4334024	4334392	.	+	.	transcript_id "PSAT_LOCUS61"; gene_id "PSAT_LOCUS61"; gene_name "PSAT_LOCUS61"; xloc "XLOC_000057"; ref_gene_id "PSAT_LOCUS61"; cmp_ref "PSAT_LOCUS61"; class_code "="; tss_id "TSS63";
CAXLJN010000001.1	EMBL	exon	4334024	4334392	.	+	.	transcript_id "PSAT_LOCUS61"; gene_id "PSAT_LOCUS61"; exon_number "1";
CAXLJN010000001.1	EMBL	transcript	4336329	4337832	.	+	.	transcript_id "PSAT_LOCUS62-2"; gene_id "PSAT_LOCUS62"; gene_name "PSAT_LOCUS62"; xloc "XLOC_000058"; ref_gene_id "PSAT_LOCUS62"; cmp_ref "PSAT_LOCUS62-2"; class_code "="; tss_id "TSS64";
CAXLJN010000001.1	EMBL	exon	4336329	4336745	.	+	.	transcript_id "PSAT_LOCUS62-2"; gene_id "PSAT_LOCUS62"; exon_number "1";
CAXLJN010000001.1	EMBL	exon	4336867	4337832	.	+	.	transcript_id "PSAT_LOCUS62-2"; gene_id "PSAT_LOCUS62"; exon_number "2";
CAXLJN010000001.1	EMBL	transcript	4336329	4337832	.	+	.	transcript_id "PSAT_LOCUS62"; gene_id "PSAT_LOCUS62"; gene_name "PSAT_LOCUS62"; xloc "XLOC_000058"; ref_gene_id "PSAT_LOCUS62"; cmp_ref "PSAT_LOCUS62"; class_code "="; tss_id "TSS64";
CAXLJN010000001.1	EMBL	exon	4336329	4336739	.	+	.	transcript_id "PSAT_LOCUS62"; gene_id "PSAT_LOCUS62"; exon_number "1";
CAXLJN010000001.1	EMBL	exon	4336867	4337832	.	+	.	transcript_id "PSAT_LOCUS62"; gene_id "PSAT_LOCUS62"; exon_number "2";
CAXLJN010000001.1	EMBL	transcript	4416424	4419636	.	+	.	transcript_id "PSAT_LOCUS69"; gene_id "PSAT_LOCUS69"; gene_name "PSAT_LOCUS69"; xloc "XLOC_000059"; ref_gene_id "PSAT_LOCUS69"; cmp_ref "PSAT_LOCUS69"; class_code "="; tss_id "TSS65";
CAXLJN010000001.1	EMBL	exon	4416424	4419636	.	+	.	transcript_id "PSAT_LOCUS69"; gene_id "PSAT_LOCUS69"; exon_number "1";
CAXLJN010000001.1	EMBL	transcript	4427065	4427739	.	+	.	transcript_id "PSAT_LOCUS70"; gene_id "PSAT_LOCUS70"; gene_name "PSAT_LOCUS70"; xloc "XLOC_000060"; ref_gene_id "PSAT_LOCUS70"; cmp_ref "PSAT_LOCUS70"; class_code "="; tss_id "TSS66";
CAXLJN010000001.1	EMBL	exon	4427065	4427739	.	+	.	transcript_id "PSAT_LOCUS70"; gene_id "PSAT_LOCUS70"; exon_number "1";
CAXLJN010000001.1	EMBL	transcript	4427949	4428692	.	+	.	transcript_id "PSAT_LOCUS71"; gene_id "PSAT_LOCUS71"; gene_name "PSAT_LOCUS71"; xloc "XLOC_000061"; ref_gene_id "PSAT_LOCUS71"; cmp_ref "PSAT_LOCUS71"; class_code "="; tss_id "TSS67";
CAXLJN010000001.1	EMBL	exon	4427949	4428692	.	+	.	transcript_id "PSAT_LOCUS71"; gene_id "PSAT_LOCUS71"; exon_number "1";
CAXLJN010000001.1	EMBL	transcript	4431426	4432931	.	+	.	transcript_id "PSAT_LOCUS72"; gene_id "PSAT_LOCUS72"; gene_name "PSAT_LOCUS72"; xloc "XLOC_000062"; ref_gene_id "PSAT_LOCUS72"; cmp_ref "PSAT_LOCUS72"; class_code "="; tss_id "TSS68";
CAXLJN010000001.1	EMBL	exon	4431426	4432931	.	+	.	transcript_id "PSAT_LOCUS72"; gene_id "PSAT_LOCUS72"; exon_number "1";
CAXLJN010000001.1	EMBL	transcript	4436581	4438353	.	+	.	transcript_id "PSAT_LOCUS73-2"; gene_id "PSAT_LOCUS73"; gene_name "PSAT_LOCUS73"; xloc "XLOC_000063"; ref_gene_id "PSAT_LOCUS73"; contained_in "PSAT_LOCUS73"; cmp_ref "PSAT_LOCUS73-2"; class_code "="; tss_id "TSS69";
CAXLJN010000001.1	EMBL	exon	4436581	4438353	.	+	.	transcript_id "PSAT_LOCUS73-2"; gene_id "PSAT_LOCUS73"; exon_number "1";
CAXLJN010000001.1	EMBL	transcript	4436581	4438353	.	+	.	transcript_id "PSAT_LOCUS73"; gene_id "PSAT_LOCUS73"; gene_name "PSAT_LOCUS73"; xloc "XLOC_000063"; ref_gene_id "PSAT_LOCUS73"; cmp_ref "PSAT_LOCUS73-2"; class_code "="; tss_id "TSS69";
CAXLJN010000001.1	EMBL	exon	4436581	4438353	.	+	.	transcript_id "PSAT_LOCUS73"; gene_id "PSAT_LOCUS73"; exon_number "1";
CAXLJN010000001.1	EMBL	transcript	4452819	4454267	.	+	.	transcript_id "PSAT_LOCUS78-2"; gene_id "PSAT_LOCUS78"; gene_name "PSAT_LOCUS78"; xloc "XLOC_000064"; ref_gene_id "PSAT_LOCUS78"; contained_in "PSAT_LOCUS78"; cmp_ref "PSAT_LOCUS78-2"; class_code "="; tss_id "TSS70";
CAXLJN010000001.1	EMBL	exon	4452819	4454267	.	+	.	transcript_id "PSAT_LOCUS78-2"; gene_id "PSAT_LOCUS78"; exon_number "1";
CAXLJN010000001.1	EMBL	transcript	4452819	4454267	.	+	.	transcript_id "PSAT_LOCUS78"; gene_id "PSAT_LOCUS78"; gene_name "PSAT_LOCUS78"; xloc "XLOC_000064"; ref_gene_id "PSAT_LOCUS78"; cmp_ref "PSAT_LOCUS78-2"; class_code "="; tss_id "TSS70";
CAXLJN010000001.1	EMBL	exon	4452819	4454267	.	+	.	transcript_id "PSAT_LOCUS78"; gene_id "PSAT_LOCUS78"; exon_number "1";
CAXLJN010000001.1	StringTie	transcript	4457652	4458713	.	+	.	transcript_id "PSAT_LOCUS79"; gene_id "MSTRG.171"; gene_name "PSAT_LOCUS79"; xloc "XLOC_000065"; ref_gene_id "PSAT_LOCUS79"; cmp_ref "PSAT_LOCUS79"; class_code "="; tss_id "TSS71";
CAXLJN010000001.1	StringTie	exon	4457652	4458713	.	+	.	transcript_id "PSAT_LOCUS79"; gene_id "MSTRG.171"; exon_number "1";
CAXLJN010000001.1	EMBL	transcript	4465021	4465422	.	+	.	transcript_id "PSAT_LOCUS80"; gene_id "PSAT_LOCUS80"; gene_name "PSAT_LOCUS80"; xloc "XLOC_000066"; ref_gene_id "PSAT_LOCUS80"; cmp_ref "PSAT_LOCUS80"; class_code "="; tss_id "TSS72";
CAXLJN010000001.1	EMBL	exon	4465021	4465422	.	+	.	transcript_id "PSAT_LOCUS80"; gene_id "PSAT_LOCUS80"; exon_number "1";
CAXLJN010000001.1	EMBL	transcript	4467760	4468188	.	+	.	transcript_id "PSAT_LOCUS81"; gene_id "PSAT_LOCUS81"; gene_name "PSAT_LOCUS81"; xloc "XLOC_000067"; ref_gene_id "PSAT_LOCUS81"; cmp_ref "PSAT_LOCUS81"; class_code "="; tss_id "TSS73";
CAXLJN010000001.1	EMBL	exon	4467760	4468188	.	+	.	transcript_id "PSAT_LOCUS81"; gene_id "PSAT_LOCUS81"; exon_number "1";
CAXLJN010000001.1	EMBL	transcript	4469488	4469847	.	+	.	transcript_id "PSAT_LOCUS82"; gene_id "PSAT_LOCUS82"; gene_name "PSAT_LOCUS82"; xloc "XLOC_000068"; ref_gene_id "PSAT_LOCUS82"; cmp_ref "PSAT_LOCUS82"; class_code "="; tss_id "TSS74";
CAXLJN010000001.1	EMBL	exon	4469488	4469847	.	+	.	transcript_id "PSAT_LOCUS82"; gene_id "PSAT_LOCUS82"; exon_number "1";
CAXLJN010000001.1	EMBL	transcript	4469968	4470336	.	+	.	transcript_id "PSAT_LOCUS83"; gene_id "PSAT_LOCUS83"; gene_name "PSAT_LOCUS83"; xloc "XLOC_000069"; ref_gene_id "PSAT_LOCUS83"; cmp_ref "PSAT_LOCUS83"; class_code "="; tss_id "TSS75";
CAXLJN010000001.1	EMBL	exon	4469968	4470336	.	+	.	transcript_id "PSAT_LOCUS83"; gene_id "PSAT_LOCUS83"; exon_number "1";
CAXLJN010000001.1	EMBL	transcript	4472273	4472689	.	+	.	transcript_id "PSAT_LOCUS84"; gene_id "PSAT_LOCUS84"; gene_name "PSAT_LOCUS84"; xloc "XLOC_000070"; ref_gene_id "PSAT_LOCUS84"; cmp_ref "PSAT_LOCUS84"; class_code "="; tss_id "TSS76";
CAXLJN010000001.1	EMBL	exon	4472273	4472689	.	+	.	transcript_id "PSAT_LOCUS84"; gene_id "PSAT_LOCUS84"; exon_number "1";
CAXLJN010000001.1	EMBL	transcript	4472769	4473776	.	+	.	transcript_id "PSAT_LOCUS85"; gene_id "PSAT_LOCUS85"; gene_name "PSAT_LOCUS85"; xloc "XLOC_000071"; ref_gene_id "PSAT_LOCUS85"; cmp_ref "PSAT_LOCUS85"; class_code "="; tss_id "TSS77";
CAXLJN010000001.1	EMBL	exon	4472769	4473776	.	+	.	transcript_id "PSAT_LOCUS85"; gene_id "PSAT_LOCUS85"; exon_number "1";
CAXLJN010000001.1	EMBL	transcript	4605389	4606520	.	+	.	transcript_id "PSAT_LOCUS91-2"; gene_id "PSAT_LOCUS91"; gene_name "PSAT_LOCUS91"; xloc "XLOC_000072"; ref_gene_id "PSAT_LOCUS91"; cmp_ref "PSAT_LOCUS91-2"; class_code "="; tss_id "TSS78";
CAXLJN010000001.1	EMBL	exon	4605389	4605763	.	+	.	transcript_id "PSAT_LOCUS91-2"; gene_id "PSAT_LOCUS91"; exon_number "1";
CAXLJN010000001.1	EMBL	exon	4606286	4606520	.	+	.	transcript_id "PSAT_LOCUS91-2"; gene_id "PSAT_LOCUS91"; exon_number "2";
CAXLJN010000001.1	EMBL	transcript	4605389	4606520	.	+	.	transcript_id "PSAT_LOCUS91"; gene_id "PSAT_LOCUS91"; gene_name "PSAT_LOCUS91"; xloc "XLOC_000072"; ref_gene_id "PSAT_LOCUS91"; cmp_ref "PSAT_LOCUS91"; class_code "="; tss_id "TSS78";
CAXLJN010000001.1	EMBL	exon	4605389	4605753	.	+	.	transcript_id "PSAT_LOCUS91"; gene_id "PSAT_LOCUS91"; exon_number "1";
CAXLJN010000001.1	EMBL	exon	4606286	4606520	.	+	.	transcript_id "PSAT_LOCUS91"; gene_id "PSAT_LOCUS91"; exon_number "2";
CAXLJN010000001.1	EMBL	transcript	4611726	4613252	.	+	.	transcript_id "PSAT_LOCUS92"; gene_id "PSAT_LOCUS92"; gene_name "PSAT_LOCUS92"; xloc "XLOC_000073"; ref_gene_id "PSAT_LOCUS92"; cmp_ref "PSAT_LOCUS92"; class_code "="; tss_id "TSS79";
CAXLJN010000001.1	EMBL	exon	4611726	4613252	.	+	.	transcript_id "PSAT_LOCUS92"; gene_id "PSAT_LOCUS92"; exon_number "1";
CAXLJN010000001.1	StringTie	transcript	5083449	5091406	.	+	.	transcript_id "MSTRG.191.1"; gene_id "MSTRG.191"; xloc "XLOC_000074"; class_code "u"; tss_id "TSS80";
CAXLJN010000001.1	StringTie	exon	5083449	5083551	.	+	.	transcript_id "MSTRG.191.1"; gene_id "MSTRG.191"; exon_number "1";
CAXLJN010000001.1	StringTie	exon	5091294	5091406	.	+	.	transcript_id "MSTRG.191.1"; gene_id "MSTRG.191"; exon_number "2";
CAXLJN010000001.1	StringTie	transcript	5144411	5144620	.	+	.	transcript_id "MSTRG.195.1"; gene_id "MSTRG.195"; xloc "XLOC_000075"; class_code "u"; tss_id "TSS81";
CAXLJN010000001.1	StringTie	exon	5144411	5144620	.	+	.	transcript_id "MSTRG.195.1"; gene_id "MSTRG.195"; exon_number "1";
CAXLJN010000001.1	EMBL	transcript	5297709	5302724	.	+	.	transcript_id "PSAT_LOCUS93"; gene_id "PSAT_LOCUS93"; gene_name "PSAT_LOCUS93"; xloc "XLOC_000076"; ref_gene_id "PSAT_LOCUS93"; cmp_ref "PSAT_LOCUS93"; class_code "="; tss_id "TSS82";
CAXLJN010000001.1	EMBL	exon	5297709	5302724	.	+	.	transcript_id "PSAT_LOCUS93"; gene_id "PSAT_LOCUS93"; exon_number "1";
CAXLJN010000001.1	StringTie	transcript	5560720	5570856	.	+	.	transcript_id "MSTRG.196.1"; gene_id "MSTRG.196"; xloc "XLOC_000077"; class_code "u"; tss_id "TSS83";
CAXLJN010000001.1	StringTie	exon	5560720	5560972	.	+	.	transcript_id "MSTRG.196.1"; gene_id "MSTRG.196"; exon_number "1";
CAXLJN010000001.1	StringTie	exon	5570570	5570856	.	+	.	transcript_id "MSTRG.196.1"; gene_id "MSTRG.196"; exon_number "2";
CAXLJN010000001.1	EMBL	transcript	6165562	6165987	.	+	.	transcript_id "PSAT_LOCUS96"; gene_id "PSAT_LOCUS96"; gene_name "PSAT_LOCUS96"; xloc "XLOC_000078"; ref_gene_id "PSAT_LOCUS96"; cmp_ref "PSAT_LOCUS96"; class_code "="; tss_id "TSS84";
CAXLJN010000001.1	EMBL	exon	6165562	6165628	.	+	.	transcript_id "PSAT_LOCUS96"; gene_id "PSAT_LOCUS96"; exon_number "1";
CAXLJN010000001.1	EMBL	exon	6165800	6165987	.	+	.	transcript_id "PSAT_LOCUS96"; gene_id "PSAT_LOCUS96"; exon_number "2";
CAXLJN010000001.1	StringTie	transcript	336543	354927	.	-	.	transcript_id "MSTRG.9.1"; gene_id "MSTRG.9"; xloc "XLOC_000079"; class_code "u"; tss_id "TSS85";
CAXLJN010000001.1	StringTie	exon	336543	336631	.	-	.	transcript_id "MSTRG.9.1"; gene_id "MSTRG.9"; exon_number "1";
CAXLJN010000001.1	StringTie	exon	354799	354927	.	-	.	transcript_id "MSTRG.9.1"; gene_id "MSTRG.9"; exon_number "2";
CAXLJN010000001.1	StringTie	transcript	345584	354927	.	-	.	transcript_id "MSTRG.9.2"; gene_id "MSTRG.9"; xloc "XLOC_000079"; class_code "u"; tss_id "TSS85";
CAXLJN010000001.1	StringTie	exon	345584	345714	.	-	.	transcript_id "MSTRG.9.2"; gene_id "MSTRG.9"; exon_number "1";
CAXLJN010000001.1	StringTie	exon	354799	354927	.	-	.	transcript_id "MSTRG.9.2"; gene_id "MSTRG.9"; exon_number "2";
CAXLJN010000001.1	StringTie	transcript	899914	919964	.	-	.	transcript_id "MSTRG.25.1"; gene_id "MSTRG.25"; xloc "XLOC_000080"; class_code "u"; tss_id "TSS86";
CAXLJN010000001.1	StringTie	exon	899914	900237	.	-	.	transcript_id "MSTRG.25.1"; gene_id "MSTRG.25"; exon_number "1";
CAXLJN010000001.1	StringTie	exon	919420	919964	.	-	.	transcript_id "MSTRG.25.1"; gene_id "MSTRG.25"; exon_number "2";
CAXLJN010000001.1	StringTie	transcript	1408446	1411138	.	-	.	transcript_id "PSAT_LOCUS2"; gene_id "MSTRG.40"; gene_name "PSAT_LOCUS2"; xloc "XLOC_000081"; ref_gene_id "PSAT_LOCUS2"; cmp_ref "PSAT_LOCUS2"; class_code "="; tss_id "TSS87";
CAXLJN010000001.1	StringTie	exon	1408446	1408775	.	-	.	transcript_id "PSAT_LOCUS2"; gene_id "MSTRG.40"; exon_number "1";
CAXLJN010000001.1	StringTie	exon	1410183	1410455	.	-	.	transcript_id "PSAT_LOCUS2"; gene_id "MSTRG.40"; exon_number "2";
CAXLJN010000001.1	StringTie	exon	1410550	1410954	.	-	.	transcript_id "PSAT_LOCUS2"; gene_id "MSTRG.40"; exon_number "3";
CAXLJN010000001.1	StringTie	exon	1411064	1411138	.	-	.	transcript_id "PSAT_LOCUS2"; gene_id "MSTRG.40"; exon_number "4";
CAXLJN010000001.1	StringTie	transcript	1460231	1460943	.	-	.	transcript_id "MSTRG.38.1"; gene_id "MSTRG.38"; xloc "XLOC_000082"; class_code "u"; tss_id "TSS88";
CAXLJN010000001.1	StringTie	exon	1460231	1460943	.	-	.	transcript_id "MSTRG.38.1"; gene_id "MSTRG.38"; exon_number "1";
CAXLJN010000001.1	StringTie	transcript	2071099	2079854	.	-	.	transcript_id "MSTRG.57.1"; gene_id "MSTRG.57"; xloc "XLOC_000083"; class_code "u"; tss_id "TSS89";
CAXLJN010000001.1	StringTie	exon	2071099	2071494	.	-	.	transcript_id "MSTRG.57.1"; gene_id "MSTRG.57"; exon_number "1";
CAXLJN010000001.1	StringTie	exon	2079649	2079854	.	-	.	transcript_id "MSTRG.57.1"; gene_id "MSTRG.57"; exon_number "2";
CAXLJN010000001.1	StringTie	transcript	2085426	2085782	.	-	.	transcript_id "MSTRG.56.1"; gene_id "MSTRG.56"; xloc "XLOC_000084"; class_code "u"; tss_id "TSS90";
CAXLJN010000001.1	StringTie	exon	2085426	2085782	.	-	.	transcript_id "MSTRG.56.1"; gene_id "MSTRG.56"; exon_number "1";
CAXLJN010000001.1	StringTie	transcript	2114437	2115075	.	-	.	transcript_id "PSAT_LOCUS3"; gene_id "MSTRG.59"; gene_name "PSAT_LOCUS3"; xloc "XLOC_000085"; ref_gene_id "PSAT_LOCUS3"; cmp_ref "PSAT_LOCUS3"; class_code "="; tss_id "TSS91";
CAXLJN010000001.1	StringTie	exon	2114437	2115075	.	-	.	transcript_id "PSAT_LOCUS3"; gene_id "MSTRG.59"; exon_number "1";
CAXLJN010000001.1	StringTie	transcript	2114783	2115075	.	-	.	transcript_id "PSAT_LOCUS4"; gene_id "MSTRG.59"; gene_name "PSAT_LOCUS4"; xloc "XLOC_000085"; ref_gene_id "PSAT_LOCUS4"; contained_in "PSAT_LOCUS3"; cmp_ref "PSAT_LOCUS4"; class_code "="; tss_id "TSS91";
CAXLJN010000001.1	StringTie	exon	2114783	2115075	.	-	.	transcript_id "PSAT_LOCUS4"; gene_id "MSTRG.59"; exon_number "1";
CAXLJN010000001.1	EMBL	transcript	2235937	2236616	.	-	.	transcript_id "PSAT_LOCUS5"; gene_id "PSAT_LOCUS5"; gene_name "PSAT_LOCUS5"; xloc "XLOC_000086"; ref_gene_id "PSAT_LOCUS5"; cmp_ref "PSAT_LOCUS5"; class_code "="; tss_id "TSS92";
CAXLJN010000001.1	EMBL	exon	2235937	2236012	.	-	.	transcript_id "PSAT_LOCUS5"; gene_id "PSAT_LOCUS5"; exon_number "1";
CAXLJN010000001.1	EMBL	exon	2236483	2236616	.	-	.	transcript_id "PSAT_LOCUS5"; gene_id "PSAT_LOCUS5"; exon_number "2";
CAXLJN010000001.1	StringTie	transcript	2236662	2237355	.	-	.	transcript_id "MSTRG.61.1"; gene_id "MSTRG.61"; gene_name "PSAT_LOCUS6"; xloc "XLOC_000087"; ref_gene_id "PSAT_LOCUS6"; cmp_ref "PSAT_LOCUS6"; class_code "m"; tss_id "TSS93";
CAXLJN010000001.1	StringTie	exon	2236662	2237355	.	-	.	transcript_id "MSTRG.61.1"; gene_id "MSTRG.61"; exon_number "1";
CAXLJN010000001.1	StringTie	transcript	2236793	2237355	.	-	.	transcript_id "PSAT_LOCUS6"; gene_id "MSTRG.61"; gene_name "PSAT_LOCUS6"; xloc "XLOC_000087"; ref_gene_id "PSAT_LOCUS6"; cmp_ref "PSAT_LOCUS6"; class_code "="; tss_id "TSS93";
CAXLJN010000001.1	StringTie	exon	2236793	2236944	.	-	.	transcript_id "PSAT_LOCUS6"; gene_id "MSTRG.61"; exon_number "1";
CAXLJN010000001.1	StringTie	exon	2237070	2237355	.	-	.	transcript_id "PSAT_LOCUS6"; gene_id "MSTRG.61"; exon_number "2";
CAXLJN010000001.1	StringTie	transcript	2342434	2353018	.	-	.	transcript_id "MSTRG.63.1"; gene_id "MSTRG.63"; xloc "XLOC_000088"; class_code "u"; tss_id "TSS94";
CAXLJN010000001.1	StringTie	exon	2342434	2343042	.	-	.	transcript_id "MSTRG.63.1"; gene_id "MSTRG.63"; exon_number "1";
CAXLJN010000001.1	StringTie	exon	2352455	2353018	.	-	.	transcript_id "MSTRG.63.1"; gene_id "MSTRG.63"; exon_number "2";
CAXLJN010000001.1	StringTie	transcript	2426249	2427194	.	-	.	transcript_id "MSTRG.64.1"; gene_id "MSTRG.64"; xloc "XLOC_000089"; class_code "u"; tss_id "TSS95";
CAXLJN010000001.1	StringTie	exon	2426249	2427194	.	-	.	transcript_id "MSTRG.64.1"; gene_id "MSTRG.64"; exon_number "1";
CAXLJN010000001.1	StringTie	transcript	2435486	2454519	.	-	.	transcript_id "MSTRG.67.1"; gene_id "MSTRG.67"; xloc "XLOC_000090"; class_code "u"; tss_id "TSS96";
CAXLJN010000001.1	StringTie	exon	2435486	2435835	.	-	.	transcript_id "MSTRG.67.1"; gene_id "MSTRG.67"; exon_number "1";
CAXLJN010000001.1	StringTie	exon	2454481	2454519	.	-	.	transcript_id "MSTRG.67.1"; gene_id "MSTRG.67"; exon_number "2";
CAXLJN010000001.1	StringTie	transcript	2444894	2454519	.	-	.	transcript_id "MSTRG.67.2"; gene_id "MSTRG.67"; xloc "XLOC_000090"; class_code "u"; tss_id "TSS96";
CAXLJN010000001.1	StringTie	exon	2444894	2445243	.	-	.	transcript_id "MSTRG.67.2"; gene_id "MSTRG.67"; exon_number "1";
CAXLJN010000001.1	StringTie	exon	2454481	2454519	.	-	.	transcript_id "MSTRG.67.2"; gene_id "MSTRG.67"; exon_number "2";
CAXLJN010000001.1	EMBL	transcript	2682676	2682882	.	-	.	transcript_id "PSAT_LOCUS7"; gene_id "PSAT_LOCUS7"; gene_name "PSAT_LOCUS7"; xloc "XLOC_000091"; ref_gene_id "PSAT_LOCUS7"; cmp_ref "PSAT_LOCUS7"; class_code "="; tss_id "TSS97";
CAXLJN010000001.1	EMBL	exon	2682676	2682882	.	-	.	transcript_id "PSAT_LOCUS7"; gene_id "PSAT_LOCUS7"; exon_number "1";
CAXLJN010000001.1	EMBL	transcript	2682915	2683238	.	-	.	transcript_id "PSAT_LOCUS8"; gene_id "PSAT_LOCUS8"; gene_name "PSAT_LOCUS8"; xloc "XLOC_000092"; ref_gene_id "PSAT_LOCUS8"; cmp_ref "PSAT_LOCUS8"; class_code "="; tss_id "TSS98";
CAXLJN010000001.1	EMBL	exon	2682915	2683238	.	-	.	transcript_id "PSAT_LOCUS8"; gene_id "PSAT_LOCUS8"; exon_number "1";
CAXLJN010000001.1	EMBL	transcript	2731772	2732173	.	-	.	transcript_id "PSAT_LOCUS17"; gene_id "PSAT_LOCUS17"; gene_name "PSAT_LOCUS17"; xloc "XLOC_000093"; ref_gene_id "PSAT_LOCUS17"; cmp_ref "PSAT_LOCUS17"; class_code "="; tss_id "TSS99";
CAXLJN010000001.1	EMBL	exon	2731772	2732173	.	-	.	transcript_id "PSAT_LOCUS17"; gene_id "PSAT_LOCUS17"; exon_number "1";
CAXLJN010000001.1	EMBL	transcript	2738482	2739543	.	-	.	transcript_id "PSAT_LOCUS18"; gene_id "PSAT_LOCUS18"; gene_name "PSAT_LOCUS18"; xloc "XLOC_000094"; ref_gene_id "PSAT_LOCUS18"; cmp_ref "PSAT_LOCUS18"; class_code "="; tss_id "TSS100";
CAXLJN010000001.1	EMBL	exon	2738482	2739543	.	-	.	transcript_id "PSAT_LOCUS18"; gene_id "PSAT_LOCUS18"; exon_number "1";
CAXLJN010000001.1	EMBL	transcript	2742928	2744376	.	-	.	transcript_id "PSAT_LOCUS19-2"; gene_id "PSAT_LOCUS19"; gene_name "PSAT_LOCUS19"; xloc "XLOC_000095"; ref_gene_id "PSAT_LOCUS19"; contained_in "PSAT_LOCUS19"; cmp_ref "PSAT_LOCUS19-2"; class_code "="; tss_id "TSS101";
CAXLJN010000001.1	EMBL	exon	2742928	2744376	.	-	.	transcript_id "PSAT_LOCUS19-2"; gene_id "PSAT_LOCUS19"; exon_number "1";
CAXLJN010000001.1	EMBL	transcript	2742928	2744376	.	-	.	transcript_id "PSAT_LOCUS19"; gene_id "PSAT_LOCUS19"; gene_name "PSAT_LOCUS19"; xloc "XLOC_000095"; ref_gene_id "PSAT_LOCUS19"; cmp_ref "PSAT_LOCUS19-2"; class_code "="; tss_id "TSS101";
CAXLJN010000001.1	EMBL	exon	2742928	2744376	.	-	.	transcript_id "PSAT_LOCUS19"; gene_id "PSAT_LOCUS19"; exon_number "1";
CAXLJN010000001.1	StringTie	transcript	2965522	2966160	.	-	.	transcript_id "PSAT_LOCUS24"; gene_id "MSTRG.84"; gene_name "PSAT_LOCUS24"; xloc "XLOC_000096"; ref_gene_id "PSAT_LOCUS24"; cmp_ref "PSAT_LOCUS24"; class_code "="; tss_id "TSS102";
CAXLJN010000001.1	StringTie	exon	2965522	2966160	.	-	.	transcript_id "PSAT_LOCUS24"; gene_id "MSTRG.84"; exon_number "1";
CAXLJN010000001.1	StringTie	transcript	3033275	3033913	.	-	.	transcript_id "PSAT_LOCUS25"; gene_id "MSTRG.85"; gene_name "PSAT_LOCUS25"; xloc "XLOC_000097"; ref_gene_id "PSAT_LOCUS25"; cmp_ref "PSAT_LOCUS25"; class_code "="; tss_id "TSS103";
CAXLJN010000001.1	StringTie	exon	3033275	3033913	.	-	.	transcript_id "PSAT_LOCUS25"; gene_id "MSTRG.85"; exon_number "1";
CAXLJN010000001.1	StringTie	transcript	3158161	3177573	.	-	.	transcript_id "MSTRG.97.1"; gene_id "MSTRG.97"; xloc "XLOC_000098"; class_code "u"; tss_id "TSS104";
CAXLJN010000001.1	StringTie	exon	3158161	3158457	.	-	.	transcript_id "MSTRG.97.1"; gene_id "MSTRG.97"; exon_number "1";
CAXLJN010000001.1	StringTie	exon	3177291	3177573	.	-	.	transcript_id "MSTRG.97.1"; gene_id "MSTRG.97"; exon_number "2";
CAXLJN010000001.1	StringTie	transcript	3167575	3177573	.	-	.	transcript_id "MSTRG.97.2"; gene_id "MSTRG.97"; xloc "XLOC_000098"; class_code "u"; tss_id "TSS104";
CAXLJN010000001.1	StringTie	exon	3167575	3167871	.	-	.	transcript_id "MSTRG.97.2"; gene_id "MSTRG.97"; exon_number "1";
CAXLJN010000001.1	StringTie	exon	3177291	3177573	.	-	.	transcript_id "MSTRG.97.2"; gene_id "MSTRG.97"; exon_number "2";
CAXLJN010000001.1	StringTie	transcript	3195992	3196630	.	-	.	transcript_id "PSAT_LOCUS26"; gene_id "MSTRG.100"; gene_name "PSAT_LOCUS26"; xloc "XLOC_000099"; ref_gene_id "PSAT_LOCUS26"; cmp_ref "PSAT_LOCUS26"; class_code "="; tss_id "TSS105";
CAXLJN010000001.1	StringTie	exon	3195992	3196630	.	-	.	transcript_id "PSAT_LOCUS26"; gene_id "MSTRG.100"; exon_number "1";
CAXLJN010000001.1	StringTie	transcript	3354566	3365524	.	-	.	transcript_id "MSTRG.110.1"; gene_id "MSTRG.110"; xloc "XLOC_000100"; class_code "u"; tss_id "TSS106";
CAXLJN010000001.1	StringTie	exon	3354566	3354910	.	-	.	transcript_id "MSTRG.110.1"; gene_id "MSTRG.110"; exon_number "1";
CAXLJN010000001.1	StringTie	exon	3364103	3365524	.	-	.	transcript_id "MSTRG.110.1"; gene_id "MSTRG.110"; exon_number "2";
CAXLJN010000001.1	StringTie	transcript	3670868	3681852	.	-	.	transcript_id "MSTRG.130.1"; gene_id "MSTRG.130"; xloc "XLOC_000101"; class_code "u"; tss_id "TSS107";
CAXLJN010000001.1	StringTie	exon	3670868	3671728	.	-	.	transcript_id "MSTRG.130.1"; gene_id "MSTRG.130"; exon_number "1";
CAXLJN010000001.1	StringTie	exon	3680966	3681852	.	-	.	transcript_id "MSTRG.130.1"; gene_id "MSTRG.130"; exon_number "2";
CAXLJN010000001.1	StringTie	transcript	3680946	3741719	.	-	.	transcript_id "MSTRG.130.2"; gene_id "MSTRG.130"; xloc "XLOC_000101"; cmp_ref "PSAT_LOCUS29"; class_code "x"; cmp_ref_gene "PSAT_LOCUS29"; tss_id "TSS108";
CAXLJN010000001.1	StringTie	exon	3680946	3681676	.	-	.	transcript_id "MSTRG.130.2"; gene_id "MSTRG.130"; exon_number "1";
CAXLJN010000001.1	StringTie	exon	3741508	3741719	.	-	.	transcript_id "MSTRG.130.2"; gene_id "MSTRG.130"; exon_number "2";
CAXLJN010000001.1	StringTie	transcript	3680059	3680702	.	-	.	transcript_id "MSTRG.131.1"; gene_id "MSTRG.131"; xloc "XLOC_000102"; class_code "u"; tss_id "TSS109";
CAXLJN010000001.1	StringTie	exon	3680059	3680702	.	-	.	transcript_id "MSTRG.131.1"; gene_id "MSTRG.131"; exon_number "1";
CAXLJN010000001.1	StringTie	transcript	3733094	3734101	.	-	.	transcript_id "PSAT_LOCUS32"; gene_id "MSTRG.137"; gene_name "PSAT_LOCUS32"; xloc "XLOC_000103"; ref_gene_id "PSAT_LOCUS32"; cmp_ref "PSAT_LOCUS32"; class_code "="; tss_id "TSS110";
CAXLJN010000001.1	StringTie	exon	3733094	3734101	.	-	.	transcript_id "PSAT_LOCUS32"; gene_id "MSTRG.137"; exon_number "1";
CAXLJN010000001.1	StringTie	transcript	3734181	3734597	.	-	.	transcript_id "PSAT_LOCUS33"; gene_id "MSTRG.138"; gene_name "PSAT_LOCUS33"; xloc "XLOC_000104"; ref_gene_id "PSAT_LOCUS33"; cmp_ref "PSAT_LOCUS33"; class_code "="; tss_id "TSS111";
CAXLJN010000001.1	StringTie	exon	3734181	3734597	.	-	.	transcript_id "PSAT_LOCUS33"; gene_id "MSTRG.138"; exon_number "1";
CAXLJN010000001.1	StringTie	transcript	3737012	3737371	.	-	.	transcript_id "PSAT_LOCUS34"; gene_id "MSTRG.139"; gene_name "PSAT_LOCUS34"; xloc "XLOC_000105"; ref_gene_id "PSAT_LOCUS34"; cmp_ref "PSAT_LOCUS34"; class_code "="; tss_id "TSS112";
CAXLJN010000001.1	StringTie	exon	3737012	3737371	.	-	.	transcript_id "PSAT_LOCUS34"; gene_id "MSTRG.139"; exon_number "1";
CAXLJN010000001.1	StringTie	transcript	3789785	3808285	.	-	.	transcript_id "MSTRG.143.1"; gene_id "MSTRG.143"; xloc "XLOC_000106"; cmp_ref "PSAT_LOCUS35"; class_code "x"; cmp_ref_gene "PSAT_LOCUS35"; tss_id "TSS113";
CAXLJN010000001.1	StringTie	exon	3789785	3789898	.	-	.	transcript_id "MSTRG.143.1"; gene_id "MSTRG.143"; exon_number "1";
CAXLJN010000001.1	StringTie	exon	3808170	3808285	.	-	.	transcript_id "MSTRG.143.1"; gene_id "MSTRG.143"; exon_number "2";
CAXLJN010000001.1	EMBL	transcript	4001327	4001851	.	-	.	transcript_id "PSAT_LOCUS41"; gene_id "PSAT_LOCUS41"; gene_name "PSAT_LOCUS41"; xloc "XLOC_000107"; ref_gene_id "PSAT_LOCUS41"; cmp_ref "PSAT_LOCUS41"; class_code "="; tss_id "TSS114";
CAXLJN010000001.1	EMBL	exon	4001327	4001851	.	-	.	transcript_id "PSAT_LOCUS41"; gene_id "PSAT_LOCUS41"; exon_number "1";
CAXLJN010000001.1	EMBL	transcript	4002732	4003427	.	-	.	transcript_id "PSAT_LOCUS42"; gene_id "PSAT_LOCUS42"; gene_name "PSAT_LOCUS42"; xloc "XLOC_000108"; ref_gene_id "PSAT_LOCUS42"; cmp_ref "PSAT_LOCUS42"; class_code "="; tss_id "TSS115";
CAXLJN010000001.1	EMBL	exon	4002732	4003427	.	-	.	transcript_id "PSAT_LOCUS42"; gene_id "PSAT_LOCUS42"; exon_number "1";
CAXLJN010000001.1	StringTie	transcript	4149018	4149340	.	-	.	transcript_id "MSTRG.162.1"; gene_id "MSTRG.162"; xloc "XLOC_000109"; class_code "u"; tss_id "TSS116";
CAXLJN010000001.1	StringTie	exon	4149018	4149340	.	-	.	transcript_id "MSTRG.162.1"; gene_id "MSTRG.162"; exon_number "1";
CAXLJN010000001.1	EMBL	transcript	4265607	4265909	.	-	.	transcript_id "PSAT_LOCUS43"; gene_id "PSAT_LOCUS43"; gene_name "PSAT_LOCUS43"; xloc "XLOC_000110"; ref_gene_id "PSAT_LOCUS43"; cmp_ref "PSAT_LOCUS43"; class_code "="; tss_id "TSS117";
CAXLJN010000001.1	EMBL	exon	4265607	4265909	.	-	.	transcript_id "PSAT_LOCUS43"; gene_id "PSAT_LOCUS43"; exon_number "1";
CAXLJN010000001.1	EMBL	transcript	4266096	4268300	.	-	.	transcript_id "PSAT_LOCUS44"; gene_id "PSAT_LOCUS44"; gene_name "PSAT_LOCUS44"; xloc "XLOC_000111"; ref_gene_id "PSAT_LOCUS44"; cmp_ref "PSAT_LOCUS44"; class_code "="; tss_id "TSS118";
CAXLJN010000001.1	EMBL	exon	4266096	4268300	.	-	.	transcript_id "PSAT_LOCUS44"; gene_id "PSAT_LOCUS44"; exon_number "1";
CAXLJN010000001.1	EMBL	transcript	4268326	4270602	.	-	.	transcript_id "PSAT_LOCUS45"; gene_id "PSAT_LOCUS45"; gene_name "PSAT_LOCUS45"; xloc "XLOC_000112"; ref_gene_id "PSAT_LOCUS45"; cmp_ref "PSAT_LOCUS45"; class_code "="; tss_id "TSS119";
CAXLJN010000001.1	EMBL	exon	4268326	4270602	.	-	.	transcript_id "PSAT_LOCUS45"; gene_id "PSAT_LOCUS45"; exon_number "1";
CAXLJN010000001.1	EMBL	transcript	4288088	4289311	.	-	.	transcript_id "PSAT_LOCUS50"; gene_id "PSAT_LOCUS50"; gene_name "PSAT_LOCUS50"; xloc "XLOC_000113"; ref_gene_id "PSAT_LOCUS50"; cmp_ref "PSAT_LOCUS50"; class_code "="; tss_id "TSS120";
CAXLJN010000001.1	EMBL	exon	4288088	4289311	.	-	.	transcript_id "PSAT_LOCUS50"; gene_id "PSAT_LOCUS50"; exon_number "1";
CAXLJN010000001.1	EMBL	transcript	4289457	4290518	.	-	.	transcript_id "PSAT_LOCUS51"; gene_id "PSAT_LOCUS51"; gene_name "PSAT_LOCUS51"; xloc "XLOC_000114"; ref_gene_id "PSAT_LOCUS51"; cmp_ref "PSAT_LOCUS51"; class_code "="; tss_id "TSS121";
CAXLJN010000001.1	EMBL	exon	4289457	4290518	.	-	.	transcript_id "PSAT_LOCUS51"; gene_id "PSAT_LOCUS51"; exon_number "1";
CAXLJN010000001.1	EMBL	transcript	4305700	4311183	.	-	.	transcript_id "PSAT_LOCUS57"; gene_id "PSAT_LOCUS57"; gene_name "PSAT_LOCUS57"; xloc "XLOC_000115"; ref_gene_id "PSAT_LOCUS57"; cmp_ref "PSAT_LOCUS57"; class_code "="; tss_id "TSS122";
CAXLJN010000001.1	EMBL	exon	4305700	4311183	.	-	.	transcript_id "PSAT_LOCUS57"; gene_id "PSAT_LOCUS57"; exon_number "1";
CAXLJN010000001.1	EMBL	transcript	4337996	4338520	.	-	.	transcript_id "PSAT_LOCUS63"; gene_id "PSAT_LOCUS63"; gene_name "PSAT_LOCUS63"; xloc "XLOC_000116"; ref_gene_id "PSAT_LOCUS63"; cmp_ref "PSAT_LOCUS63"; class_code "="; tss_id "TSS123";
CAXLJN010000001.1	EMBL	exon	4337996	4338520	.	-	.	transcript_id "PSAT_LOCUS63"; gene_id "PSAT_LOCUS63"; exon_number "1";
CAXLJN010000001.1	EMBL	transcript	4339401	4340096	.	-	.	transcript_id "PSAT_LOCUS64"; gene_id "PSAT_LOCUS64"; gene_name "PSAT_LOCUS64"; xloc "XLOC_000117"; ref_gene_id "PSAT_LOCUS64"; cmp_ref "PSAT_LOCUS64"; class_code "="; tss_id "TSS124";
CAXLJN010000001.1	EMBL	exon	4339401	4340096	.	-	.	transcript_id "PSAT_LOCUS64"; gene_id "PSAT_LOCUS64"; exon_number "1";
CAXLJN010000001.1	EMBL	transcript	4402015	4402539	.	-	.	transcript_id "PSAT_LOCUS65"; gene_id "PSAT_LOCUS65"; gene_name "PSAT_LOCUS65"; xloc "XLOC_000118"; ref_gene_id "PSAT_LOCUS65"; cmp_ref "PSAT_LOCUS65"; class_code "="; tss_id "TSS125";
CAXLJN010000001.1	EMBL	exon	4402015	4402539	.	-	.	transcript_id "PSAT_LOCUS65"; gene_id "PSAT_LOCUS65"; exon_number "1";
CAXLJN010000001.1	EMBL	transcript	4403420	4404115	.	-	.	transcript_id "PSAT_LOCUS66"; gene_id "PSAT_LOCUS66"; gene_name "PSAT_LOCUS66"; xloc "XLOC_000119"; ref_gene_id "PSAT_LOCUS66"; cmp_ref "PSAT_LOCUS66"; class_code "="; tss_id "TSS126";
CAXLJN010000001.1	EMBL	exon	4403420	4404115	.	-	.	transcript_id "PSAT_LOCUS66"; gene_id "PSAT_LOCUS66"; exon_number "1";
CAXLJN010000001.1	EMBL	transcript	4405854	4407380	.	-	.	transcript_id "PSAT_LOCUS67"; gene_id "PSAT_LOCUS67"; gene_name "PSAT_LOCUS67"; xloc "XLOC_000120"; ref_gene_id "PSAT_LOCUS67"; cmp_ref "PSAT_LOCUS67"; class_code "="; tss_id "TSS127";
CAXLJN010000001.1	EMBL	exon	4405854	4407380	.	-	.	transcript_id "PSAT_LOCUS67"; gene_id "PSAT_LOCUS67"; exon_number "1";
CAXLJN010000001.1	EMBL	transcript	4413342	4413716	.	-	.	transcript_id "PSAT_LOCUS68"; gene_id "PSAT_LOCUS68"; gene_name "PSAT_LOCUS68"; xloc "XLOC_000121"; ref_gene_id "PSAT_LOCUS68"; cmp_ref "PSAT_LOCUS68"; class_code "="; tss_id "TSS128";
CAXLJN010000001.1	EMBL	exon	4413342	4413716	.	-	.	transcript_id "PSAT_LOCUS68"; gene_id "PSAT_LOCUS68"; exon_number "1";
CAXLJN010000001.1	EMBL	transcript	4443421	4444014	.	-	.	transcript_id "PSAT_LOCUS74"; gene_id "PSAT_LOCUS74"; gene_name "PSAT_LOCUS74"; xloc "XLOC_000122"; ref_gene_id "PSAT_LOCUS74"; cmp_ref "PSAT_LOCUS74"; class_code "="; tss_id "TSS129";
CAXLJN010000001.1	EMBL	exon	4443421	4444014	.	-	.	transcript_id "PSAT_LOCUS74"; gene_id "PSAT_LOCUS74"; exon_number "1";
CAXLJN010000001.1	EMBL	transcript	4447782	4448465	.	-	.	transcript_id "PSAT_LOCUS75"; gene_id "PSAT_LOCUS75"; gene_name "PSAT_LOCUS75"; xloc "XLOC_000123"; ref_gene_id "PSAT_LOCUS75"; cmp_ref "PSAT_LOCUS75"; class_code "="; tss_id "TSS130";
CAXLJN010000001.1	EMBL	exon	4447782	4448465	.	-	.	transcript_id "PSAT_LOCUS75"; gene_id "PSAT_LOCUS75"; exon_number "1";
CAXLJN010000001.1	EMBL	transcript	4450242	4450655	.	-	.	transcript_id "PSAT_LOCUS76"; gene_id "PSAT_LOCUS76"; gene_name "PSAT_LOCUS76"; xloc "XLOC_000124"; ref_gene_id "PSAT_LOCUS76"; cmp_ref "PSAT_LOCUS76"; class_code "="; tss_id "TSS131";
CAXLJN010000001.1	EMBL	exon	4450242	4450655	.	-	.	transcript_id "PSAT_LOCUS76"; gene_id "PSAT_LOCUS76"; exon_number "1";
CAXLJN010000001.1	EMBL	transcript	4450678	4452153	.	-	.	transcript_id "PSAT_LOCUS77"; gene_id "PSAT_LOCUS77"; gene_name "PSAT_LOCUS77"; xloc "XLOC_000125"; ref_gene_id "PSAT_LOCUS77"; cmp_ref "PSAT_LOCUS77"; class_code "="; tss_id "TSS132";
CAXLJN010000001.1	EMBL	exon	4450678	4452153	.	-	.	transcript_id "PSAT_LOCUS77"; gene_id "PSAT_LOCUS77"; exon_number "1";
CAXLJN010000001.1	EMBL	transcript	4473940	4474464	.	-	.	transcript_id "PSAT_LOCUS86"; gene_id "PSAT_LOCUS86"; gene_name "PSAT_LOCUS86"; xloc "XLOC_000126"; ref_gene_id "PSAT_LOCUS86"; cmp_ref "PSAT_LOCUS86"; class_code "="; tss_id "TSS133";
CAXLJN010000001.1	EMBL	exon	4473940	4474464	.	-	.	transcript_id "PSAT_LOCUS86"; gene_id "PSAT_LOCUS86"; exon_number "1";
CAXLJN010000001.1	EMBL	transcript	4586174	4587679	.	-	.	transcript_id "PSAT_LOCUS87"; gene_id "PSAT_LOCUS87"; gene_name "PSAT_LOCUS87"; xloc "XLOC_000127"; ref_gene_id "PSAT_LOCUS87"; cmp_ref "PSAT_LOCUS87"; class_code "="; tss_id "TSS134";
CAXLJN010000001.1	EMBL	exon	4586174	4587679	.	-	.	transcript_id "PSAT_LOCUS87"; gene_id "PSAT_LOCUS87"; exon_number "1";
CAXLJN010000001.1	EMBL	transcript	4590413	4591156	.	-	.	transcript_id "PSAT_LOCUS88"; gene_id "PSAT_LOCUS88"; gene_name "PSAT_LOCUS88"; xloc "XLOC_000128"; ref_gene_id "PSAT_LOCUS88"; cmp_ref "PSAT_LOCUS88"; class_code "="; tss_id "TSS135";
CAXLJN010000001.1	EMBL	exon	4590413	4591156	.	-	.	transcript_id "PSAT_LOCUS88"; gene_id "PSAT_LOCUS88"; exon_number "1";
CAXLJN010000001.1	EMBL	transcript	4591366	4592040	.	-	.	transcript_id "PSAT_LOCUS89"; gene_id "PSAT_LOCUS89"; gene_name "PSAT_LOCUS89"; xloc "XLOC_000129"; ref_gene_id "PSAT_LOCUS89"; cmp_ref "PSAT_LOCUS89"; class_code "="; tss_id "TSS136";
CAXLJN010000001.1	EMBL	exon	4591366	4592040	.	-	.	transcript_id "PSAT_LOCUS89"; gene_id "PSAT_LOCUS89"; exon_number "1";
CAXLJN010000001.1	EMBL	transcript	4599469	4602681	.	-	.	transcript_id "PSAT_LOCUS90"; gene_id "PSAT_LOCUS90"; gene_name "PSAT_LOCUS90"; xloc "XLOC_000130"; ref_gene_id "PSAT_LOCUS90"; cmp_ref "PSAT_LOCUS90"; class_code "="; tss_id "TSS137";
CAXLJN010000001.1	EMBL	exon	4599469	4602681	.	-	.	transcript_id "PSAT_LOCUS90"; gene_id "PSAT_LOCUS90"; exon_number "1";
CAXLJN010000001.1	EMBL	transcript	5306801	5309062	.	-	.	transcript_id "PSAT_LOCUS94"; gene_id "PSAT_LOCUS94"; gene_name "PSAT_LOCUS94"; xloc "XLOC_000131"; ref_gene_id "PSAT_LOCUS94"; cmp_ref "PSAT_LOCUS94"; class_code "="; tss_id "TSS138";
CAXLJN010000001.1	EMBL	exon	5306801	5309062	.	-	.	transcript_id "PSAT_LOCUS94"; gene_id "PSAT_LOCUS94"; exon_number "1";
CAXLJN010000001.1	StringTie	transcript	5572250	5572909	.	-	.	transcript_id "PSAT_LOCUS95"; gene_id "MSTRG.199"; gene_name "PSAT_LOCUS95"; xloc "XLOC_000132"; ref_gene_id "PSAT_LOCUS95"; cmp_ref "PSAT_LOCUS95"; class_code "="; tss_id "TSS139";
CAXLJN010000001.1	StringTie	exon	5572250	5572909	.	-	.	transcript_id "PSAT_LOCUS95"; gene_id "MSTRG.199"; exon_number "1";
CAXLJN010000001.1	StringTie	transcript	74688	74896	.	.	.	transcript_id "MSTRG.1.1"; gene_id "MSTRG.1"; xloc "XLOC_000133"; class_code "u"; tss_id "TSS140";
CAXLJN010000001.1	StringTie	exon	74688	74896	.	.	.	transcript_id "MSTRG.1.1"; gene_id "MSTRG.1"; exon_number "1";
CAXLJN010000001.1	StringTie	transcript	102070	102286	.	.	.	transcript_id "MSTRG.2.1"; gene_id "MSTRG.2"; xloc "XLOC_000134"; class_code "u"; tss_id "TSS141";
CAXLJN010000001.1	StringTie	exon	102070	102286	.	.	.	transcript_id "MSTRG.2.1"; gene_id "MSTRG.2"; exon_number "1";
CAXLJN010000001.1	StringTie	transcript	274052	274567	.	.	.	transcript_id "MSTRG.3.1"; gene_id "MSTRG.3"; xloc "XLOC_000135"; class_code "u"; tss_id "TSS142";
CAXLJN010000001.1	StringTie	exon	274052	274567	.	.	.	transcript_id "MSTRG.3.1"; gene_id "MSTRG.3"; exon_number "1";
CAXLJN010000001.1	StringTie	transcript	313451	314560	.	.	.	transcript_id "MSTRG.8.1"; gene_id "MSTRG.8"; xloc "XLOC_000136"; class_code "u"; tss_id "TSS143";
CAXLJN010000001.1	StringTie	exon	313451	314560	.	.	.	transcript_id "MSTRG.8.1"; gene_id "MSTRG.8"; exon_number "1";
CAXLJN010000001.1	StringTie	transcript	319280	319601	.	.	.	transcript_id "MSTRG.4.1"; gene_id "MSTRG.4"; xloc "XLOC_000137"; class_code "u"; tss_id "TSS144";
CAXLJN010000001.1	StringTie	exon	319280	319601	.	.	.	transcript_id "MSTRG.4.1"; gene_id "MSTRG.4"; exon_number "1";
CAXLJN010000001.1	StringTie	transcript	322814	323613	.	.	.	transcript_id "MSTRG.7.1"; gene_id "MSTRG.7"; xloc "XLOC_000138"; class_code "u"; tss_id "TSS145";
CAXLJN010000001.1	StringTie	exon	322814	323613	.	.	.	transcript_id "MSTRG.7.1"; gene_id "MSTRG.7"; exon_number "1";
CAXLJN010000001.1	StringTie	transcript	402993	403251	.	.	.	transcript_id "MSTRG.12.1"; gene_id "MSTRG.12"; xloc "XLOC_000139"; class_code "u"; tss_id "TSS146";
CAXLJN010000001.1	StringTie	exon	402993	403251	.	.	.	transcript_id "MSTRG.12.1"; gene_id "MSTRG.12"; exon_number "1";
CAXLJN010000001.1	StringTie	transcript	450727	451226	.	.	.	transcript_id "MSTRG.11.1"; gene_id "MSTRG.11"; xloc "XLOC_000140"; class_code "u"; tss_id "TSS147";
CAXLJN010000001.1	StringTie	exon	450727	451226	.	.	.	transcript_id "MSTRG.11.1"; gene_id "MSTRG.11"; exon_number "1";
CAXLJN010000001.1	StringTie	transcript	493114	493706	.	.	.	transcript_id "MSTRG.13.1"; gene_id "MSTRG.13"; xloc "XLOC_000141"; class_code "u"; tss_id "TSS148";
CAXLJN010000001.1	StringTie	exon	493114	493706	.	.	.	transcript_id "MSTRG.13.1"; gene_id "MSTRG.13"; exon_number "1";
CAXLJN010000001.1	StringTie	transcript	552009	552476	.	.	.	transcript_id "MSTRG.14.1"; gene_id "MSTRG.14"; xloc "XLOC_000142"; class_code "u"; tss_id "TSS149";
CAXLJN010000001.1	StringTie	exon	552009	552476	.	.	.	transcript_id "MSTRG.14.1"; gene_id "MSTRG.14"; exon_number "1";
CAXLJN010000001.1	StringTie	transcript	611937	612214	.	.	.	transcript_id "MSTRG.15.1"; gene_id "MSTRG.15"; xloc "XLOC_000143"; class_code "u"; tss_id "TSS150";
CAXLJN010000001.1	StringTie	exon	611937	612214	.	.	.	transcript_id "MSTRG.15.1"; gene_id "MSTRG.15"; exon_number "1";
CAXLJN010000001.1	StringTie	transcript	799271	799530	.	.	.	transcript_id "MSTRG.17.1"; gene_id "MSTRG.17"; xloc "XLOC_000144"; class_code "u"; tss_id "TSS151";
CAXLJN010000001.1	StringTie	exon	799271	799530	.	.	.	transcript_id "MSTRG.17.1"; gene_id "MSTRG.17"; exon_number "1";
CAXLJN010000001.1	StringTie	transcript	806818	807115	.	.	.	transcript_id "MSTRG.18.1"; gene_id "MSTRG.18"; xloc "XLOC_000145"; class_code "u"; tss_id "TSS152";
CAXLJN010000001.1	StringTie	exon	806818	807115	.	.	.	transcript_id "MSTRG.18.1"; gene_id "MSTRG.18"; exon_number "1";
CAXLJN010000001.1	StringTie	transcript	810320	810754	.	.	.	transcript_id "MSTRG.19.1"; gene_id "MSTRG.19"; xloc "XLOC_000146"; class_code "u"; tss_id "TSS153";
CAXLJN010000001.1	StringTie	exon	810320	810754	.	.	.	transcript_id "MSTRG.19.1"; gene_id "MSTRG.19"; exon_number "1";
CAXLJN010000001.1	StringTie	transcript	819496	820000	.	.	.	transcript_id "MSTRG.20.1"; gene_id "MSTRG.20"; xloc "XLOC_000147"; class_code "u"; tss_id "TSS154";
CAXLJN010000001.1	StringTie	exon	819496	820000	.	.	.	transcript_id "MSTRG.20.1"; gene_id "MSTRG.20"; exon_number "1";
CAXLJN010000001.1	StringTie	transcript	845358	845849	.	.	.	transcript_id "MSTRG.21.1"; gene_id "MSTRG.21"; xloc "XLOC_000148"; class_code "u"; tss_id "TSS155";
CAXLJN010000001.1	StringTie	exon	845358	845849	.	.	.	transcript_id "MSTRG.21.1"; gene_id "MSTRG.21"; exon_number "1";
CAXLJN010000001.1	StringTie	transcript	853715	854062	.	.	.	transcript_id "MSTRG.22.1"; gene_id "MSTRG.22"; xloc "XLOC_000149"; class_code "u"; tss_id "TSS156";
CAXLJN010000001.1	StringTie	exon	853715	854062	.	.	.	transcript_id "MSTRG.22.1"; gene_id "MSTRG.22"; exon_number "1";
CAXLJN010000001.1	StringTie	transcript	885160	885837	.	.	.	transcript_id "MSTRG.23.1"; gene_id "MSTRG.23"; xloc "XLOC_000150"; class_code "u"; tss_id "TSS157";
CAXLJN010000001.1	StringTie	exon	885160	885837	.	.	.	transcript_id "MSTRG.23.1"; gene_id "MSTRG.23"; exon_number "1";
CAXLJN010000001.1	StringTie	transcript	980411	980696	.	.	.	transcript_id "MSTRG.24.1"; gene_id "MSTRG.24"; xloc "XLOC_000151"; class_code "u"; tss_id "TSS158";
CAXLJN010000001.1	StringTie	exon	980411	980696	.	.	.	transcript_id "MSTRG.24.1"; gene_id "MSTRG.24"; exon_number "1";
CAXLJN010000001.1	StringTie	transcript	1127742	1128428	.	.	.	transcript_id "MSTRG.27.1"; gene_id "MSTRG.27"; xloc "XLOC_000152"; class_code "u"; tss_id "TSS159";
CAXLJN010000001.1	StringTie	exon	1127742	1128428	.	.	.	transcript_id "MSTRG.27.1"; gene_id "MSTRG.27"; exon_number "1";
CAXLJN010000001.1	StringTie	transcript	1162000	1162590	.	.	.	transcript_id "MSTRG.28.1"; gene_id "MSTRG.28"; xloc "XLOC_000153"; class_code "u"; tss_id "TSS160";
CAXLJN010000001.1	StringTie	exon	1162000	1162590	.	.	.	transcript_id "MSTRG.28.1"; gene_id "MSTRG.28"; exon_number "1";
CAXLJN010000001.1	StringTie	transcript	1174288	1174652	.	.	.	transcript_id "MSTRG.29.1"; gene_id "MSTRG.29"; xloc "XLOC_000154"; class_code "u"; tss_id "TSS161";
CAXLJN010000001.1	StringTie	exon	1174288	1174652	.	.	.	transcript_id "MSTRG.29.1"; gene_id "MSTRG.29"; exon_number "1";
CAXLJN010000001.1	StringTie	transcript	1209324	1209602	.	.	.	transcript_id "MSTRG.31.1"; gene_id "MSTRG.31"; xloc "XLOC_000155"; class_code "u"; tss_id "TSS162";
CAXLJN010000001.1	StringTie	exon	1209324	1209602	.	.	.	transcript_id "MSTRG.31.1"; gene_id "MSTRG.31"; exon_number "1";
CAXLJN010000001.1	StringTie	transcript	1225052	1225318	.	.	.	transcript_id "MSTRG.30.1"; gene_id "MSTRG.30"; xloc "XLOC_000156"; class_code "u"; tss_id "TSS163";
CAXLJN010000001.1	StringTie	exon	1225052	1225318	.	.	.	transcript_id "MSTRG.30.1"; gene_id "MSTRG.30"; exon_number "1";
CAXLJN010000001.1	StringTie	transcript	1234492	1234774	.	.	.	transcript_id "MSTRG.32.1"; gene_id "MSTRG.32"; xloc "XLOC_000157"; class_code "u"; tss_id "TSS164";
CAXLJN010000001.1	StringTie	exon	1234492	1234774	.	.	.	transcript_id "MSTRG.32.1"; gene_id "MSTRG.32"; exon_number "1";
CAXLJN010000001.1	StringTie	transcript	1267927	1268224	.	.	.	transcript_id "MSTRG.33.1"; gene_id "MSTRG.33"; xloc "XLOC_000158"; class_code "u"; tss_id "TSS165";
CAXLJN010000001.1	StringTie	exon	1267927	1268224	.	.	.	transcript_id "MSTRG.33.1"; gene_id "MSTRG.33"; exon_number "1";
CAXLJN010000001.1	StringTie	transcript	1280606	1280901	.	.	.	transcript_id "MSTRG.34.1"; gene_id "MSTRG.34"; xloc "XLOC_000159"; class_code "u"; tss_id "TSS166";
CAXLJN010000001.1	StringTie	exon	1280606	1280901	.	.	.	transcript_id "MSTRG.34.1"; gene_id "MSTRG.34"; exon_number "1";
CAXLJN010000001.1	StringTie	transcript	1286028	1286325	.	.	.	transcript_id "MSTRG.35.1"; gene_id "MSTRG.35"; xloc "XLOC_000160"; class_code "u"; tss_id "TSS167";
CAXLJN010000001.1	StringTie	exon	1286028	1286325	.	.	.	transcript_id "MSTRG.35.1"; gene_id "MSTRG.35"; exon_number "1";
CAXLJN010000001.1	StringTie	transcript	1297913	1298134	.	.	.	transcript_id "MSTRG.36.1"; gene_id "MSTRG.36"; xloc "XLOC_000161"; class_code "u"; tss_id "TSS168";
CAXLJN010000001.1	StringTie	exon	1297913	1298134	.	.	.	transcript_id "MSTRG.36.1"; gene_id "MSTRG.36"; exon_number "1";
CAXLJN010000001.1	StringTie	transcript	1374999	1375541	.	.	.	transcript_id "MSTRG.37.1"; gene_id "MSTRG.37"; xloc "XLOC_000162"; class_code "u"; tss_id "TSS169";
CAXLJN010000001.1	StringTie	exon	1374999	1375541	.	.	.	transcript_id "MSTRG.37.1"; gene_id "MSTRG.37"; exon_number "1";
CAXLJN010000001.1	StringTie	transcript	1475582	1476229	.	.	.	transcript_id "MSTRG.41.1"; gene_id "MSTRG.41"; xloc "XLOC_000163"; class_code "u"; tss_id "TSS170";
CAXLJN010000001.1	StringTie	exon	1475582	1476229	.	.	.	transcript_id "MSTRG.41.1"; gene_id "MSTRG.41"; exon_number "1";
CAXLJN010000001.1	StringTie	transcript	1537736	1538030	.	.	.	transcript_id "MSTRG.42.1"; gene_id "MSTRG.42"; xloc "XLOC_000164"; class_code "u"; tss_id "TSS171";
CAXLJN010000001.1	StringTie	exon	1537736	1538030	.	.	.	transcript_id "MSTRG.42.1"; gene_id "MSTRG.42"; exon_number "1";
CAXLJN010000001.1	StringTie	transcript	1560773	1561070	.	.	.	transcript_id "MSTRG.43.1"; gene_id "MSTRG.43"; xloc "XLOC_000165"; class_code "u"; tss_id "TSS172";
CAXLJN010000001.1	StringTie	exon	1560773	1561070	.	.	.	transcript_id "MSTRG.43.1"; gene_id "MSTRG.43"; exon_number "1";
CAXLJN010000001.1	StringTie	transcript	1581656	1581948	.	.	.	transcript_id "MSTRG.44.1"; gene_id "MSTRG.44"; xloc "XLOC_000166"; class_code "u"; tss_id "TSS173";
CAXLJN010000001.1	StringTie	exon	1581656	1581948	.	.	.	transcript_id "MSTRG.44.1"; gene_id "MSTRG.44"; exon_number "1";
CAXLJN010000001.1	StringTie	transcript	1635269	1635529	.	.	.	transcript_id "MSTRG.45.1"; gene_id "MSTRG.45"; xloc "XLOC_000167"; class_code "u"; tss_id "TSS174";
CAXLJN010000001.1	StringTie	exon	1635269	1635529	.	.	.	transcript_id "MSTRG.45.1"; gene_id "MSTRG.45"; exon_number "1";
CAXLJN010000001.1	StringTie	transcript	1711006	1711286	.	.	.	transcript_id "MSTRG.46.1"; gene_id "MSTRG.46"; xloc "XLOC_000168"; class_code "u"; tss_id "TSS175";
CAXLJN010000001.1	StringTie	exon	1711006	1711286	.	.	.	transcript_id "MSTRG.46.1"; gene_id "MSTRG.46"; exon_number "1";
CAXLJN010000001.1	StringTie	transcript	1712322	1712769	.	.	.	transcript_id "MSTRG.47.1"; gene_id "MSTRG.47"; xloc "XLOC_000169"; class_code "u"; tss_id "TSS176";
CAXLJN010000001.1	StringTie	exon	1712322	1712769	.	.	.	transcript_id "MSTRG.47.1"; gene_id "MSTRG.47"; exon_number "1";
CAXLJN010000001.1	StringTie	transcript	1719344	1719577	.	.	.	transcript_id "MSTRG.48.1"; gene_id "MSTRG.48"; xloc "XLOC_000170"; class_code "u"; tss_id "TSS177";
CAXLJN010000001.1	StringTie	exon	1719344	1719577	.	.	.	transcript_id "MSTRG.48.1"; gene_id "MSTRG.48"; exon_number "1";
CAXLJN010000001.1	StringTie	transcript	1738069	1738360	.	.	.	transcript_id "MSTRG.49.1"; gene_id "MSTRG.49"; xloc "XLOC_000171"; class_code "u"; tss_id "TSS178";
CAXLJN010000001.1	StringTie	exon	1738069	1738360	.	.	.	transcript_id "MSTRG.49.1"; gene_id "MSTRG.49"; exon_number "1";
CAXLJN010000001.1	StringTie	transcript	1960541	1960836	.	.	.	transcript_id "MSTRG.51.1"; gene_id "MSTRG.51"; xloc "XLOC_000172"; class_code "u"; tss_id "TSS179";
CAXLJN010000001.1	StringTie	exon	1960541	1960836	.	.	.	transcript_id "MSTRG.51.1"; gene_id "MSTRG.51"; exon_number "1";
CAXLJN010000001.1	StringTie	transcript	1999831	2000226	.	.	.	transcript_id "MSTRG.53.1"; gene_id "MSTRG.53"; xloc "XLOC_000173"; class_code "u"; tss_id "TSS180";
CAXLJN010000001.1	StringTie	exon	1999831	2000226	.	.	.	transcript_id "MSTRG.53.1"; gene_id "MSTRG.53"; exon_number "1";
CAXLJN010000001.1	StringTie	transcript	2013420	2013690	.	.	.	transcript_id "MSTRG.54.1"; gene_id "MSTRG.54"; xloc "XLOC_000174"; class_code "u"; tss_id "TSS181";
CAXLJN010000001.1	StringTie	exon	2013420	2013690	.	.	.	transcript_id "MSTRG.54.1"; gene_id "MSTRG.54"; exon_number "1";
CAXLJN010000001.1	StringTie	transcript	2049381	2049633	.	.	.	transcript_id "MSTRG.55.1"; gene_id "MSTRG.55"; xloc "XLOC_000175"; class_code "u"; tss_id "TSS182";
CAXLJN010000001.1	StringTie	exon	2049381	2049633	.	.	.	transcript_id "MSTRG.55.1"; gene_id "MSTRG.55"; exon_number "1";
CAXLJN010000001.1	StringTie	transcript	2076172	2076824	.	.	.	transcript_id "MSTRG.58.1"; gene_id "MSTRG.58"; xloc "XLOC_000176"; class_code "u"; tss_id "TSS183";
CAXLJN010000001.1	StringTie	exon	2076172	2076824	.	.	.	transcript_id "MSTRG.58.1"; gene_id "MSTRG.58"; exon_number "1";
CAXLJN010000001.1	StringTie	transcript	2133236	2133873	.	.	.	transcript_id "MSTRG.60.1"; gene_id "MSTRG.60"; xloc "XLOC_000177"; class_code "u"; tss_id "TSS184";
CAXLJN010000001.1	StringTie	exon	2133236	2133873	.	.	.	transcript_id "MSTRG.60.1"; gene_id "MSTRG.60"; exon_number "1";
CAXLJN010000001.1	StringTie	transcript	2361187	2362075	.	.	.	transcript_id "MSTRG.62.1"; gene_id "MSTRG.62"; xloc "XLOC_000178"; class_code "u"; tss_id "TSS185";
CAXLJN010000001.1	StringTie	exon	2361187	2362075	.	.	.	transcript_id "MSTRG.62.1"; gene_id "MSTRG.62"; exon_number "1";
CAXLJN010000001.1	StringTie	transcript	2482167	2482463	.	.	.	transcript_id "MSTRG.65.1"; gene_id "MSTRG.65"; xloc "XLOC_000179"; class_code "u"; tss_id "TSS186";
CAXLJN010000001.1	StringTie	exon	2482167	2482463	.	.	.	transcript_id "MSTRG.65.1"; gene_id "MSTRG.65"; exon_number "1";
CAXLJN010000001.1	StringTie	transcript	2510732	2511027	.	.	.	transcript_id "MSTRG.66.1"; gene_id "MSTRG.66"; xloc "XLOC_000180"; class_code "u"; tss_id "TSS187";
CAXLJN010000001.1	StringTie	exon	2510732	2511027	.	.	.	transcript_id "MSTRG.66.1"; gene_id "MSTRG.66"; exon_number "1";
CAXLJN010000001.1	StringTie	transcript	2576309	2576588	.	.	.	transcript_id "MSTRG.70.1"; gene_id "MSTRG.70"; xloc "XLOC_000181"; class_code "u"; tss_id "TSS188";
CAXLJN010000001.1	StringTie	exon	2576309	2576588	.	.	.	transcript_id "MSTRG.70.1"; gene_id "MSTRG.70"; exon_number "1";
CAXLJN010000001.1	StringTie	transcript	2585460	2586019	.	.	.	transcript_id "MSTRG.71.1"; gene_id "MSTRG.71"; xloc "XLOC_000182"; class_code "u"; tss_id "TSS189";
CAXLJN010000001.1	StringTie	exon	2585460	2586019	.	.	.	transcript_id "MSTRG.71.1"; gene_id "MSTRG.71"; exon_number "1";
CAXLJN010000001.1	StringTie	transcript	2634932	2635288	.	.	.	transcript_id "MSTRG.72.1"; gene_id "MSTRG.72"; xloc "XLOC_000183"; class_code "u"; tss_id "TSS190";
CAXLJN010000001.1	StringTie	exon	2634932	2635288	.	.	.	transcript_id "MSTRG.72.1"; gene_id "MSTRG.72"; exon_number "1";
CAXLJN010000001.1	StringTie	transcript	2809916	2810212	.	.	.	transcript_id "MSTRG.73.1"; gene_id "MSTRG.73"; xloc "XLOC_000184"; class_code "u"; tss_id "TSS191";
CAXLJN010000001.1	StringTie	exon	2809916	2810212	.	.	.	transcript_id "MSTRG.73.1"; gene_id "MSTRG.73"; exon_number "1";
CAXLJN010000001.1	StringTie	transcript	2827078	2828336	.	.	.	transcript_id "MSTRG.75.1"; gene_id "MSTRG.75"; xloc "XLOC_000185"; class_code "u"; tss_id "TSS192";
CAXLJN010000001.1	StringTie	exon	2827078	2828336	.	.	.	transcript_id "MSTRG.75.1"; gene_id "MSTRG.75"; exon_number "1";
CAXLJN010000001.1	StringTie	transcript	2863497	2864095	.	.	.	transcript_id "MSTRG.76.1"; gene_id "MSTRG.76"; xloc "XLOC_000186"; class_code "u"; tss_id "TSS193";
CAXLJN010000001.1	StringTie	exon	2863497	2864095	.	.	.	transcript_id "MSTRG.76.1"; gene_id "MSTRG.76"; exon_number "1";
CAXLJN010000001.1	StringTie	transcript	2872455	2873043	.	.	.	transcript_id "MSTRG.77.1"; gene_id "MSTRG.77"; xloc "XLOC_000187"; class_code "u"; tss_id "TSS194";
CAXLJN010000001.1	StringTie	exon	2872455	2873043	.	.	.	transcript_id "MSTRG.77.1"; gene_id "MSTRG.77"; exon_number "1";
CAXLJN010000001.1	StringTie	transcript	2882652	2882876	.	.	.	transcript_id "MSTRG.78.1"; gene_id "MSTRG.78"; xloc "XLOC_000188"; class_code "u"; tss_id "TSS195";
CAXLJN010000001.1	StringTie	exon	2882652	2882876	.	.	.	transcript_id "MSTRG.78.1"; gene_id "MSTRG.78"; exon_number "1";
CAXLJN010000001.1	StringTie	transcript	2936042	2936297	.	.	.	transcript_id "MSTRG.79.1"; gene_id "MSTRG.79"; xloc "XLOC_000189"; class_code "u"; tss_id "TSS196";
CAXLJN010000001.1	StringTie	exon	2936042	2936297	.	.	.	transcript_id "MSTRG.79.1"; gene_id "MSTRG.79"; exon_number "1";
CAXLJN010000001.1	StringTie	transcript	2956215	2956511	.	.	.	transcript_id "MSTRG.81.1"; gene_id "MSTRG.81"; xloc "XLOC_000190"; class_code "u"; tss_id "TSS197";
CAXLJN010000001.1	StringTie	exon	2956215	2956511	.	.	.	transcript_id "MSTRG.81.1"; gene_id "MSTRG.81"; exon_number "1";
CAXLJN010000001.1	StringTie	transcript	2985239	2985487	.	.	.	transcript_id "MSTRG.82.1"; gene_id "MSTRG.82"; xloc "XLOC_000191"; class_code "u"; tss_id "TSS198";
CAXLJN010000001.1	StringTie	exon	2985239	2985487	.	.	.	transcript_id "MSTRG.82.1"; gene_id "MSTRG.82"; exon_number "1";
CAXLJN010000001.1	StringTie	transcript	3014548	3014830	.	.	.	transcript_id "MSTRG.83.1"; gene_id "MSTRG.83"; xloc "XLOC_000192"; class_code "u"; tss_id "TSS199";
CAXLJN010000001.1	StringTie	exon	3014548	3014830	.	.	.	transcript_id "MSTRG.83.1"; gene_id "MSTRG.83"; exon_number "1";
CAXLJN010000001.1	StringTie	transcript	3050171	3050816	.	.	.	transcript_id "MSTRG.87.1"; gene_id "MSTRG.87"; xloc "XLOC_000193"; class_code "u"; tss_id "TSS200";
CAXLJN010000001.1	StringTie	exon	3050171	3050816	.	.	.	transcript_id "MSTRG.87.1"; gene_id "MSTRG.87"; exon_number "1";
CAXLJN010000001.1	StringTie	transcript	3081157	3081575	.	.	.	transcript_id "MSTRG.89.1"; gene_id "MSTRG.89"; xloc "XLOC_000194"; class_code "u"; tss_id "TSS201";
CAXLJN010000001.1	StringTie	exon	3081157	3081575	.	.	.	transcript_id "MSTRG.89.1"; gene_id "MSTRG.89"; exon_number "1";
CAXLJN010000001.1	StringTie	transcript	3122982	3123259	.	.	.	transcript_id "MSTRG.91.1"; gene_id "MSTRG.91"; xloc "XLOC_000195"; class_code "u"; tss_id "TSS202";
CAXLJN010000001.1	StringTie	exon	3122982	3123259	.	.	.	transcript_id "MSTRG.91.1"; gene_id "MSTRG.91"; exon_number "1";
CAXLJN010000001.1	StringTie	transcript	3132755	3133032	.	.	.	transcript_id "MSTRG.92.1"; gene_id "MSTRG.92"; xloc "XLOC_000196"; class_code "u"; tss_id "TSS203";
CAXLJN010000001.1	StringTie	exon	3132755	3133032	.	.	.	transcript_id "MSTRG.92.1"; gene_id "MSTRG.92"; exon_number "1";
CAXLJN010000001.1	StringTie	transcript	3142529	3142806	.	.	.	transcript_id "MSTRG.93.1"; gene_id "MSTRG.93"; xloc "XLOC_000197"; class_code "u"; tss_id "TSS204";
CAXLJN010000001.1	StringTie	exon	3142529	3142806	.	.	.	transcript_id "MSTRG.93.1"; gene_id "MSTRG.93"; exon_number "1";
CAXLJN010000001.1	StringTie	transcript	3153040	3153317	.	.	.	transcript_id "MSTRG.94.1"; gene_id "MSTRG.94"; xloc "XLOC_000198"; class_code "u"; tss_id "TSS205";
CAXLJN010000001.1	StringTie	exon	3153040	3153317	.	.	.	transcript_id "MSTRG.94.1"; gene_id "MSTRG.94"; exon_number "1";
CAXLJN010000001.1	StringTie	transcript	3187668	3188002	.	.	.	transcript_id "MSTRG.95.1"; gene_id "MSTRG.95"; xloc "XLOC_000199"; class_code "u"; tss_id "TSS206";
CAXLJN010000001.1	StringTie	exon	3187668	3188002	.	.	.	transcript_id "MSTRG.95.1"; gene_id "MSTRG.95"; exon_number "1";
CAXLJN010000001.1	StringTie	transcript	3205548	3206226	.	.	.	transcript_id "MSTRG.101.1"; gene_id "MSTRG.101"; xloc "XLOC_000200"; class_code "u"; tss_id "TSS207";
CAXLJN010000001.1	StringTie	exon	3205548	3206226	.	.	.	transcript_id "MSTRG.101.1"; gene_id "MSTRG.101"; exon_number "1";
CAXLJN010000001.1	StringTie	transcript	3217054	3217259	.	.	.	transcript_id "MSTRG.102.1"; gene_id "MSTRG.102"; xloc "XLOC_000201"; class_code "u"; tss_id "TSS208";
CAXLJN010000001.1	StringTie	exon	3217054	3217259	.	.	.	transcript_id "MSTRG.102.1"; gene_id "MSTRG.102"; exon_number "1";
CAXLJN010000001.1	StringTie	transcript	3226394	3226961	.	.	.	transcript_id "MSTRG.103.1"; gene_id "MSTRG.103"; xloc "XLOC_000202"; class_code "u"; tss_id "TSS209";
CAXLJN010000001.1	StringTie	exon	3226394	3226961	.	.	.	transcript_id "MSTRG.103.1"; gene_id "MSTRG.103"; exon_number "1";
CAXLJN010000001.1	StringTie	transcript	3227880	3228177	.	.	.	transcript_id "MSTRG.104.1"; gene_id "MSTRG.104"; xloc "XLOC_000203"; class_code "u"; tss_id "TSS210";
CAXLJN010000001.1	StringTie	exon	3227880	3228177	.	.	.	transcript_id "MSTRG.104.1"; gene_id "MSTRG.104"; exon_number "1";
CAXLJN010000001.1	StringTie	transcript	3274116	3274562	.	.	.	transcript_id "MSTRG.105.1"; gene_id "MSTRG.105"; xloc "XLOC_000204"; class_code "u"; tss_id "TSS211";
CAXLJN010000001.1	StringTie	exon	3274116	3274562	.	.	.	transcript_id "MSTRG.105.1"; gene_id "MSTRG.105"; exon_number "1";
CAXLJN010000001.1	StringTie	transcript	3275590	3276065	.	.	.	transcript_id "MSTRG.106.1"; gene_id "MSTRG.106"; xloc "XLOC_000205"; class_code "u"; tss_id "TSS212";
CAXLJN010000001.1	StringTie	exon	3275590	3276065	.	.	.	transcript_id "MSTRG.106.1"; gene_id "MSTRG.106"; exon_number "1";
CAXLJN010000001.1	StringTie	transcript	3320454	3321016	.	.	.	transcript_id "MSTRG.107.1"; gene_id "MSTRG.107"; xloc "XLOC_000206"; class_code "u"; tss_id "TSS213";
CAXLJN010000001.1	StringTie	exon	3320454	3321016	.	.	.	transcript_id "MSTRG.107.1"; gene_id "MSTRG.107"; exon_number "1";
CAXLJN010000001.1	StringTie	transcript	3335912	3336850	.	.	.	transcript_id "MSTRG.109.1"; gene_id "MSTRG.109"; xloc "XLOC_000207"; class_code "u"; tss_id "TSS214";
CAXLJN010000001.1	StringTie	exon	3335912	3336850	.	.	.	transcript_id "MSTRG.109.1"; gene_id "MSTRG.109"; exon_number "1";
CAXLJN010000001.1	StringTie	transcript	3401378	3401702	.	.	.	transcript_id "MSTRG.111.1"; gene_id "MSTRG.111"; xloc "XLOC_000208"; class_code "u"; tss_id "TSS215";
CAXLJN010000001.1	StringTie	exon	3401378	3401702	.	.	.	transcript_id "MSTRG.111.1"; gene_id "MSTRG.111"; exon_number "1";
CAXLJN010000001.1	StringTie	transcript	3402468	3402737	.	.	.	transcript_id "MSTRG.112.1"; gene_id "MSTRG.112"; xloc "XLOC_000209"; class_code "u"; tss_id "TSS216";
CAXLJN010000001.1	StringTie	exon	3402468	3402737	.	.	.	transcript_id "MSTRG.112.1"; gene_id "MSTRG.112"; exon_number "1";
CAXLJN010000001.1	StringTie	transcript	3404249	3404707	.	.	.	transcript_id "MSTRG.113.1"; gene_id "MSTRG.113"; xloc "XLOC_000210"; class_code "u"; tss_id "TSS217";
CAXLJN010000001.1	StringTie	exon	3404249	3404707	.	.	.	transcript_id "MSTRG.113.1"; gene_id "MSTRG.113"; exon_number "1";
CAXLJN010000001.1	StringTie	transcript	3410615	3411416	.	.	.	transcript_id "MSTRG.114.1"; gene_id "MSTRG.114"; xloc "XLOC_000211"; class_code "u"; tss_id "TSS218";
CAXLJN010000001.1	StringTie	exon	3410615	3411416	.	.	.	transcript_id "MSTRG.114.1"; gene_id "MSTRG.114"; exon_number "1";
CAXLJN010000001.1	StringTie	transcript	3422885	3423182	.	.	.	transcript_id "MSTRG.115.1"; gene_id "MSTRG.115"; xloc "XLOC_000212"; class_code "u"; tss_id "TSS219";
CAXLJN010000001.1	StringTie	exon	3422885	3423182	.	.	.	transcript_id "MSTRG.115.1"; gene_id "MSTRG.115"; exon_number "1";
CAXLJN010000001.1	StringTie	transcript	3431397	3431651	.	.	.	transcript_id "MSTRG.116.1"; gene_id "MSTRG.116"; xloc "XLOC_000213"; class_code "u"; tss_id "TSS220";
CAXLJN010000001.1	StringTie	exon	3431397	3431651	.	.	.	transcript_id "MSTRG.116.1"; gene_id "MSTRG.116"; exon_number "1";
CAXLJN010000001.1	StringTie	transcript	3448782	3449077	.	.	.	transcript_id "MSTRG.117.1"; gene_id "MSTRG.117"; xloc "XLOC_000214"; class_code "u"; tss_id "TSS221";
CAXLJN010000001.1	StringTie	exon	3448782	3449077	.	.	.	transcript_id "MSTRG.117.1"; gene_id "MSTRG.117"; exon_number "1";
CAXLJN010000001.1	StringTie	transcript	3466477	3466763	.	.	.	transcript_id "MSTRG.118.1"; gene_id "MSTRG.118"; xloc "XLOC_000215"; class_code "u"; tss_id "TSS222";
CAXLJN010000001.1	StringTie	exon	3466477	3466763	.	.	.	transcript_id "MSTRG.118.1"; gene_id "MSTRG.118"; exon_number "1";
CAXLJN010000001.1	StringTie	transcript	3475288	3475572	.	.	.	transcript_id "MSTRG.119.1"; gene_id "MSTRG.119"; xloc "XLOC_000216"; class_code "u"; tss_id "TSS223";
CAXLJN010000001.1	StringTie	exon	3475288	3475572	.	.	.	transcript_id "MSTRG.119.1"; gene_id "MSTRG.119"; exon_number "1";
CAXLJN010000001.1	StringTie	transcript	3548291	3548538	.	.	.	transcript_id "MSTRG.120.1"; gene_id "MSTRG.120"; xloc "XLOC_000217"; class_code "u"; tss_id "TSS224";
CAXLJN010000001.1	StringTie	exon	3548291	3548538	.	.	.	transcript_id "MSTRG.120.1"; gene_id "MSTRG.120"; exon_number "1";
CAXLJN010000001.1	StringTie	transcript	3548983	3549260	.	.	.	transcript_id "MSTRG.121.1"; gene_id "MSTRG.121"; xloc "XLOC_000218"; class_code "u"; tss_id "TSS225";
CAXLJN010000001.1	StringTie	exon	3548983	3549260	.	.	.	transcript_id "MSTRG.121.1"; gene_id "MSTRG.121"; exon_number "1";
CAXLJN010000001.1	StringTie	transcript	3587889	3588089	.	.	.	transcript_id "MSTRG.122.1"; gene_id "MSTRG.122"; xloc "XLOC_000219"; class_code "u"; tss_id "TSS226";
CAXLJN010000001.1	StringTie	exon	3587889	3588089	.	.	.	transcript_id "MSTRG.122.1"; gene_id "MSTRG.122"; exon_number "1";
CAXLJN010000001.1	StringTie	transcript	3605937	3606449	.	.	.	transcript_id "MSTRG.123.1"; gene_id "MSTRG.123"; xloc "XLOC_000220"; class_code "u"; tss_id "TSS227";
CAXLJN010000001.1	StringTie	exon	3605937	3606449	.	.	.	transcript_id "MSTRG.123.1"; gene_id "MSTRG.123"; exon_number "1";
CAXLJN010000001.1	StringTie	transcript	3631309	3631848	.	.	.	transcript_id "MSTRG.125.1"; gene_id "MSTRG.125"; xloc "XLOC_000221"; class_code "u"; tss_id "TSS228";
CAXLJN010000001.1	StringTie	exon	3631309	3631848	.	.	.	transcript_id "MSTRG.125.1"; gene_id "MSTRG.125"; exon_number "1";
CAXLJN010000001.1	StringTie	transcript	3660374	3663395	.	.	.	transcript_id "MSTRG.127.1"; gene_id "MSTRG.127"; xloc "XLOC_000222"; class_code "u"; tss_id "TSS229";
CAXLJN010000001.1	StringTie	exon	3660374	3663395	.	.	.	transcript_id "MSTRG.127.1"; gene_id "MSTRG.127"; exon_number "1";
CAXLJN010000001.1	StringTie	transcript	3670405	3670663	.	.	.	transcript_id "MSTRG.128.1"; gene_id "MSTRG.128"; xloc "XLOC_000223"; class_code "u"; tss_id "TSS230";
CAXLJN010000001.1	StringTie	exon	3670405	3670663	.	.	.	transcript_id "MSTRG.128.1"; gene_id "MSTRG.128"; exon_number "1";
CAXLJN010000001.1	StringTie	transcript	3773600	3774120	.	.	.	transcript_id "MSTRG.129.1"; gene_id "MSTRG.129"; xloc "XLOC_000224"; class_code "u"; tss_id "TSS231";
CAXLJN010000001.1	StringTie	exon	3773600	3774120	.	.	.	transcript_id "MSTRG.129.1"; gene_id "MSTRG.129"; exon_number "1";
CAXLJN010000001.1	StringTie	transcript	3796074	3796497	.	.	.	transcript_id "MSTRG.144.1"; gene_id "MSTRG.144"; xloc "XLOC_000225"; class_code "u"; tss_id "TSS232";
CAXLJN010000001.1	StringTie	exon	3796074	3796497	.	.	.	transcript_id "MSTRG.144.1"; gene_id "MSTRG.144"; exon_number "1";
CAXLJN010000001.1	StringTie	transcript	3805300	3805579	.	.	.	transcript_id "MSTRG.145.1"; gene_id "MSTRG.145"; xloc "XLOC_000226"; class_code "u"; tss_id "TSS233";
CAXLJN010000001.1	StringTie	exon	3805300	3805579	.	.	.	transcript_id "MSTRG.145.1"; gene_id "MSTRG.145"; exon_number "1";
CAXLJN010000001.1	StringTie	transcript	3810441	3810686	.	.	.	transcript_id "MSTRG.140.1"; gene_id "MSTRG.140"; xloc "XLOC_000227"; cmp_ref "PSAT_LOCUS35"; class_code "p"; cmp_ref_gene "PSAT_LOCUS35"; tss_id "TSS234";
CAXLJN010000001.1	StringTie	exon	3810441	3810686	.	.	.	transcript_id "MSTRG.140.1"; gene_id "MSTRG.140"; exon_number "1";
CAXLJN010000001.1	StringTie	transcript	3830329	3830696	.	.	.	transcript_id "MSTRG.141.1"; gene_id "MSTRG.141"; xloc "XLOC_000228"; class_code "u"; tss_id "TSS235";
CAXLJN010000001.1	StringTie	exon	3830329	3830696	.	.	.	transcript_id "MSTRG.141.1"; gene_id "MSTRG.141"; exon_number "1";
CAXLJN010000001.1	StringTie	transcript	3839668	3839964	.	.	.	transcript_id "MSTRG.142.1"; gene_id "MSTRG.142"; xloc "XLOC_000229"; class_code "u"; tss_id "TSS236";
CAXLJN010000001.1	StringTie	exon	3839668	3839964	.	.	.	transcript_id "MSTRG.142.1"; gene_id "MSTRG.142"; exon_number "1";
CAXLJN010000001.1	StringTie	transcript	3893443	3894865	.	.	.	transcript_id "MSTRG.148.1"; gene_id "MSTRG.148"; xloc "XLOC_000230"; class_code "u"; tss_id "TSS237";
CAXLJN010000001.1	StringTie	exon	3893443	3894865	.	.	.	transcript_id "MSTRG.148.1"; gene_id "MSTRG.148"; exon_number "1";
CAXLJN010000001.1	StringTie	transcript	3902804	3903136	.	.	.	transcript_id "MSTRG.149.1"; gene_id "MSTRG.149"; xloc "XLOC_000231"; class_code "u"; tss_id "TSS238";
CAXLJN010000001.1	StringTie	exon	3902804	3903136	.	.	.	transcript_id "MSTRG.149.1"; gene_id "MSTRG.149"; exon_number "1";
CAXLJN010000001.1	StringTie	transcript	3911594	3912623	.	.	.	transcript_id "MSTRG.150.1"; gene_id "MSTRG.150"; xloc "XLOC_000232"; class_code "u"; tss_id "TSS239";
CAXLJN010000001.1	StringTie	exon	3911594	3912623	.	.	.	transcript_id "MSTRG.150.1"; gene_id "MSTRG.150"; exon_number "1";
CAXLJN010000001.1	StringTie	transcript	3925225	3925547	.	.	.	transcript_id "MSTRG.151.1"; gene_id "MSTRG.151"; xloc "XLOC_000233"; class_code "u"; tss_id "TSS240";
CAXLJN010000001.1	StringTie	exon	3925225	3925547	.	.	.	transcript_id "MSTRG.151.1"; gene_id "MSTRG.151"; exon_number "1";
CAXLJN010000001.1	StringTie	transcript	3930101	3931635	.	.	.	transcript_id "MSTRG.152.1"; gene_id "MSTRG.152"; xloc "XLOC_000234"; class_code "u"; tss_id "TSS241";
CAXLJN010000001.1	StringTie	exon	3930101	3931635	.	.	.	transcript_id "MSTRG.152.1"; gene_id "MSTRG.152"; exon_number "1";
CAXLJN010000001.1	StringTie	transcript	3965859	3966111	.	.	.	transcript_id "MSTRG.153.1"; gene_id "MSTRG.153"; xloc "XLOC_000235"; class_code "u"; tss_id "TSS242";
CAXLJN010000001.1	StringTie	exon	3965859	3966111	.	.	.	transcript_id "MSTRG.153.1"; gene_id "MSTRG.153"; exon_number "1";
CAXLJN010000001.1	StringTie	transcript	3974947	3975199	.	.	.	transcript_id "MSTRG.154.1"; gene_id "MSTRG.154"; xloc "XLOC_000236"; class_code "u"; tss_id "TSS243";
CAXLJN010000001.1	StringTie	exon	3974947	3975199	.	.	.	transcript_id "MSTRG.154.1"; gene_id "MSTRG.154"; exon_number "1";
CAXLJN010000001.1	StringTie	transcript	4015041	4015407	.	.	.	transcript_id "MSTRG.155.1"; gene_id "MSTRG.155"; xloc "XLOC_000237"; class_code "u"; tss_id "TSS244";
CAXLJN010000001.1	StringTie	exon	4015041	4015407	.	.	.	transcript_id "MSTRG.155.1"; gene_id "MSTRG.155"; exon_number "1";
CAXLJN010000001.1	StringTie	transcript	4021979	4022984	.	.	.	transcript_id "MSTRG.156.1"; gene_id "MSTRG.156"; xloc "XLOC_000238"; class_code "u"; tss_id "TSS245";
CAXLJN010000001.1	StringTie	exon	4021979	4022984	.	.	.	transcript_id "MSTRG.156.1"; gene_id "MSTRG.156"; exon_number "1";
CAXLJN010000001.1	StringTie	transcript	4037505	4037979	.	.	.	transcript_id "MSTRG.157.1"; gene_id "MSTRG.157"; xloc "XLOC_000239"; class_code "u"; tss_id "TSS246";
CAXLJN010000001.1	StringTie	exon	4037505	4037979	.	.	.	transcript_id "MSTRG.157.1"; gene_id "MSTRG.157"; exon_number "1";
CAXLJN010000001.1	StringTie	transcript	4051834	4052176	.	.	.	transcript_id "MSTRG.158.1"; gene_id "MSTRG.158"; xloc "XLOC_000240"; class_code "u"; tss_id "TSS247";
CAXLJN010000001.1	StringTie	exon	4051834	4052176	.	.	.	transcript_id "MSTRG.158.1"; gene_id "MSTRG.158"; exon_number "1";
CAXLJN010000001.1	StringTie	transcript	4057226	4057443	.	.	.	transcript_id "MSTRG.159.1"; gene_id "MSTRG.159"; xloc "XLOC_000241"; class_code "u"; tss_id "TSS248";
CAXLJN010000001.1	StringTie	exon	4057226	4057443	.	.	.	transcript_id "MSTRG.159.1"; gene_id "MSTRG.159"; exon_number "1";
CAXLJN010000001.1	StringTie	transcript	4153142	4153468	.	.	.	transcript_id "MSTRG.160.1"; gene_id "MSTRG.160"; xloc "XLOC_000242"; class_code "u"; tss_id "TSS249";
CAXLJN010000001.1	StringTie	exon	4153142	4153468	.	.	.	transcript_id "MSTRG.160.1"; gene_id "MSTRG.160"; exon_number "1";
CAXLJN010000001.1	StringTie	transcript	4155210	4156252	.	.	.	transcript_id "MSTRG.163.1"; gene_id "MSTRG.163"; xloc "XLOC_000243"; class_code "u"; tss_id "TSS250";
CAXLJN010000001.1	StringTie	exon	4155210	4156252	.	.	.	transcript_id "MSTRG.163.1"; gene_id "MSTRG.163"; exon_number "1";
CAXLJN010000001.1	StringTie	transcript	4164689	4164922	.	.	.	transcript_id "MSTRG.164.1"; gene_id "MSTRG.164"; xloc "XLOC_000244"; class_code "u"; tss_id "TSS251";
CAXLJN010000001.1	StringTie	exon	4164689	4164922	.	.	.	transcript_id "MSTRG.164.1"; gene_id "MSTRG.164"; exon_number "1";
CAXLJN010000001.1	StringTie	transcript	4171320	4171618	.	.	.	transcript_id "MSTRG.165.1"; gene_id "MSTRG.165"; xloc "XLOC_000245"; class_code "u"; tss_id "TSS252";
CAXLJN010000001.1	StringTie	exon	4171320	4171618	.	.	.	transcript_id "MSTRG.165.1"; gene_id "MSTRG.165"; exon_number "1";
CAXLJN010000001.1	StringTie	transcript	4231839	4232363	.	.	.	transcript_id "MSTRG.166.1"; gene_id "MSTRG.166"; xloc "XLOC_000246"; class_code "u"; tss_id "TSS253";
CAXLJN010000001.1	StringTie	exon	4231839	4232363	.	.	.	transcript_id "MSTRG.166.1"; gene_id "MSTRG.166"; exon_number "1";
CAXLJN010000001.1	StringTie	transcript	4377215	4377554	.	.	.	transcript_id "MSTRG.167.1"; gene_id "MSTRG.167"; xloc "XLOC_000247"; class_code "u"; tss_id "TSS254";
CAXLJN010000001.1	StringTie	exon	4377215	4377554	.	.	.	transcript_id "MSTRG.167.1"; gene_id "MSTRG.167"; exon_number "1";
CAXLJN010000001.1	StringTie	transcript	4391841	4392124	.	.	.	transcript_id "MSTRG.168.1"; gene_id "MSTRG.168"; xloc "XLOC_000248"; class_code "u"; tss_id "TSS255";
CAXLJN010000001.1	StringTie	exon	4391841	4392124	.	.	.	transcript_id "MSTRG.168.1"; gene_id "MSTRG.168"; exon_number "1";
CAXLJN010000001.1	StringTie	transcript	4492529	4492936	.	.	.	transcript_id "MSTRG.169.1"; gene_id "MSTRG.169"; xloc "XLOC_000249"; class_code "u"; tss_id "TSS256";
CAXLJN010000001.1	StringTie	exon	4492529	4492936	.	.	.	transcript_id "MSTRG.169.1"; gene_id "MSTRG.169"; exon_number "1";
CAXLJN010000001.1	StringTie	transcript	4501013	4501423	.	.	.	transcript_id "MSTRG.170.1"; gene_id "MSTRG.170"; xloc "XLOC_000250"; class_code "u"; tss_id "TSS257";
CAXLJN010000001.1	StringTie	exon	4501013	4501423	.	.	.	transcript_id "MSTRG.170.1"; gene_id "MSTRG.170"; exon_number "1";
CAXLJN010000001.1	StringTie	transcript	4543731	4544231	.	.	.	transcript_id "MSTRG.172.1"; gene_id "MSTRG.172"; xloc "XLOC_000251"; class_code "u"; tss_id "TSS258";
CAXLJN010000001.1	StringTie	exon	4543731	4544231	.	.	.	transcript_id "MSTRG.172.1"; gene_id "MSTRG.172"; exon_number "1";
CAXLJN010000001.1	StringTie	transcript	4554587	4555231	.	.	.	transcript_id "MSTRG.173.1"; gene_id "MSTRG.173"; xloc "XLOC_000252"; class_code "u"; tss_id "TSS259";
CAXLJN010000001.1	StringTie	exon	4554587	4555231	.	.	.	transcript_id "MSTRG.173.1"; gene_id "MSTRG.173"; exon_number "1";
CAXLJN010000001.1	StringTie	transcript	4646366	4647332	.	.	.	transcript_id "MSTRG.174.1"; gene_id "MSTRG.174"; xloc "XLOC_000253"; class_code "u"; tss_id "TSS260";
CAXLJN010000001.1	StringTie	exon	4646366	4647332	.	.	.	transcript_id "MSTRG.174.1"; gene_id "MSTRG.174"; exon_number "1";
CAXLJN010000001.1	StringTie	transcript	4655968	4656415	.	.	.	transcript_id "MSTRG.175.1"; gene_id "MSTRG.175"; xloc "XLOC_000254"; class_code "u"; tss_id "TSS261";
CAXLJN010000001.1	StringTie	exon	4655968	4656415	.	.	.	transcript_id "MSTRG.175.1"; gene_id "MSTRG.175"; exon_number "1";
CAXLJN010000001.1	StringTie	transcript	4659238	4660918	.	.	.	transcript_id "MSTRG.176.1"; gene_id "MSTRG.176"; xloc "XLOC_000255"; class_code "u"; tss_id "TSS262";
CAXLJN010000001.1	StringTie	exon	4659238	4660918	.	.	.	transcript_id "MSTRG.176.1"; gene_id "MSTRG.176"; exon_number "1";
CAXLJN010000001.1	StringTie	transcript	4672912	4674317	.	.	.	transcript_id "MSTRG.177.1"; gene_id "MSTRG.177"; xloc "XLOC_000256"; class_code "u"; tss_id "TSS263";
CAXLJN010000001.1	StringTie	exon	4672912	4674317	.	.	.	transcript_id "MSTRG.177.1"; gene_id "MSTRG.177"; exon_number "1";
CAXLJN010000001.1	StringTie	transcript	4680587	4680800	.	.	.	transcript_id "MSTRG.178.1"; gene_id "MSTRG.178"; xloc "XLOC_000257"; class_code "u"; tss_id "TSS264";
CAXLJN010000001.1	StringTie	exon	4680587	4680800	.	.	.	transcript_id "MSTRG.178.1"; gene_id "MSTRG.178"; exon_number "1";
CAXLJN010000001.1	StringTie	transcript	4722050	4722348	.	.	.	transcript_id "MSTRG.179.1"; gene_id "MSTRG.179"; xloc "XLOC_000258"; class_code "u"; tss_id "TSS265";
CAXLJN010000001.1	StringTie	exon	4722050	4722348	.	.	.	transcript_id "MSTRG.179.1"; gene_id "MSTRG.179"; exon_number "1";
CAXLJN010000001.1	StringTie	transcript	4731574	4732055	.	.	.	transcript_id "MSTRG.180.1"; gene_id "MSTRG.180"; xloc "XLOC_000259"; class_code "u"; tss_id "TSS266";
CAXLJN010000001.1	StringTie	exon	4731574	4732055	.	.	.	transcript_id "MSTRG.180.1"; gene_id "MSTRG.180"; exon_number "1";
CAXLJN010000001.1	StringTie	transcript	4911117	4911683	.	.	.	transcript_id "MSTRG.181.1"; gene_id "MSTRG.181"; xloc "XLOC_000260"; class_code "u"; tss_id "TSS267";
CAXLJN010000001.1	StringTie	exon	4911117	4911683	.	.	.	transcript_id "MSTRG.181.1"; gene_id "MSTRG.181"; exon_number "1";
CAXLJN010000001.1	StringTie	transcript	4920890	4921456	.	.	.	transcript_id "MSTRG.182.1"; gene_id "MSTRG.182"; xloc "XLOC_000261"; class_code "u"; tss_id "TSS268";
CAXLJN010000001.1	StringTie	exon	4920890	4921456	.	.	.	transcript_id "MSTRG.182.1"; gene_id "MSTRG.182"; exon_number "1";
CAXLJN010000001.1	StringTie	transcript	4930496	4930928	.	.	.	transcript_id "MSTRG.183.1"; gene_id "MSTRG.183"; xloc "XLOC_000262"; class_code "u"; tss_id "TSS269";
CAXLJN010000001.1	StringTie	exon	4930496	4930928	.	.	.	transcript_id "MSTRG.183.1"; gene_id "MSTRG.183"; exon_number "1";
CAXLJN010000001.1	StringTie	transcript	4932917	4933549	.	.	.	transcript_id "MSTRG.184.1"; gene_id "MSTRG.184"; xloc "XLOC_000263"; class_code "u"; tss_id "TSS270";
CAXLJN010000001.1	StringTie	exon	4932917	4933549	.	.	.	transcript_id "MSTRG.184.1"; gene_id "MSTRG.184"; exon_number "1";
CAXLJN010000001.1	StringTie	transcript	4934521	4935109	.	.	.	transcript_id "MSTRG.185.1"; gene_id "MSTRG.185"; xloc "XLOC_000264"; class_code "u"; tss_id "TSS271";
CAXLJN010000001.1	StringTie	exon	4934521	4935109	.	.	.	transcript_id "MSTRG.185.1"; gene_id "MSTRG.185"; exon_number "1";
CAXLJN010000001.1	StringTie	transcript	5004553	5005252	.	.	.	transcript_id "MSTRG.186.1"; gene_id "MSTRG.186"; xloc "XLOC_000265"; class_code "u"; tss_id "TSS272";
CAXLJN010000001.1	StringTie	exon	5004553	5005252	.	.	.	transcript_id "MSTRG.186.1"; gene_id "MSTRG.186"; exon_number "1";
CAXLJN010000001.1	StringTie	transcript	5012592	5013382	.	.	.	transcript_id "MSTRG.187.1"; gene_id "MSTRG.187"; xloc "XLOC_000266"; class_code "u"; tss_id "TSS273";
CAXLJN010000001.1	StringTie	exon	5012592	5013382	.	.	.	transcript_id "MSTRG.187.1"; gene_id "MSTRG.187"; exon_number "1";
CAXLJN010000001.1	StringTie	transcript	5017105	5017467	.	.	.	transcript_id "MSTRG.188.1"; gene_id "MSTRG.188"; xloc "XLOC_000267"; class_code "u"; tss_id "TSS274";
CAXLJN010000001.1	StringTie	exon	5017105	5017467	.	.	.	transcript_id "MSTRG.188.1"; gene_id "MSTRG.188"; exon_number "1";
CAXLJN010000001.1	StringTie	transcript	5095986	5096205	.	.	.	transcript_id "MSTRG.189.1"; gene_id "MSTRG.189"; xloc "XLOC_000268"; class_code "u"; tss_id "TSS275";
CAXLJN010000001.1	StringTie	exon	5095986	5096205	.	.	.	transcript_id "MSTRG.189.1"; gene_id "MSTRG.189"; exon_number "1";
CAXLJN010000001.1	StringTie	transcript	5100331	5100579	.	.	.	transcript_id "MSTRG.190.1"; gene_id "MSTRG.190"; xloc "XLOC_000269"; class_code "u"; tss_id "TSS276";
CAXLJN010000001.1	StringTie	exon	5100331	5100579	.	.	.	transcript_id "MSTRG.190.1"; gene_id "MSTRG.190"; exon_number "1";
CAXLJN010000001.1	StringTie	transcript	5121462	5121759	.	.	.	transcript_id "MSTRG.192.1"; gene_id "MSTRG.192"; xloc "XLOC_000270"; class_code "u"; tss_id "TSS277";
CAXLJN010000001.1	StringTie	exon	5121462	5121759	.	.	.	transcript_id "MSTRG.192.1"; gene_id "MSTRG.192"; exon_number "1";
CAXLJN010000001.1	StringTie	transcript	5133891	5134380	.	.	.	transcript_id "MSTRG.193.1"; gene_id "MSTRG.193"; xloc "XLOC_000271"; class_code "u"; tss_id "TSS278";
CAXLJN010000001.1	StringTie	exon	5133891	5134380	.	.	.	transcript_id "MSTRG.193.1"; gene_id "MSTRG.193"; exon_number "1";
CAXLJN010000001.1	StringTie	transcript	5554493	5554826	.	.	.	transcript_id "MSTRG.194.1"; gene_id "MSTRG.194"; xloc "XLOC_000272"; class_code "u"; tss_id "TSS279";
CAXLJN010000001.1	StringTie	exon	5554493	5554826	.	.	.	transcript_id "MSTRG.194.1"; gene_id "MSTRG.194"; exon_number "1";
CAXLJN010000001.1	StringTie	transcript	5564234	5565698	.	.	.	transcript_id "MSTRG.197.1"; gene_id "MSTRG.197"; xloc "XLOC_000273"; class_code "u"; tss_id "TSS280";
CAXLJN010000001.1	StringTie	exon	5564234	5565698	.	.	.	transcript_id "MSTRG.197.1"; gene_id "MSTRG.197"; exon_number "1";
CAXLJN010000002.1	StringTie	transcript	16	458	.	.	.	transcript_id "MSTRG.198.1"; gene_id "MSTRG.198"; xloc "XLOC_000274"; class_code "u"; tss_id "TSS281";
CAXLJN010000002.1	StringTie	exon	16	458	.	.	.	transcript_id "MSTRG.198.1"; gene_id "MSTRG.198"; exon_number "1";
CAXLJN010000003.1	StringTie	transcript	17	2250	.	.	.	transcript_id "MSTRG.200.1"; gene_id "MSTRG.200"; xloc "XLOC_000275"; class_code "u"; tss_id "TSS282";
CAXLJN010000003.1	StringTie	exon	17	2250	.	.	.	transcript_id "MSTRG.200.1"; gene_id "MSTRG.200"; exon_number "1";
CAXLJN010000004.1	StringTie	transcript	14	521	.	.	.	transcript_id "MSTRG.201.1"; gene_id "MSTRG.201"; xloc "XLOC_000276"; class_code "u"; tss_id "TSS283";
CAXLJN010000004.1	StringTie	exon	14	521	.	.	.	transcript_id "MSTRG.201.1"; gene_id "MSTRG.201"; exon_number "1";
CAXLJN010000005.1	StringTie	transcript	2438	2880	.	.	.	transcript_id "MSTRG.202.1"; gene_id "MSTRG.202"; xloc "XLOC_000277"; class_code "u"; tss_id "TSS284";
CAXLJN010000005.1	StringTie	exon	2438	2880	.	.	.	transcript_id "MSTRG.202.1"; gene_id "MSTRG.202"; exon_number "1";
CAXLJN010000008.1	StringTie	transcript	1993	2568	.	.	.	transcript_id "MSTRG.203.1"; gene_id "MSTRG.203"; xloc "XLOC_000278"; class_code "u"; tss_id "TSS285";
CAXLJN010000008.1	StringTie	exon	1993	2568	.	.	.	transcript_id "MSTRG.203.1"; gene_id "MSTRG.203"; exon_number "1";
CAXLJN010000009.1	StringTie	transcript	325	839	.	.	.	transcript_id "MSTRG.204.1"; gene_id "MSTRG.204"; xloc "XLOC_000279"; class_code "u"; tss_id "TSS286";
CAXLJN010000009.1	StringTie	exon	325	839	.	.	.	transcript_id "MSTRG.204.1"; gene_id "MSTRG.204"; exon_number "1";
CAXLJN010000010.1	StringTie	transcript	320	1072	.	.	.	transcript_id "MSTRG.205.1"; gene_id "MSTRG.205"; xloc "XLOC_000280"; class_code "u"; tss_id "TSS287";
CAXLJN010000010.1	StringTie	exon	320	1072	.	.	.	transcript_id "MSTRG.205.1"; gene_id "MSTRG.205"; exon_number "1";
CAXLJN010000010.1	StringTie	transcript	13446	13855	.	.	.	transcript_id "MSTRG.206.1"; gene_id "MSTRG.206"; xloc "XLOC_000281"; class_code "u"; tss_id "TSS288";
CAXLJN010000010.1	StringTie	exon	13446	13855	.	.	.	transcript_id "MSTRG.206.1"; gene_id "MSTRG.206"; exon_number "1";
CAXLJN010000010.1	StringTie	transcript	14201	14545	.	.	.	transcript_id "MSTRG.207.1"; gene_id "MSTRG.207"; xloc "XLOC_000282"; class_code "u"; tss_id "TSS289";
CAXLJN010000010.1	StringTie	exon	14201	14545	.	.	.	transcript_id "MSTRG.207.1"; gene_id "MSTRG.207"; exon_number "1";
CAXLJN010000014.1	StringTie	transcript	9377	10308	.	.	.	transcript_id "MSTRG.208.1"; gene_id "MSTRG.208"; xloc "XLOC_000283"; class_code "u"; tss_id "TSS290";
CAXLJN010000014.1	StringTie	exon	9377	10308	.	.	.	transcript_id "MSTRG.208.1"; gene_id "MSTRG.208"; exon_number "1";
CAXLJN010000014.1	StringTie	transcript	10739	10971	.	.	.	transcript_id "MSTRG.209.1"; gene_id "MSTRG.209"; xloc "XLOC_000284"; class_code "u"; tss_id "TSS291";
CAXLJN010000014.1	StringTie	exon	10739	10971	.	.	.	transcript_id "MSTRG.209.1"; gene_id "MSTRG.209"; exon_number "1";
CAXLJN010000014.1	StringTie	transcript	18988	19526	.	.	.	transcript_id "MSTRG.210.1"; gene_id "MSTRG.210"; xloc "XLOC_000285"; class_code "u"; tss_id "TSS292";
CAXLJN010000014.1	StringTie	exon	18988	19526	.	.	.	transcript_id "MSTRG.210.1"; gene_id "MSTRG.210"; exon_number "1";
CAXLJN010000015.1	StringTie	transcript	14461	15167	.	.	.	transcript_id "MSTRG.211.1"; gene_id "MSTRG.211"; xloc "XLOC_000286"; class_code "u"; tss_id "TSS293";
CAXLJN010000015.1	StringTie	exon	14461	15167	.	.	.	transcript_id "MSTRG.211.1"; gene_id "MSTRG.211"; exon_number "1";
CAXLJN010000015.1	StringTie	transcript	24703	25262	.	.	.	transcript_id "MSTRG.212.1"; gene_id "MSTRG.212"; xloc "XLOC_000287"; class_code "u"; tss_id "TSS294";
CAXLJN010000015.1	StringTie	exon	24703	25262	.	.	.	transcript_id "MSTRG.212.1"; gene_id "MSTRG.212"; exon_number "1";
CAXLJN010000016.1	StringTie	transcript	3017883	3021666	.	+	.	transcript_id "MSTRG.215.1"; gene_id "MSTRG.215"; xloc "XLOC_000288"; class_code "u"; tss_id "TSS295";
CAXLJN010000016.1	StringTie	exon	3017883	3018420	.	+	.	transcript_id "MSTRG.215.1"; gene_id "MSTRG.215"; exon_number "1";
CAXLJN010000016.1	StringTie	exon	3019350	3019410	.	+	.	transcript_id "MSTRG.215.1"; gene_id "MSTRG.215"; exon_number "2";
CAXLJN010000016.1	StringTie	exon	3019991	3020225	.	+	.	transcript_id "MSTRG.215.1"; gene_id "MSTRG.215"; exon_number "3";
CAXLJN010000016.1	StringTie	exon	3020905	3021143	.	+	.	transcript_id "MSTRG.215.1"; gene_id "MSTRG.215"; exon_number "4";
CAXLJN010000016.1	StringTie	exon	3021450	3021666	.	+	.	transcript_id "MSTRG.215.1"; gene_id "MSTRG.215"; exon_number "5";
CAXLJN010000016.1	StringTie	transcript	3022069	3022517	.	+	.	transcript_id "MSTRG.214.1"; gene_id "MSTRG.214"; xloc "XLOC_000289"; class_code "u"; tss_id "TSS296";
CAXLJN010000016.1	StringTie	exon	3022069	3022158	.	+	.	transcript_id "MSTRG.214.1"; gene_id "MSTRG.214"; exon_number "1";
CAXLJN010000016.1	StringTie	exon	3022240	3022313	.	+	.	transcript_id "MSTRG.214.1"; gene_id "MSTRG.214"; exon_number "2";
CAXLJN010000016.1	StringTie	exon	3022387	3022517	.	+	.	transcript_id "MSTRG.214.1"; gene_id "MSTRG.214"; exon_number "3";
CAXLJN010000016.1	EMBL	transcript	5251749	5252072	.	+	.	transcript_id "PSAT_LOCUS100-2"; gene_id "PSAT_LOCUS100"; gene_name "PSAT_LOCUS100"; xloc "XLOC_000290"; ref_gene_id "PSAT_LOCUS100"; cmp_ref "PSAT_LOCUS100-2"; class_code "="; tss_id "TSS297";
CAXLJN010000016.1	EMBL	exon	5251749	5252072	.	+	.	transcript_id "PSAT_LOCUS100-2"; gene_id "PSAT_LOCUS100"; exon_number "1";
CAXLJN010000016.1	EMBL	transcript	5251749	5252311	.	+	.	transcript_id "PSAT_LOCUS100"; gene_id "PSAT_LOCUS100"; gene_name "PSAT_LOCUS100"; xloc "XLOC_000290"; ref_gene_id "PSAT_LOCUS100"; cmp_ref "PSAT_LOCUS100"; class_code "="; tss_id "TSS297";
CAXLJN010000016.1	EMBL	exon	5251749	5252034	.	+	.	transcript_id "PSAT_LOCUS100"; gene_id "PSAT_LOCUS100"; exon_number "1";
CAXLJN010000016.1	EMBL	exon	5252160	5252311	.	+	.	transcript_id "PSAT_LOCUS100"; gene_id "PSAT_LOCUS100"; exon_number "2";
CAXLJN010000016.1	EMBL	transcript	5252105	5252311	.	+	.	transcript_id "PSAT_LOCUS101"; gene_id "PSAT_LOCUS101"; gene_name "PSAT_LOCUS101"; xloc "XLOC_000290"; ref_gene_id "PSAT_LOCUS101"; cmp_ref "PSAT_LOCUS101"; class_code "="; tss_id "TSS298";
CAXLJN010000016.1	EMBL	exon	5252105	5252311	.	+	.	transcript_id "PSAT_LOCUS101"; gene_id "PSAT_LOCUS101"; exon_number "1";
CAXLJN010000016.1	EMBL	transcript	5252488	5253434	.	+	.	transcript_id "PSAT_LOCUS102"; gene_id "PSAT_LOCUS102"; gene_name "PSAT_LOCUS102"; xloc "XLOC_000291"; ref_gene_id "PSAT_LOCUS102"; cmp_ref "PSAT_LOCUS102"; class_code "="; tss_id "TSS299";
CAXLJN010000016.1	EMBL	exon	5252488	5252617	.	+	.	transcript_id "PSAT_LOCUS102"; gene_id "PSAT_LOCUS102"; exon_number "1";
CAXLJN010000016.1	EMBL	exon	5252850	5252905	.	+	.	transcript_id "PSAT_LOCUS102"; gene_id "PSAT_LOCUS102"; exon_number "2";
CAXLJN010000016.1	EMBL	exon	5253234	5253434	.	+	.	transcript_id "PSAT_LOCUS102"; gene_id "PSAT_LOCUS102"; exon_number "3";
CAXLJN010000016.1	EMBL	transcript	5274352	5279835	.	+	.	transcript_id "PSAT_LOCUS105"; gene_id "PSAT_LOCUS105"; gene_name "PSAT_LOCUS105"; xloc "XLOC_000292"; ref_gene_id "PSAT_LOCUS105"; cmp_ref "PSAT_LOCUS105"; class_code "="; tss_id "TSS300";
CAXLJN010000016.1	EMBL	exon	5274352	5279835	.	+	.	transcript_id "PSAT_LOCUS105"; gene_id "PSAT_LOCUS105"; exon_number "1";
CAXLJN010000016.1	EMBL	transcript	5288808	5289131	.	+	.	transcript_id "PSAT_LOCUS109"; gene_id "PSAT_LOCUS109"; gene_name "PSAT_LOCUS109"; xloc "XLOC_000293"; ref_gene_id "PSAT_LOCUS109"; cmp_ref "PSAT_LOCUS109"; class_code "="; tss_id "TSS301";
CAXLJN010000016.1	EMBL	exon	5288808	5289131	.	+	.	transcript_id "PSAT_LOCUS109"; gene_id "PSAT_LOCUS109"; exon_number "1";
CAXLJN010000016.1	EMBL	transcript	5299763	5300161	.	+	.	transcript_id "PSAT_LOCUS111"; gene_id "PSAT_LOCUS111"; gene_name "PSAT_LOCUS111"; xloc "XLOC_000294"; ref_gene_id "PSAT_LOCUS111"; cmp_ref "PSAT_LOCUS111"; class_code "="; tss_id "TSS302";
CAXLJN010000016.1	EMBL	exon	5299763	5300161	.	+	.	transcript_id "PSAT_LOCUS111"; gene_id "PSAT_LOCUS111"; exon_number "1";
CAXLJN010000016.1	EMBL	transcript	5300776	5302197	.	+	.	transcript_id "PSAT_LOCUS112"; gene_id "PSAT_LOCUS112"; gene_name "PSAT_LOCUS112"; xloc "XLOC_000295"; ref_gene_id "PSAT_LOCUS112"; cmp_ref "PSAT_LOCUS112"; class_code "="; tss_id "TSS303";
CAXLJN010000016.1	EMBL	exon	5300776	5302197	.	+	.	transcript_id "PSAT_LOCUS112"; gene_id "PSAT_LOCUS112"; exon_number "1";
CAXLJN010000016.1	StringTie	transcript	5313708	5314178	.	+	.	transcript_id "PSAT_LOCUS116"; gene_id "MSTRG.222"; gene_name "PSAT_LOCUS116"; xloc "XLOC_000296"; ref_gene_id "PSAT_LOCUS116"; cmp_ref "PSAT_LOCUS116"; class_code "="; tss_id "TSS304";
CAXLJN010000016.1	StringTie	exon	5313708	5314178	.	+	.	transcript_id "PSAT_LOCUS116"; gene_id "MSTRG.222"; exon_number "1";
CAXLJN010000016.1	StringTie	transcript	5315828	5316442	.	+	.	transcript_id "PSAT_LOCUS117"; gene_id "MSTRG.223"; gene_name "PSAT_LOCUS117"; xloc "XLOC_000297"; ref_gene_id "PSAT_LOCUS117"; cmp_ref "PSAT_LOCUS117"; class_code "="; tss_id "TSS305";
CAXLJN010000016.1	StringTie	exon	5315828	5316442	.	+	.	transcript_id "PSAT_LOCUS117"; gene_id "MSTRG.223"; exon_number "1";
CAXLJN010000016.1	StringTie	transcript	5322823	5323962	.	+	.	transcript_id "PSAT_LOCUS118"; gene_id "MSTRG.224"; gene_name "PSAT_LOCUS118"; xloc "XLOC_000298"; ref_gene_id "PSAT_LOCUS118"; cmp_ref "PSAT_LOCUS118"; class_code "="; tss_id "TSS306";
CAXLJN010000016.1	StringTie	exon	5322823	5323962	.	+	.	transcript_id "PSAT_LOCUS118"; gene_id "MSTRG.224"; exon_number "1";
CAXLJN010000016.1	EMBL	transcript	5350158	5350628	.	+	.	transcript_id "PSAT_LOCUS124"; gene_id "PSAT_LOCUS124"; gene_name "PSAT_LOCUS124"; xloc "XLOC_000299"; ref_gene_id "PSAT_LOCUS124"; cmp_ref "PSAT_LOCUS124"; class_code "="; tss_id "TSS307";
CAXLJN010000016.1	EMBL	exon	5350158	5350628	.	+	.	transcript_id "PSAT_LOCUS124"; gene_id "PSAT_LOCUS124"; exon_number "1";
CAXLJN010000016.1	EMBL	transcript	5350715	5351485	.	+	.	transcript_id "PSAT_LOCUS125"; gene_id "PSAT_LOCUS125"; gene_name "PSAT_LOCUS125"; xloc "XLOC_000300"; ref_gene_id "PSAT_LOCUS125"; cmp_ref "PSAT_LOCUS125"; class_code "="; tss_id "TSS308";
CAXLJN010000016.1	EMBL	exon	5350715	5351485	.	+	.	transcript_id "PSAT_LOCUS125"; gene_id "PSAT_LOCUS125"; exon_number "1";
CAXLJN010000016.1	EMBL	transcript	5393815	5394946	.	+	.	transcript_id "PSAT_LOCUS133-2"; gene_id "PSAT_LOCUS133"; gene_name "PSAT_LOCUS133"; xloc "XLOC_000301"; ref_gene_id "PSAT_LOCUS133"; cmp_ref "PSAT_LOCUS133-2"; class_code "="; tss_id "TSS309";
CAXLJN010000016.1	EMBL	exon	5393815	5394189	.	+	.	transcript_id "PSAT_LOCUS133-2"; gene_id "PSAT_LOCUS133"; exon_number "1";
CAXLJN010000016.1	EMBL	exon	5394712	5394946	.	+	.	transcript_id "PSAT_LOCUS133-2"; gene_id "PSAT_LOCUS133"; exon_number "2";
CAXLJN010000016.1	EMBL	transcript	5393815	5394946	.	+	.	transcript_id "PSAT_LOCUS133"; gene_id "PSAT_LOCUS133"; gene_name "PSAT_LOCUS133"; xloc "XLOC_000301"; ref_gene_id "PSAT_LOCUS133"; cmp_ref "PSAT_LOCUS133"; class_code "="; tss_id "TSS309";
CAXLJN010000016.1	EMBL	exon	5393815	5394179	.	+	.	transcript_id "PSAT_LOCUS133"; gene_id "PSAT_LOCUS133"; exon_number "1";
CAXLJN010000016.1	EMBL	exon	5394712	5394946	.	+	.	transcript_id "PSAT_LOCUS133"; gene_id "PSAT_LOCUS133"; exon_number "2";
CAXLJN010000016.1	EMBL	transcript	5404751	5405882	.	+	.	transcript_id "PSAT_LOCUS134-2"; gene_id "PSAT_LOCUS134"; gene_name "PSAT_LOCUS134"; xloc "XLOC_000302"; ref_gene_id "PSAT_LOCUS134"; cmp_ref "PSAT_LOCUS134-2"; class_code "="; tss_id "TSS310";
CAXLJN010000016.1	EMBL	exon	5404751	5405125	.	+	.	transcript_id "PSAT_LOCUS134-2"; gene_id "PSAT_LOCUS134"; exon_number "1";
CAXLJN010000016.1	EMBL	exon	5405648	5405882	.	+	.	transcript_id "PSAT_LOCUS134-2"; gene_id "PSAT_LOCUS134"; exon_number "2";
CAXLJN010000016.1	EMBL	transcript	5404751	5405882	.	+	.	transcript_id "PSAT_LOCUS134"; gene_id "PSAT_LOCUS134"; gene_name "PSAT_LOCUS134"; xloc "XLOC_000302"; ref_gene_id "PSAT_LOCUS134"; cmp_ref "PSAT_LOCUS134"; class_code "="; tss_id "TSS310";
CAXLJN010000016.1	EMBL	exon	5404751	5405115	.	+	.	transcript_id "PSAT_LOCUS134"; gene_id "PSAT_LOCUS134"; exon_number "1";
CAXLJN010000016.1	EMBL	exon	5405648	5405882	.	+	.	transcript_id "PSAT_LOCUS134"; gene_id "PSAT_LOCUS134"; exon_number "2";
CAXLJN010000016.1	EMBL	transcript	5411088	5412614	.	+	.	transcript_id "PSAT_LOCUS135"; gene_id "PSAT_LOCUS135"; gene_name "PSAT_LOCUS135"; xloc "XLOC_000303"; ref_gene_id "PSAT_LOCUS135"; cmp_ref "PSAT_LOCUS135"; class_code "="; tss_id "TSS311";
CAXLJN010000016.1	EMBL	exon	5411088	5412614	.	+	.	transcript_id "PSAT_LOCUS135"; gene_id "PSAT_LOCUS135"; exon_number "1";
CAXLJN010000016.1	EMBL	transcript	5413219	5415048	.	+	.	transcript_id "PSAT_LOCUS136"; gene_id "PSAT_LOCUS136"; gene_name "PSAT_LOCUS136"; xloc "XLOC_000304"; ref_gene_id "PSAT_LOCUS136"; cmp_ref "PSAT_LOCUS136"; class_code "="; tss_id "TSS312";
CAXLJN010000016.1	EMBL	exon	5413219	5413406	.	+	.	transcript_id "PSAT_LOCUS136"; gene_id "PSAT_LOCUS136"; exon_number "1";
CAXLJN010000016.1	EMBL	exon	5414379	5415048	.	+	.	transcript_id "PSAT_LOCUS136"; gene_id "PSAT_LOCUS136"; exon_number "2";
CAXLJN010000016.1	EMBL	transcript	5415929	5416453	.	+	.	transcript_id "PSAT_LOCUS137"; gene_id "PSAT_LOCUS137"; gene_name "PSAT_LOCUS137"; xloc "XLOC_000305"; ref_gene_id "PSAT_LOCUS137"; cmp_ref "PSAT_LOCUS137"; class_code "="; tss_id "TSS313";
CAXLJN010000016.1	EMBL	exon	5415929	5416453	.	+	.	transcript_id "PSAT_LOCUS137"; gene_id "PSAT_LOCUS137"; exon_number "1";
CAXLJN010000016.1	EMBL	transcript	5450527	5455209	.	+	.	transcript_id "PSAT_LOCUS144"; gene_id "PSAT_LOCUS144"; gene_name "PSAT_LOCUS144"; xloc "XLOC_000306"; ref_gene_id "PSAT_LOCUS144"; cmp_ref "PSAT_LOCUS144"; class_code "="; tss_id "TSS314";
CAXLJN010000016.1	EMBL	exon	5450527	5455209	.	+	.	transcript_id "PSAT_LOCUS144"; gene_id "PSAT_LOCUS144"; exon_number "1";
CAXLJN010000016.1	EMBL	transcript	5465895	5466956	.	+	.	transcript_id "PSAT_LOCUS148"; gene_id "PSAT_LOCUS148"; gene_name "PSAT_LOCUS148"; xloc "XLOC_000307"; ref_gene_id "PSAT_LOCUS148"; cmp_ref "PSAT_LOCUS148"; class_code "="; tss_id "TSS315";
CAXLJN010000016.1	EMBL	exon	5465895	5466956	.	+	.	transcript_id "PSAT_LOCUS148"; gene_id "PSAT_LOCUS148"; exon_number "1";
CAXLJN010000016.1	EMBL	transcript	5467102	5468325	.	+	.	transcript_id "PSAT_LOCUS149-4"; gene_id "PSAT_LOCUS149"; gene_name "PSAT_LOCUS149"; xloc "XLOC_000308"; ref_gene_id "PSAT_LOCUS149"; contained_in "PSAT_LOCUS149"; cmp_ref "PSAT_LOCUS149-4"; class_code "="; tss_id "TSS316";
CAXLJN010000016.1	EMBL	exon	5467102	5468325	.	+	.	transcript_id "PSAT_LOCUS149-4"; gene_id "PSAT_LOCUS149"; exon_number "1";
CAXLJN010000016.1	EMBL	transcript	5467102	5468325	.	+	.	transcript_id "PSAT_LOCUS149"; gene_id "PSAT_LOCUS149"; gene_name "PSAT_LOCUS149"; xloc "XLOC_000308"; ref_gene_id "PSAT_LOCUS149"; cmp_ref "PSAT_LOCUS149-4"; class_code "="; tss_id "TSS316";
CAXLJN010000016.1	EMBL	exon	5467102	5468325	.	+	.	transcript_id "PSAT_LOCUS149"; gene_id "PSAT_LOCUS149"; exon_number "1";
CAXLJN010000016.1	EMBL	transcript	5467372	5468325	.	+	.	transcript_id "PSAT_LOCUS149-2"; gene_id "PSAT_LOCUS149"; gene_name "PSAT_LOCUS149"; xloc "XLOC_000308"; ref_gene_id "PSAT_LOCUS149"; contained_in "PSAT_LOCUS149"; cmp_ref "PSAT_LOCUS149-2"; class_code "="; tss_id "TSS317";
CAXLJN010000016.1	EMBL	exon	5467372	5468325	.	+	.	transcript_id "PSAT_LOCUS149-2"; gene_id "PSAT_LOCUS149"; exon_number "1";
CAXLJN010000016.1	EMBL	transcript	5467969	5468325	.	+	.	transcript_id "PSAT_LOCUS149-3"; gene_id "PSAT_LOCUS149"; gene_name "PSAT_LOCUS149"; xloc "XLOC_000308"; ref_gene_id "PSAT_LOCUS149"; contained_in "PSAT_LOCUS149-2"; cmp_ref "PSAT_LOCUS149-3"; class_code "="; tss_id "TSS318";
CAXLJN010000016.1	EMBL	exon	5467969	5468325	.	+	.	transcript_id "PSAT_LOCUS149-3"; gene_id "PSAT_LOCUS149"; exon_number "1";
CAXLJN010000016.1	StringTie	transcript	5471015	5471603	.	+	.	transcript_id "MSTRG.217.1"; gene_id "MSTRG.217"; xloc "XLOC_000309"; class_code "u"; tss_id "TSS319";
CAXLJN010000016.1	StringTie	exon	5471015	5471603	.	+	.	transcript_id "MSTRG.217.1"; gene_id "MSTRG.217"; exon_number "1";
CAXLJN010000016.1	StringTie	transcript	5471747	5471953	.	+	.	transcript_id "PSAT_LOCUS150"; gene_id "MSTRG.218"; gene_name "PSAT_LOCUS150"; xloc "XLOC_000310"; ref_gene_id "PSAT_LOCUS150"; cmp_ref "PSAT_LOCUS150"; class_code "="; tss_id "TSS320";
CAXLJN010000016.1	StringTie	exon	5471747	5471953	.	+	.	transcript_id "PSAT_LOCUS150"; gene_id "MSTRG.218"; exon_number "1";
CAXLJN010000016.1	StringTie	transcript	5472130	5473859	.	+	.	transcript_id "PSAT_LOCUS151"; gene_id "MSTRG.229"; gene_name "PSAT_LOCUS151"; xloc "XLOC_000311"; ref_gene_id "PSAT_LOCUS151"; cmp_ref "PSAT_LOCUS151"; class_code "="; tss_id "TSS321";
CAXLJN010000016.1	StringTie	exon	5472130	5472259	.	+	.	transcript_id "PSAT_LOCUS151"; gene_id "MSTRG.229"; exon_number "1";
CAXLJN010000016.1	StringTie	exon	5472492	5472567	.	+	.	transcript_id "PSAT_LOCUS151"; gene_id "MSTRG.229"; exon_number "2";
CAXLJN010000016.1	StringTie	exon	5472734	5473859	.	+	.	transcript_id "PSAT_LOCUS151"; gene_id "MSTRG.229"; exon_number "3";
CAXLJN010000016.1	StringTie	transcript	5472257	5473859	.	+	.	transcript_id "MSTRG.229.2"; gene_id "MSTRG.229"; gene_name "PSAT_LOCUS151"; xloc "XLOC_000311"; ref_gene_id "PSAT_LOCUS151"; cmp_ref "PSAT_LOCUS151"; class_code "m"; tss_id "TSS322";
CAXLJN010000016.1	StringTie	exon	5472257	5473859	.	+	.	transcript_id "MSTRG.229.2"; gene_id "MSTRG.229"; exon_number "1";
CAXLJN010000016.1	StringTie	transcript	5472259	5473859	.	+	.	transcript_id "MSTRG.229.3"; gene_id "MSTRG.229"; gene_name "PSAT_LOCUS151"; xloc "XLOC_000311"; ref_gene_id "PSAT_LOCUS151"; cmp_ref "PSAT_LOCUS151"; class_code "m"; tss_id "TSS322";
CAXLJN010000016.1	StringTie	exon	5472259	5472259	.	+	.	transcript_id "MSTRG.229.3"; gene_id "MSTRG.229"; exon_number "1";
CAXLJN010000016.1	StringTie	exon	5472492	5473859	.	+	.	transcript_id "MSTRG.229.3"; gene_id "MSTRG.229"; exon_number "2";
CAXLJN010000016.1	EMBL	transcript	5482622	5484898	.	+	.	transcript_id "PSAT_LOCUS153"; gene_id "PSAT_LOCUS153"; gene_name "PSAT_LOCUS153"; xloc "XLOC_000312"; ref_gene_id "PSAT_LOCUS153"; cmp_ref "PSAT_LOCUS153"; class_code "="; tss_id "TSS323";
CAXLJN010000016.1	EMBL	exon	5482622	5484898	.	+	.	transcript_id "PSAT_LOCUS153"; gene_id "PSAT_LOCUS153"; exon_number "1";
CAXLJN010000016.1	EMBL	transcript	5484924	5486033	.	+	.	transcript_id "PSAT_LOCUS154"; gene_id "PSAT_LOCUS154"; gene_name "PSAT_LOCUS154"; xloc "XLOC_000313"; ref_gene_id "PSAT_LOCUS154"; cmp_ref "PSAT_LOCUS154"; class_code "="; tss_id "TSS324";
CAXLJN010000016.1	EMBL	exon	5484924	5486033	.	+	.	transcript_id "PSAT_LOCUS154"; gene_id "PSAT_LOCUS154"; exon_number "1";
CAXLJN010000016.1	EMBL	transcript	5486096	5487154	.	+	.	transcript_id "PSAT_LOCUS155"; gene_id "PSAT_LOCUS155"; gene_name "PSAT_LOCUS155"; xloc "XLOC_000314"; ref_gene_id "PSAT_LOCUS155"; cmp_ref "PSAT_LOCUS155"; class_code "="; tss_id "TSS325";
CAXLJN010000016.1	EMBL	exon	5486096	5487154	.	+	.	transcript_id "PSAT_LOCUS155"; gene_id "PSAT_LOCUS155"; exon_number "1";
CAXLJN010000016.1	EMBL	transcript	5487341	5487643	.	+	.	transcript_id "PSAT_LOCUS156"; gene_id "PSAT_LOCUS156"; gene_name "PSAT_LOCUS156"; xloc "XLOC_000315"; ref_gene_id "PSAT_LOCUS156"; cmp_ref "PSAT_LOCUS156"; class_code "="; tss_id "TSS326";
CAXLJN010000016.1	EMBL	exon	5487341	5487643	.	+	.	transcript_id "PSAT_LOCUS156"; gene_id "PSAT_LOCUS156"; exon_number "1";
CAXLJN010000016.1	EMBL	transcript	5506010	5511493	.	+	.	transcript_id "PSAT_LOCUS158"; gene_id "PSAT_LOCUS158"; gene_name "PSAT_LOCUS158"; xloc "XLOC_000316"; ref_gene_id "PSAT_LOCUS158"; cmp_ref "PSAT_LOCUS158"; class_code "="; tss_id "TSS327";
CAXLJN010000016.1	EMBL	exon	5506010	5511493	.	+	.	transcript_id "PSAT_LOCUS158"; gene_id "PSAT_LOCUS158"; exon_number "1";
CAXLJN010000016.1	EMBL	transcript	5535319	5535789	.	+	.	transcript_id "PSAT_LOCUS164"; gene_id "PSAT_LOCUS164"; gene_name "PSAT_LOCUS164"; xloc "XLOC_000317"; ref_gene_id "PSAT_LOCUS164"; cmp_ref "PSAT_LOCUS164"; class_code "="; tss_id "TSS328";
CAXLJN010000016.1	EMBL	exon	5535319	5535789	.	+	.	transcript_id "PSAT_LOCUS164"; gene_id "PSAT_LOCUS164"; exon_number "1";
CAXLJN010000016.1	EMBL	transcript	5535876	5536646	.	+	.	transcript_id "PSAT_LOCUS165"; gene_id "PSAT_LOCUS165"; gene_name "PSAT_LOCUS165"; xloc "XLOC_000318"; ref_gene_id "PSAT_LOCUS165"; cmp_ref "PSAT_LOCUS165"; class_code "="; tss_id "TSS329";
CAXLJN010000016.1	EMBL	exon	5535876	5536646	.	+	.	transcript_id "PSAT_LOCUS165"; gene_id "PSAT_LOCUS165"; exon_number "1";
CAXLJN010000016.1	EMBL	transcript	5598964	5600412	.	+	.	transcript_id "PSAT_LOCUS176"; gene_id "PSAT_LOCUS176"; gene_name "PSAT_LOCUS176"; xloc "XLOC_000319"; ref_gene_id "PSAT_LOCUS176"; cmp_ref "PSAT_LOCUS176"; class_code "="; tss_id "TSS330";
CAXLJN010000016.1	EMBL	exon	5598964	5600412	.	+	.	transcript_id "PSAT_LOCUS176"; gene_id "PSAT_LOCUS176"; exon_number "1";
CAXLJN010000016.1	EMBL	transcript	5603798	5604859	.	+	.	transcript_id "PSAT_LOCUS177"; gene_id "PSAT_LOCUS177"; gene_name "PSAT_LOCUS177"; xloc "XLOC_000320"; ref_gene_id "PSAT_LOCUS177"; cmp_ref "PSAT_LOCUS177"; class_code "="; tss_id "TSS331";
CAXLJN010000016.1	EMBL	exon	5603798	5604859	.	+	.	transcript_id "PSAT_LOCUS177"; gene_id "PSAT_LOCUS177"; exon_number "1";
CAXLJN010000016.1	EMBL	transcript	5611191	5611592	.	+	.	transcript_id "PSAT_LOCUS179"; gene_id "PSAT_LOCUS179"; gene_name "PSAT_LOCUS179"; xloc "XLOC_000321"; ref_gene_id "PSAT_LOCUS179"; cmp_ref "PSAT_LOCUS179"; class_code "="; tss_id "TSS332";
CAXLJN010000016.1	EMBL	exon	5611191	5611592	.	+	.	transcript_id "PSAT_LOCUS179"; gene_id "PSAT_LOCUS179"; exon_number "1";
CAXLJN010000016.1	EMBL	transcript	5615217	5616743	.	+	.	transcript_id "PSAT_LOCUS180"; gene_id "PSAT_LOCUS180"; gene_name "PSAT_LOCUS180"; xloc "XLOC_000322"; ref_gene_id "PSAT_LOCUS180"; cmp_ref "PSAT_LOCUS180"; class_code "="; tss_id "TSS333";
CAXLJN010000016.1	EMBL	exon	5615217	5616743	.	+	.	transcript_id "PSAT_LOCUS180"; gene_id "PSAT_LOCUS180"; exon_number "1";
CAXLJN010000016.1	EMBL	transcript	5617348	5619177	.	+	.	transcript_id "PSAT_LOCUS181"; gene_id "PSAT_LOCUS181"; gene_name "PSAT_LOCUS181"; xloc "XLOC_000323"; ref_gene_id "PSAT_LOCUS181"; cmp_ref "PSAT_LOCUS181"; class_code "="; tss_id "TSS334";
CAXLJN010000016.1	EMBL	exon	5617348	5617535	.	+	.	transcript_id "PSAT_LOCUS181"; gene_id "PSAT_LOCUS181"; exon_number "1";
CAXLJN010000016.1	EMBL	exon	5618508	5619177	.	+	.	transcript_id "PSAT_LOCUS181"; gene_id "PSAT_LOCUS181"; exon_number "2";
CAXLJN010000016.1	EMBL	transcript	5620058	5620582	.	+	.	transcript_id "PSAT_LOCUS182"; gene_id "PSAT_LOCUS182"; gene_name "PSAT_LOCUS182"; xloc "XLOC_000324"; ref_gene_id "PSAT_LOCUS182"; cmp_ref "PSAT_LOCUS182"; class_code "="; tss_id "TSS335";
CAXLJN010000016.1	EMBL	exon	5620058	5620582	.	+	.	transcript_id "PSAT_LOCUS182"; gene_id "PSAT_LOCUS182"; exon_number "1";
CAXLJN010000016.1	EMBL	transcript	5642387	5643862	.	+	.	transcript_id "PSAT_LOCUS188"; gene_id "PSAT_LOCUS188"; gene_name "PSAT_LOCUS188"; xloc "XLOC_000325"; ref_gene_id "PSAT_LOCUS188"; cmp_ref "PSAT_LOCUS188"; class_code "="; tss_id "TSS336";
CAXLJN010000016.1	EMBL	exon	5642387	5643862	.	+	.	transcript_id "PSAT_LOCUS188"; gene_id "PSAT_LOCUS188"; exon_number "1";
CAXLJN010000016.1	EMBL	transcript	5643885	5644298	.	+	.	transcript_id "PSAT_LOCUS189"; gene_id "PSAT_LOCUS189"; gene_name "PSAT_LOCUS189"; xloc "XLOC_000326"; ref_gene_id "PSAT_LOCUS189"; cmp_ref "PSAT_LOCUS189"; class_code "="; tss_id "TSS337";
CAXLJN010000016.1	EMBL	exon	5643885	5644298	.	+	.	transcript_id "PSAT_LOCUS189"; gene_id "PSAT_LOCUS189"; exon_number "1";
CAXLJN010000016.1	EMBL	transcript	5646075	5646758	.	+	.	transcript_id "PSAT_LOCUS190"; gene_id "PSAT_LOCUS190"; gene_name "PSAT_LOCUS190"; xloc "XLOC_000327"; ref_gene_id "PSAT_LOCUS190"; cmp_ref "PSAT_LOCUS190"; class_code "="; tss_id "TSS338";
CAXLJN010000016.1	EMBL	exon	5646075	5646758	.	+	.	transcript_id "PSAT_LOCUS190"; gene_id "PSAT_LOCUS190"; exon_number "1";
CAXLJN010000016.1	EMBL	transcript	5646887	5647363	.	+	.	transcript_id "PSAT_LOCUS191"; gene_id "PSAT_LOCUS191"; gene_name "PSAT_LOCUS191"; xloc "XLOC_000328"; ref_gene_id "PSAT_LOCUS191"; cmp_ref "PSAT_LOCUS191"; class_code "="; tss_id "TSS339";
CAXLJN010000016.1	EMBL	exon	5646887	5647363	.	+	.	transcript_id "PSAT_LOCUS191"; gene_id "PSAT_LOCUS191"; exon_number "1";
CAXLJN010000016.1	EMBL	transcript	5684275	5684799	.	+	.	transcript_id "PSAT_LOCUS194"; gene_id "PSAT_LOCUS194"; gene_name "PSAT_LOCUS194"; xloc "XLOC_000329"; ref_gene_id "PSAT_LOCUS194"; cmp_ref "PSAT_LOCUS194"; class_code "="; tss_id "TSS340";
CAXLJN010000016.1	EMBL	exon	5684275	5684799	.	+	.	transcript_id "PSAT_LOCUS194"; gene_id "PSAT_LOCUS194"; exon_number "1";
CAXLJN010000016.1	EMBL	transcript	5706590	5708065	.	+	.	transcript_id "PSAT_LOCUS198"; gene_id "PSAT_LOCUS198"; gene_name "PSAT_LOCUS198"; xloc "XLOC_000330"; ref_gene_id "PSAT_LOCUS198"; cmp_ref "PSAT_LOCUS198"; class_code "="; tss_id "TSS341";
CAXLJN010000016.1	EMBL	exon	5706590	5708065	.	+	.	transcript_id "PSAT_LOCUS198"; gene_id "PSAT_LOCUS198"; exon_number "1";
CAXLJN010000016.1	EMBL	transcript	5708088	5708501	.	+	.	transcript_id "PSAT_LOCUS199"; gene_id "PSAT_LOCUS199"; gene_name "PSAT_LOCUS199"; xloc "XLOC_000331"; ref_gene_id "PSAT_LOCUS199"; cmp_ref "PSAT_LOCUS199"; class_code "="; tss_id "TSS342";
CAXLJN010000016.1	EMBL	exon	5708088	5708501	.	+	.	transcript_id "PSAT_LOCUS199"; gene_id "PSAT_LOCUS199"; exon_number "1";
CAXLJN010000016.1	EMBL	transcript	5713343	5714869	.	+	.	transcript_id "PSAT_LOCUS200"; gene_id "PSAT_LOCUS200"; gene_name "PSAT_LOCUS200"; xloc "XLOC_000332"; ref_gene_id "PSAT_LOCUS200"; cmp_ref "PSAT_LOCUS200"; class_code "="; tss_id "TSS343";
CAXLJN010000016.1	EMBL	exon	5713343	5714869	.	+	.	transcript_id "PSAT_LOCUS200"; gene_id "PSAT_LOCUS200"; exon_number "1";
CAXLJN010000016.1	EMBL	transcript	5715474	5717303	.	+	.	transcript_id "PSAT_LOCUS201"; gene_id "PSAT_LOCUS201"; gene_name "PSAT_LOCUS201"; xloc "XLOC_000333"; ref_gene_id "PSAT_LOCUS201"; cmp_ref "PSAT_LOCUS201"; class_code "="; tss_id "TSS344";
CAXLJN010000016.1	EMBL	exon	5715474	5715661	.	+	.	transcript_id "PSAT_LOCUS201"; gene_id "PSAT_LOCUS201"; exon_number "1";
CAXLJN010000016.1	EMBL	exon	5716634	5717303	.	+	.	transcript_id "PSAT_LOCUS201"; gene_id "PSAT_LOCUS201"; exon_number "2";
CAXLJN010000016.1	EMBL	transcript	5718184	5718708	.	+	.	transcript_id "PSAT_LOCUS202"; gene_id "PSAT_LOCUS202"; gene_name "PSAT_LOCUS202"; xloc "XLOC_000334"; ref_gene_id "PSAT_LOCUS202"; cmp_ref "PSAT_LOCUS202"; class_code "="; tss_id "TSS345";
CAXLJN010000016.1	EMBL	exon	5718184	5718708	.	+	.	transcript_id "PSAT_LOCUS202"; gene_id "PSAT_LOCUS202"; exon_number "1";
CAXLJN010000016.1	EMBL	transcript	5740509	5741984	.	+	.	transcript_id "PSAT_LOCUS209"; gene_id "PSAT_LOCUS209"; gene_name "PSAT_LOCUS209"; xloc "XLOC_000335"; ref_gene_id "PSAT_LOCUS209"; cmp_ref "PSAT_LOCUS209"; class_code "="; tss_id "TSS346";
CAXLJN010000016.1	EMBL	exon	5740509	5741984	.	+	.	transcript_id "PSAT_LOCUS209"; gene_id "PSAT_LOCUS209"; exon_number "1";
CAXLJN010000016.1	EMBL	transcript	5742007	5742420	.	+	.	transcript_id "PSAT_LOCUS210"; gene_id "PSAT_LOCUS210"; gene_name "PSAT_LOCUS210"; xloc "XLOC_000336"; ref_gene_id "PSAT_LOCUS210"; cmp_ref "PSAT_LOCUS210"; class_code "="; tss_id "TSS347";
CAXLJN010000016.1	EMBL	exon	5742007	5742420	.	+	.	transcript_id "PSAT_LOCUS210"; gene_id "PSAT_LOCUS210"; exon_number "1";
CAXLJN010000016.1	EMBL	transcript	5744192	5744875	.	+	.	transcript_id "PSAT_LOCUS211"; gene_id "PSAT_LOCUS211"; gene_name "PSAT_LOCUS211"; xloc "XLOC_000337"; ref_gene_id "PSAT_LOCUS211"; cmp_ref "PSAT_LOCUS211"; class_code "="; tss_id "TSS348";
CAXLJN010000016.1	EMBL	exon	5744192	5744875	.	+	.	transcript_id "PSAT_LOCUS211"; gene_id "PSAT_LOCUS211"; exon_number "1";
CAXLJN010000016.1	EMBL	transcript	5747978	5749109	.	+	.	transcript_id "PSAT_LOCUS212-2"; gene_id "PSAT_LOCUS212"; gene_name "PSAT_LOCUS212"; xloc "XLOC_000338"; ref_gene_id "PSAT_LOCUS212"; cmp_ref "PSAT_LOCUS212-2"; class_code "="; tss_id "TSS349";
CAXLJN010000016.1	EMBL	exon	5747978	5748352	.	+	.	transcript_id "PSAT_LOCUS212-2"; gene_id "PSAT_LOCUS212"; exon_number "1";
CAXLJN010000016.1	EMBL	exon	5748875	5749109	.	+	.	transcript_id "PSAT_LOCUS212-2"; gene_id "PSAT_LOCUS212"; exon_number "2";
CAXLJN010000016.1	EMBL	transcript	5747978	5749109	.	+	.	transcript_id "PSAT_LOCUS212"; gene_id "PSAT_LOCUS212"; gene_name "PSAT_LOCUS212"; xloc "XLOC_000338"; ref_gene_id "PSAT_LOCUS212"; cmp_ref "PSAT_LOCUS212"; class_code "="; tss_id "TSS349";
CAXLJN010000016.1	EMBL	exon	5747978	5748342	.	+	.	transcript_id "PSAT_LOCUS212"; gene_id "PSAT_LOCUS212"; exon_number "1";
CAXLJN010000016.1	EMBL	exon	5748875	5749109	.	+	.	transcript_id "PSAT_LOCUS212"; gene_id "PSAT_LOCUS212"; exon_number "2";
CAXLJN010000016.1	EMBL	transcript	5754315	5755841	.	+	.	transcript_id "PSAT_LOCUS213"; gene_id "PSAT_LOCUS213"; gene_name "PSAT_LOCUS213"; xloc "XLOC_000339"; ref_gene_id "PSAT_LOCUS213"; cmp_ref "PSAT_LOCUS213"; class_code "="; tss_id "TSS350";
CAXLJN010000016.1	EMBL	exon	5754315	5755841	.	+	.	transcript_id "PSAT_LOCUS213"; gene_id "PSAT_LOCUS213"; exon_number "1";
CAXLJN010000016.1	EMBL	transcript	5756446	5758275	.	+	.	transcript_id "PSAT_LOCUS214"; gene_id "PSAT_LOCUS214"; gene_name "PSAT_LOCUS214"; xloc "XLOC_000340"; ref_gene_id "PSAT_LOCUS214"; cmp_ref "PSAT_LOCUS214"; class_code "="; tss_id "TSS351";
CAXLJN010000016.1	EMBL	exon	5756446	5756633	.	+	.	transcript_id "PSAT_LOCUS214"; gene_id "PSAT_LOCUS214"; exon_number "1";
CAXLJN010000016.1	EMBL	exon	5757606	5758275	.	+	.	transcript_id "PSAT_LOCUS214"; gene_id "PSAT_LOCUS214"; exon_number "2";
CAXLJN010000016.1	EMBL	transcript	5759156	5759680	.	+	.	transcript_id "PSAT_LOCUS215"; gene_id "PSAT_LOCUS215"; gene_name "PSAT_LOCUS215"; xloc "XLOC_000341"; ref_gene_id "PSAT_LOCUS215"; cmp_ref "PSAT_LOCUS215"; class_code "="; tss_id "TSS352";
CAXLJN010000016.1	EMBL	exon	5759156	5759680	.	+	.	transcript_id "PSAT_LOCUS215"; gene_id "PSAT_LOCUS215"; exon_number "1";
CAXLJN010000016.1	EMBL	transcript	5779118	5779642	.	+	.	transcript_id "PSAT_LOCUS222"; gene_id "PSAT_LOCUS222"; gene_name "PSAT_LOCUS222"; xloc "XLOC_000342"; ref_gene_id "PSAT_LOCUS222"; cmp_ref "PSAT_LOCUS222"; class_code "="; tss_id "TSS353";
CAXLJN010000016.1	EMBL	exon	5779118	5779642	.	+	.	transcript_id "PSAT_LOCUS222"; gene_id "PSAT_LOCUS222"; exon_number "1";
CAXLJN010000016.1	EMBL	transcript	5801435	5802910	.	+	.	transcript_id "PSAT_LOCUS228"; gene_id "PSAT_LOCUS228"; gene_name "PSAT_LOCUS228"; xloc "XLOC_000343"; ref_gene_id "PSAT_LOCUS228"; cmp_ref "PSAT_LOCUS228"; class_code "="; tss_id "TSS354";
CAXLJN010000016.1	EMBL	exon	5801435	5802910	.	+	.	transcript_id "PSAT_LOCUS228"; gene_id "PSAT_LOCUS228"; exon_number "1";
CAXLJN010000016.1	EMBL	transcript	5802933	5803346	.	+	.	transcript_id "PSAT_LOCUS229"; gene_id "PSAT_LOCUS229"; gene_name "PSAT_LOCUS229"; xloc "XLOC_000344"; ref_gene_id "PSAT_LOCUS229"; cmp_ref "PSAT_LOCUS229"; class_code "="; tss_id "TSS355";
CAXLJN010000016.1	EMBL	exon	5802933	5803346	.	+	.	transcript_id "PSAT_LOCUS229"; gene_id "PSAT_LOCUS229"; exon_number "1";
CAXLJN010000016.1	EMBL	transcript	5805123	5805806	.	+	.	transcript_id "PSAT_LOCUS230"; gene_id "PSAT_LOCUS230"; gene_name "PSAT_LOCUS230"; xloc "XLOC_000345"; ref_gene_id "PSAT_LOCUS230"; cmp_ref "PSAT_LOCUS230"; class_code "="; tss_id "TSS356";
CAXLJN010000016.1	EMBL	exon	5805123	5805806	.	+	.	transcript_id "PSAT_LOCUS230"; gene_id "PSAT_LOCUS230"; exon_number "1";
CAXLJN010000016.1	EMBL	transcript	5809574	5810167	.	+	.	transcript_id "PSAT_LOCUS231"; gene_id "PSAT_LOCUS231"; gene_name "PSAT_LOCUS231"; xloc "XLOC_000346"; ref_gene_id "PSAT_LOCUS231"; cmp_ref "PSAT_LOCUS231"; class_code "="; tss_id "TSS357";
CAXLJN010000016.1	EMBL	exon	5809574	5810167	.	+	.	transcript_id "PSAT_LOCUS231"; gene_id "PSAT_LOCUS231"; exon_number "1";
CAXLJN010000016.1	EMBL	transcript	5830580	5832028	.	+	.	transcript_id "PSAT_LOCUS236"; gene_id "PSAT_LOCUS236"; gene_name "PSAT_LOCUS236"; xloc "XLOC_000347"; ref_gene_id "PSAT_LOCUS236"; cmp_ref "PSAT_LOCUS236"; class_code "="; tss_id "TSS358";
CAXLJN010000016.1	EMBL	exon	5830580	5832028	.	+	.	transcript_id "PSAT_LOCUS236"; gene_id "PSAT_LOCUS236"; exon_number "1";
CAXLJN010000016.1	EMBL	transcript	5835423	5836484	.	+	.	transcript_id "PSAT_LOCUS237"; gene_id "PSAT_LOCUS237"; gene_name "PSAT_LOCUS237"; xloc "XLOC_000348"; ref_gene_id "PSAT_LOCUS237"; cmp_ref "PSAT_LOCUS237"; class_code "="; tss_id "TSS359";
CAXLJN010000016.1	EMBL	exon	5835423	5836484	.	+	.	transcript_id "PSAT_LOCUS237"; gene_id "PSAT_LOCUS237"; exon_number "1";
CAXLJN010000016.1	EMBL	transcript	5845549	5845977	.	+	.	transcript_id "PSAT_LOCUS238-2"; gene_id "PSAT_LOCUS238"; gene_name "PSAT_LOCUS238"; xloc "XLOC_000349"; ref_gene_id "PSAT_LOCUS238"; contained_in "PSAT_LOCUS238-3"; cmp_ref "PSAT_LOCUS238-2"; class_code "="; tss_id "TSS360";
CAXLJN010000016.1	EMBL	exon	5845549	5845977	.	+	.	transcript_id "PSAT_LOCUS238-2"; gene_id "PSAT_LOCUS238"; exon_number "1";
CAXLJN010000016.1	EMBL	transcript	5845549	5847637	.	+	.	transcript_id "PSAT_LOCUS238-3"; gene_id "PSAT_LOCUS238"; gene_name "PSAT_LOCUS238"; xloc "XLOC_000349"; ref_gene_id "PSAT_LOCUS238"; cmp_ref "PSAT_LOCUS238-3"; class_code "="; tss_id "TSS360";
CAXLJN010000016.1	EMBL	exon	5845549	5845977	.	+	.	transcript_id "PSAT_LOCUS238-3"; gene_id "PSAT_LOCUS238"; exon_number "1";
CAXLJN010000016.1	EMBL	exon	5847278	5847637	.	+	.	transcript_id "PSAT_LOCUS238-3"; gene_id "PSAT_LOCUS238"; exon_number "2";
CAXLJN010000016.1	EMBL	transcript	5845549	5848126	.	+	.	transcript_id "PSAT_LOCUS238"; gene_id "PSAT_LOCUS238"; gene_name "PSAT_LOCUS238"; xloc "XLOC_000349"; ref_gene_id "PSAT_LOCUS238"; cmp_ref "PSAT_LOCUS238"; class_code "="; tss_id "TSS360";
CAXLJN010000016.1	EMBL	exon	5845549	5845935	.	+	.	transcript_id "PSAT_LOCUS238"; gene_id "PSAT_LOCUS238"; exon_number "1";
CAXLJN010000016.1	EMBL	exon	5847335	5847527	.	+	.	transcript_id "PSAT_LOCUS238"; gene_id "PSAT_LOCUS238"; exon_number "2";
CAXLJN010000016.1	EMBL	exon	5847789	5848126	.	+	.	transcript_id "PSAT_LOCUS238"; gene_id "PSAT_LOCUS238"; exon_number "3";
CAXLJN010000016.1	EMBL	transcript	5847758	5848126	.	+	.	transcript_id "PSAT_LOCUS239"; gene_id "PSAT_LOCUS239"; gene_name "PSAT_LOCUS239"; xloc "XLOC_000349"; ref_gene_id "PSAT_LOCUS239"; cmp_ref "PSAT_LOCUS239"; class_code "="; tss_id "TSS361";
CAXLJN010000016.1	EMBL	exon	5847758	5848126	.	+	.	transcript_id "PSAT_LOCUS239"; gene_id "PSAT_LOCUS239"; exon_number "1";
CAXLJN010000016.1	EMBL	transcript	5850063	5851566	.	+	.	transcript_id "PSAT_LOCUS240-2"; gene_id "PSAT_LOCUS240"; gene_name "PSAT_LOCUS240"; xloc "XLOC_000350"; ref_gene_id "PSAT_LOCUS240"; cmp_ref "PSAT_LOCUS240-2"; class_code "="; tss_id "TSS362";
CAXLJN010000016.1	EMBL	exon	5850063	5850479	.	+	.	transcript_id "PSAT_LOCUS240-2"; gene_id "PSAT_LOCUS240"; exon_number "1";
CAXLJN010000016.1	EMBL	exon	5850601	5851180	.	+	.	transcript_id "PSAT_LOCUS240-2"; gene_id "PSAT_LOCUS240"; exon_number "2";
CAXLJN010000016.1	EMBL	exon	5851256	5851566	.	+	.	transcript_id "PSAT_LOCUS240-2"; gene_id "PSAT_LOCUS240"; exon_number "3";
CAXLJN010000016.1	EMBL	transcript	5850063	5851566	.	+	.	transcript_id "PSAT_LOCUS240"; gene_id "PSAT_LOCUS240"; gene_name "PSAT_LOCUS240"; xloc "XLOC_000350"; ref_gene_id "PSAT_LOCUS240"; cmp_ref "PSAT_LOCUS240"; class_code "="; tss_id "TSS362";
CAXLJN010000016.1	EMBL	exon	5850063	5850473	.	+	.	transcript_id "PSAT_LOCUS240"; gene_id "PSAT_LOCUS240"; exon_number "1";
CAXLJN010000016.1	EMBL	exon	5850601	5851180	.	+	.	transcript_id "PSAT_LOCUS240"; gene_id "PSAT_LOCUS240"; exon_number "2";
CAXLJN010000016.1	EMBL	exon	5851256	5851566	.	+	.	transcript_id "PSAT_LOCUS240"; gene_id "PSAT_LOCUS240"; exon_number "3";
CAXLJN010000016.1	EMBL	transcript	5866143	5869355	.	+	.	transcript_id "PSAT_LOCUS243"; gene_id "PSAT_LOCUS243"; gene_name "PSAT_LOCUS243"; xloc "XLOC_000351"; ref_gene_id "PSAT_LOCUS243"; cmp_ref "PSAT_LOCUS243"; class_code "="; tss_id "TSS363";
CAXLJN010000016.1	EMBL	exon	5866143	5869355	.	+	.	transcript_id "PSAT_LOCUS243"; gene_id "PSAT_LOCUS243"; exon_number "1";
CAXLJN010000016.1	EMBL	transcript	5876783	5877457	.	+	.	transcript_id "PSAT_LOCUS244"; gene_id "PSAT_LOCUS244"; gene_name "PSAT_LOCUS244"; xloc "XLOC_000352"; ref_gene_id "PSAT_LOCUS244"; cmp_ref "PSAT_LOCUS244"; class_code "="; tss_id "TSS364";
CAXLJN010000016.1	EMBL	exon	5876783	5877457	.	+	.	transcript_id "PSAT_LOCUS244"; gene_id "PSAT_LOCUS244"; exon_number "1";
CAXLJN010000016.1	EMBL	transcript	5877667	5878410	.	+	.	transcript_id "PSAT_LOCUS245"; gene_id "PSAT_LOCUS245"; gene_name "PSAT_LOCUS245"; xloc "XLOC_000353"; ref_gene_id "PSAT_LOCUS245"; cmp_ref "PSAT_LOCUS245"; class_code "="; tss_id "TSS365";
CAXLJN010000016.1	EMBL	exon	5877667	5878410	.	+	.	transcript_id "PSAT_LOCUS245"; gene_id "PSAT_LOCUS245"; exon_number "1";
CAXLJN010000016.1	EMBL	transcript	5881146	5882651	.	+	.	transcript_id "PSAT_LOCUS246"; gene_id "PSAT_LOCUS246"; gene_name "PSAT_LOCUS246"; xloc "XLOC_000354"; ref_gene_id "PSAT_LOCUS246"; cmp_ref "PSAT_LOCUS246"; class_code "="; tss_id "TSS366";
CAXLJN010000016.1	EMBL	exon	5881146	5882651	.	+	.	transcript_id "PSAT_LOCUS246"; gene_id "PSAT_LOCUS246"; exon_number "1";
CAXLJN010000016.1	EMBL	transcript	5886301	5888073	.	+	.	transcript_id "PSAT_LOCUS247-2"; gene_id "PSAT_LOCUS247"; gene_name "PSAT_LOCUS247"; xloc "XLOC_000355"; ref_gene_id "PSAT_LOCUS247"; contained_in "PSAT_LOCUS247"; cmp_ref "PSAT_LOCUS247-2"; class_code "="; tss_id "TSS367";
CAXLJN010000016.1	EMBL	exon	5886301	5888073	.	+	.	transcript_id "PSAT_LOCUS247-2"; gene_id "PSAT_LOCUS247"; exon_number "1";
CAXLJN010000016.1	EMBL	transcript	5886301	5888073	.	+	.	transcript_id "PSAT_LOCUS247"; gene_id "PSAT_LOCUS247"; gene_name "PSAT_LOCUS247"; xloc "XLOC_000355"; ref_gene_id "PSAT_LOCUS247"; cmp_ref "PSAT_LOCUS247-2"; class_code "="; tss_id "TSS367";
CAXLJN010000016.1	EMBL	exon	5886301	5888073	.	+	.	transcript_id "PSAT_LOCUS247"; gene_id "PSAT_LOCUS247"; exon_number "1";
CAXLJN010000016.1	EMBL	transcript	5890025	5891053	.	+	.	transcript_id "PSAT_LOCUS248-2"; gene_id "PSAT_LOCUS248"; gene_name "PSAT_LOCUS248"; xloc "XLOC_000356"; ref_gene_id "PSAT_LOCUS248"; contained_in "PSAT_LOCUS248"; cmp_ref "PSAT_LOCUS248-2"; class_code "="; tss_id "TSS368";
CAXLJN010000016.1	EMBL	exon	5890025	5891053	.	+	.	transcript_id "PSAT_LOCUS248-2"; gene_id "PSAT_LOCUS248"; exon_number "1";
CAXLJN010000016.1	EMBL	transcript	5890025	5891053	.	+	.	transcript_id "PSAT_LOCUS248"; gene_id "PSAT_LOCUS248"; gene_name "PSAT_LOCUS248"; xloc "XLOC_000356"; ref_gene_id "PSAT_LOCUS248"; cmp_ref "PSAT_LOCUS248-2"; class_code "="; tss_id "TSS368";
CAXLJN010000016.1	EMBL	exon	5890025	5891053	.	+	.	transcript_id "PSAT_LOCUS248"; gene_id "PSAT_LOCUS248"; exon_number "1";
CAXLJN010000016.1	EMBL	transcript	5899059	5900120	.	+	.	transcript_id "PSAT_LOCUS249"; gene_id "PSAT_LOCUS249"; gene_name "PSAT_LOCUS249"; xloc "XLOC_000357"; ref_gene_id "PSAT_LOCUS249"; cmp_ref "PSAT_LOCUS249"; class_code "="; tss_id "TSS369";
CAXLJN010000016.1	EMBL	exon	5899059	5900120	.	+	.	transcript_id "PSAT_LOCUS249"; gene_id "PSAT_LOCUS249"; exon_number "1";
CAXLJN010000016.1	EMBL	transcript	5906429	5906830	.	+	.	transcript_id "PSAT_LOCUS250"; gene_id "PSAT_LOCUS250"; gene_name "PSAT_LOCUS250"; xloc "XLOC_000358"; ref_gene_id "PSAT_LOCUS250"; cmp_ref "PSAT_LOCUS250"; class_code "="; tss_id "TSS370";
CAXLJN010000016.1	EMBL	exon	5906429	5906830	.	+	.	transcript_id "PSAT_LOCUS250"; gene_id "PSAT_LOCUS250"; exon_number "1";
CAXLJN010000016.1	EMBL	transcript	5909168	5909596	.	+	.	transcript_id "PSAT_LOCUS251-2"; gene_id "PSAT_LOCUS251"; gene_name "PSAT_LOCUS251"; xloc "XLOC_000359"; ref_gene_id "PSAT_LOCUS251"; contained_in "PSAT_LOCUS251-3"; cmp_ref "PSAT_LOCUS251-2"; class_code "="; tss_id "TSS371";
CAXLJN010000016.1	EMBL	exon	5909168	5909596	.	+	.	transcript_id "PSAT_LOCUS251-2"; gene_id "PSAT_LOCUS251"; exon_number "1";
CAXLJN010000016.1	EMBL	transcript	5909168	5911255	.	+	.	transcript_id "PSAT_LOCUS251-3"; gene_id "PSAT_LOCUS251"; gene_name "PSAT_LOCUS251"; xloc "XLOC_000359"; ref_gene_id "PSAT_LOCUS251"; cmp_ref "PSAT_LOCUS251-3"; class_code "="; tss_id "TSS371";
CAXLJN010000016.1	EMBL	exon	5909168	5909596	.	+	.	transcript_id "PSAT_LOCUS251-3"; gene_id "PSAT_LOCUS251"; exon_number "1";
CAXLJN010000016.1	EMBL	exon	5910896	5911255	.	+	.	transcript_id "PSAT_LOCUS251-3"; gene_id "PSAT_LOCUS251"; exon_number "2";
CAXLJN010000016.1	EMBL	transcript	5909168	5911255	.	+	.	transcript_id "PSAT_LOCUS251"; gene_id "PSAT_LOCUS251"; gene_name "PSAT_LOCUS251"; xloc "XLOC_000359"; ref_gene_id "PSAT_LOCUS251"; cmp_ref "PSAT_LOCUS251"; class_code "="; tss_id "TSS371";
CAXLJN010000016.1	EMBL	exon	5909168	5909554	.	+	.	transcript_id "PSAT_LOCUS251"; gene_id "PSAT_LOCUS251"; exon_number "1";
CAXLJN010000016.1	EMBL	exon	5910953	5911255	.	+	.	transcript_id "PSAT_LOCUS251"; gene_id "PSAT_LOCUS251"; exon_number "2";
CAXLJN010000016.1	EMBL	transcript	5911376	5911744	.	+	.	transcript_id "PSAT_LOCUS252"; gene_id "PSAT_LOCUS252"; gene_name "PSAT_LOCUS252"; xloc "XLOC_000360"; ref_gene_id "PSAT_LOCUS252"; cmp_ref "PSAT_LOCUS252"; class_code "="; tss_id "TSS372";
CAXLJN010000016.1	EMBL	exon	5911376	5911744	.	+	.	transcript_id "PSAT_LOCUS252"; gene_id "PSAT_LOCUS252"; exon_number "1";
CAXLJN010000016.1	EMBL	transcript	5913681	5914097	.	+	.	transcript_id "PSAT_LOCUS253"; gene_id "PSAT_LOCUS253"; gene_name "PSAT_LOCUS253"; xloc "XLOC_000361"; ref_gene_id "PSAT_LOCUS253"; cmp_ref "PSAT_LOCUS253"; class_code "="; tss_id "TSS373";
CAXLJN010000016.1	EMBL	exon	5913681	5914097	.	+	.	transcript_id "PSAT_LOCUS253"; gene_id "PSAT_LOCUS253"; exon_number "1";
CAXLJN010000016.1	EMBL	transcript	5914177	5915184	.	+	.	transcript_id "PSAT_LOCUS254-2"; gene_id "PSAT_LOCUS254"; gene_name "PSAT_LOCUS254"; xloc "XLOC_000362"; ref_gene_id "PSAT_LOCUS254"; contained_in "PSAT_LOCUS254"; cmp_ref "PSAT_LOCUS254-2"; class_code "="; tss_id "TSS374";
CAXLJN010000016.1	EMBL	exon	5914177	5915184	.	+	.	transcript_id "PSAT_LOCUS254-2"; gene_id "PSAT_LOCUS254"; exon_number "1";
CAXLJN010000016.1	EMBL	transcript	5914177	5915184	.	+	.	transcript_id "PSAT_LOCUS254"; gene_id "PSAT_LOCUS254"; gene_name "PSAT_LOCUS254"; xloc "XLOC_000362"; ref_gene_id "PSAT_LOCUS254"; cmp_ref "PSAT_LOCUS254-2"; class_code "="; tss_id "TSS374";
CAXLJN010000016.1	EMBL	exon	5914177	5915184	.	+	.	transcript_id "PSAT_LOCUS254"; gene_id "PSAT_LOCUS254"; exon_number "1";
CAXLJN010000016.1	EMBL	transcript	5932993	5933430	.	+	.	transcript_id "PSAT_LOCUS256"; gene_id "PSAT_LOCUS256"; gene_name "PSAT_LOCUS256"; xloc "XLOC_000363"; ref_gene_id "PSAT_LOCUS256"; cmp_ref "PSAT_LOCUS256"; class_code "="; tss_id "TSS375";
CAXLJN010000016.1	EMBL	exon	5932993	5933430	.	+	.	transcript_id "PSAT_LOCUS256"; gene_id "PSAT_LOCUS256"; exon_number "1";
CAXLJN010000016.1	EMBL	transcript	5950781	5951912	.	+	.	transcript_id "PSAT_LOCUS260-2"; gene_id "PSAT_LOCUS260"; gene_name "PSAT_LOCUS260"; xloc "XLOC_000364"; ref_gene_id "PSAT_LOCUS260"; cmp_ref "PSAT_LOCUS260-2"; class_code "="; tss_id "TSS376";
CAXLJN010000016.1	EMBL	exon	5950781	5951155	.	+	.	transcript_id "PSAT_LOCUS260-2"; gene_id "PSAT_LOCUS260"; exon_number "1";
CAXLJN010000016.1	EMBL	exon	5951678	5951912	.	+	.	transcript_id "PSAT_LOCUS260-2"; gene_id "PSAT_LOCUS260"; exon_number "2";
CAXLJN010000016.1	EMBL	transcript	5950781	5951912	.	+	.	transcript_id "PSAT_LOCUS260"; gene_id "PSAT_LOCUS260"; gene_name "PSAT_LOCUS260"; xloc "XLOC_000364"; ref_gene_id "PSAT_LOCUS260"; cmp_ref "PSAT_LOCUS260"; class_code "="; tss_id "TSS376";
CAXLJN010000016.1	EMBL	exon	5950781	5951145	.	+	.	transcript_id "PSAT_LOCUS260"; gene_id "PSAT_LOCUS260"; exon_number "1";
CAXLJN010000016.1	EMBL	exon	5951678	5951912	.	+	.	transcript_id "PSAT_LOCUS260"; gene_id "PSAT_LOCUS260"; exon_number "2";
CAXLJN010000016.1	EMBL	transcript	5960414	5961067	.	+	.	transcript_id "PSAT_LOCUS261"; gene_id "PSAT_LOCUS261"; gene_name "PSAT_LOCUS261"; xloc "XLOC_000365"; ref_gene_id "PSAT_LOCUS261"; cmp_ref "PSAT_LOCUS261"; class_code "="; tss_id "TSS377";
CAXLJN010000016.1	EMBL	exon	5960414	5961067	.	+	.	transcript_id "PSAT_LOCUS261"; gene_id "PSAT_LOCUS261"; exon_number "1";
CAXLJN010000016.1	EMBL	transcript	5961948	5962472	.	+	.	transcript_id "PSAT_LOCUS262"; gene_id "PSAT_LOCUS262"; gene_name "PSAT_LOCUS262"; xloc "XLOC_000366"; ref_gene_id "PSAT_LOCUS262"; cmp_ref "PSAT_LOCUS262"; class_code "="; tss_id "TSS378";
CAXLJN010000016.1	EMBL	exon	5961948	5962472	.	+	.	transcript_id "PSAT_LOCUS262"; gene_id "PSAT_LOCUS262"; exon_number "1";
CAXLJN010000016.1	EMBL	transcript	5984302	5985777	.	+	.	transcript_id "PSAT_LOCUS267"; gene_id "PSAT_LOCUS267"; gene_name "PSAT_LOCUS267"; xloc "XLOC_000367"; ref_gene_id "PSAT_LOCUS267"; cmp_ref "PSAT_LOCUS267"; class_code "="; tss_id "TSS379";
CAXLJN010000016.1	EMBL	exon	5984302	5985777	.	+	.	transcript_id "PSAT_LOCUS267"; gene_id "PSAT_LOCUS267"; exon_number "1";
CAXLJN010000016.1	EMBL	transcript	5985800	5986213	.	+	.	transcript_id "PSAT_LOCUS268"; gene_id "PSAT_LOCUS268"; gene_name "PSAT_LOCUS268"; xloc "XLOC_000368"; ref_gene_id "PSAT_LOCUS268"; cmp_ref "PSAT_LOCUS268"; class_code "="; tss_id "TSS380";
CAXLJN010000016.1	EMBL	exon	5985800	5986213	.	+	.	transcript_id "PSAT_LOCUS268"; gene_id "PSAT_LOCUS268"; exon_number "1";
CAXLJN010000016.1	EMBL	transcript	5987990	5988673	.	+	.	transcript_id "PSAT_LOCUS269"; gene_id "PSAT_LOCUS269"; gene_name "PSAT_LOCUS269"; xloc "XLOC_000369"; ref_gene_id "PSAT_LOCUS269"; cmp_ref "PSAT_LOCUS269"; class_code "="; tss_id "TSS381";
CAXLJN010000016.1	EMBL	exon	5987990	5988673	.	+	.	transcript_id "PSAT_LOCUS269"; gene_id "PSAT_LOCUS269"; exon_number "1";
CAXLJN010000016.1	EMBL	transcript	5992441	5993034	.	+	.	transcript_id "PSAT_LOCUS270"; gene_id "PSAT_LOCUS270"; gene_name "PSAT_LOCUS270"; xloc "XLOC_000370"; ref_gene_id "PSAT_LOCUS270"; cmp_ref "PSAT_LOCUS270"; class_code "="; tss_id "TSS382";
CAXLJN010000016.1	EMBL	exon	5992441	5993034	.	+	.	transcript_id "PSAT_LOCUS270"; gene_id "PSAT_LOCUS270"; exon_number "1";
CAXLJN010000016.1	EMBL	transcript	6016327	6017775	.	+	.	transcript_id "PSAT_LOCUS275"; gene_id "PSAT_LOCUS275"; gene_name "PSAT_LOCUS275"; xloc "XLOC_000371"; ref_gene_id "PSAT_LOCUS275"; cmp_ref "PSAT_LOCUS275"; class_code "="; tss_id "TSS383";
CAXLJN010000016.1	EMBL	exon	6016327	6017775	.	+	.	transcript_id "PSAT_LOCUS275"; gene_id "PSAT_LOCUS275"; exon_number "1";
CAXLJN010000016.1	EMBL	transcript	6028498	6030021	.	+	.	transcript_id "PSAT_LOCUS276"; gene_id "PSAT_LOCUS276"; gene_name "PSAT_LOCUS276"; xloc "XLOC_000372"; ref_gene_id "PSAT_LOCUS276"; cmp_ref "PSAT_LOCUS276"; class_code "="; tss_id "TSS384";
CAXLJN010000016.1	EMBL	exon	6028498	6028893	.	+	.	transcript_id "PSAT_LOCUS276"; gene_id "PSAT_LOCUS276"; exon_number "1";
CAXLJN010000016.1	EMBL	exon	6029515	6030021	.	+	.	transcript_id "PSAT_LOCUS276"; gene_id "PSAT_LOCUS276"; exon_number "2";
CAXLJN010000016.1	EMBL	transcript	6031237	6031665	.	+	.	transcript_id "PSAT_LOCUS277-2"; gene_id "PSAT_LOCUS277"; gene_name "PSAT_LOCUS277"; xloc "XLOC_000373"; ref_gene_id "PSAT_LOCUS277"; contained_in "PSAT_LOCUS277-3"; cmp_ref "PSAT_LOCUS277-2"; class_code "="; tss_id "TSS385";
CAXLJN010000016.1	EMBL	exon	6031237	6031665	.	+	.	transcript_id "PSAT_LOCUS277-2"; gene_id "PSAT_LOCUS277"; exon_number "1";
CAXLJN010000016.1	EMBL	transcript	6031237	6033324	.	+	.	transcript_id "PSAT_LOCUS277-3"; gene_id "PSAT_LOCUS277"; gene_name "PSAT_LOCUS277"; xloc "XLOC_000373"; ref_gene_id "PSAT_LOCUS277"; cmp_ref "PSAT_LOCUS277-3"; class_code "="; tss_id "TSS385";
CAXLJN010000016.1	EMBL	exon	6031237	6031665	.	+	.	transcript_id "PSAT_LOCUS277-3"; gene_id "PSAT_LOCUS277"; exon_number "1";
CAXLJN010000016.1	EMBL	exon	6032965	6033324	.	+	.	transcript_id "PSAT_LOCUS277-3"; gene_id "PSAT_LOCUS277"; exon_number "2";
CAXLJN010000016.1	EMBL	transcript	6031237	6033813	.	+	.	transcript_id "PSAT_LOCUS277"; gene_id "PSAT_LOCUS277"; gene_name "PSAT_LOCUS277"; xloc "XLOC_000373"; ref_gene_id "PSAT_LOCUS277"; cmp_ref "PSAT_LOCUS277"; class_code "="; tss_id "TSS385";
CAXLJN010000016.1	EMBL	exon	6031237	6031623	.	+	.	transcript_id "PSAT_LOCUS277"; gene_id "PSAT_LOCUS277"; exon_number "1";
CAXLJN010000016.1	EMBL	exon	6033022	6033214	.	+	.	transcript_id "PSAT_LOCUS277"; gene_id "PSAT_LOCUS277"; exon_number "2";
CAXLJN010000016.1	EMBL	exon	6033476	6033813	.	+	.	transcript_id "PSAT_LOCUS277"; gene_id "PSAT_LOCUS277"; exon_number "3";
CAXLJN010000016.1	EMBL	transcript	6033445	6033813	.	+	.	transcript_id "PSAT_LOCUS278"; gene_id "PSAT_LOCUS278"; gene_name "PSAT_LOCUS278"; xloc "XLOC_000373"; ref_gene_id "PSAT_LOCUS278"; cmp_ref "PSAT_LOCUS278"; class_code "="; tss_id "TSS386";
CAXLJN010000016.1	EMBL	exon	6033445	6033813	.	+	.	transcript_id "PSAT_LOCUS278"; gene_id "PSAT_LOCUS278"; exon_number "1";
CAXLJN010000016.1	EMBL	transcript	6035750	6037253	.	+	.	transcript_id "PSAT_LOCUS279-2"; gene_id "PSAT_LOCUS279"; gene_name "PSAT_LOCUS279"; xloc "XLOC_000374"; ref_gene_id "PSAT_LOCUS279"; cmp_ref "PSAT_LOCUS279-2"; class_code "="; tss_id "TSS387";
CAXLJN010000016.1	EMBL	exon	6035750	6036166	.	+	.	transcript_id "PSAT_LOCUS279-2"; gene_id "PSAT_LOCUS279"; exon_number "1";
CAXLJN010000016.1	EMBL	exon	6036288	6036867	.	+	.	transcript_id "PSAT_LOCUS279-2"; gene_id "PSAT_LOCUS279"; exon_number "2";
CAXLJN010000016.1	EMBL	exon	6036943	6037253	.	+	.	transcript_id "PSAT_LOCUS279-2"; gene_id "PSAT_LOCUS279"; exon_number "3";
CAXLJN010000016.1	EMBL	transcript	6035750	6037253	.	+	.	transcript_id "PSAT_LOCUS279"; gene_id "PSAT_LOCUS279"; gene_name "PSAT_LOCUS279"; xloc "XLOC_000374"; ref_gene_id "PSAT_LOCUS279"; cmp_ref "PSAT_LOCUS279"; class_code "="; tss_id "TSS387";
CAXLJN010000016.1	EMBL	exon	6035750	6036160	.	+	.	transcript_id "PSAT_LOCUS279"; gene_id "PSAT_LOCUS279"; exon_number "1";
CAXLJN010000016.1	EMBL	exon	6036288	6036867	.	+	.	transcript_id "PSAT_LOCUS279"; gene_id "PSAT_LOCUS279"; exon_number "2";
CAXLJN010000016.1	EMBL	exon	6036943	6037253	.	+	.	transcript_id "PSAT_LOCUS279"; gene_id "PSAT_LOCUS279"; exon_number "3";
CAXLJN010000016.1	EMBL	transcript	6051819	6055031	.	+	.	transcript_id "PSAT_LOCUS283"; gene_id "PSAT_LOCUS283"; gene_name "PSAT_LOCUS283"; xloc "XLOC_000375"; ref_gene_id "PSAT_LOCUS283"; cmp_ref "PSAT_LOCUS283"; class_code "="; tss_id "TSS388";
CAXLJN010000016.1	EMBL	exon	6051819	6055031	.	+	.	transcript_id "PSAT_LOCUS283"; gene_id "PSAT_LOCUS283"; exon_number "1";
CAXLJN010000016.1	EMBL	transcript	6056460	6057983	.	+	.	transcript_id "PSAT_LOCUS284"; gene_id "PSAT_LOCUS284"; gene_name "PSAT_LOCUS284"; xloc "XLOC_000376"; ref_gene_id "PSAT_LOCUS284"; cmp_ref "PSAT_LOCUS284"; class_code "="; tss_id "TSS389";
CAXLJN010000016.1	EMBL	exon	6056460	6057873	.	+	.	transcript_id "PSAT_LOCUS284"; gene_id "PSAT_LOCUS284"; exon_number "1";
CAXLJN010000016.1	EMBL	exon	6057952	6057983	.	+	.	transcript_id "PSAT_LOCUS284"; gene_id "PSAT_LOCUS284"; exon_number "2";
CAXLJN010000016.1	StringTie	transcript	6076203	6076526	.	+	.	transcript_id "PSAT_LOCUS287-2"; gene_id "MSTRG.238"; gene_name "PSAT_LOCUS287"; xloc "XLOC_000377"; ref_gene_id "PSAT_LOCUS287"; cmp_ref "PSAT_LOCUS287-2"; class_code "="; tss_id "TSS390";
CAXLJN010000016.1	StringTie	exon	6076203	6076526	.	+	.	transcript_id "PSAT_LOCUS287-2"; gene_id "MSTRG.238"; exon_number "1";
CAXLJN010000016.1	StringTie	transcript	6076203	6076765	.	+	.	transcript_id "PSAT_LOCUS287"; gene_id "MSTRG.238"; gene_name "PSAT_LOCUS287"; xloc "XLOC_000377"; ref_gene_id "PSAT_LOCUS287"; cmp_ref "PSAT_LOCUS287"; class_code "="; tss_id "TSS390";
CAXLJN010000016.1	StringTie	exon	6076203	6076488	.	+	.	transcript_id "PSAT_LOCUS287"; gene_id "MSTRG.238"; exon_number "1";
CAXLJN010000016.1	StringTie	exon	6076614	6076765	.	+	.	transcript_id "PSAT_LOCUS287"; gene_id "MSTRG.238"; exon_number "2";
CAXLJN010000016.1	StringTie	transcript	6076559	6076765	.	+	.	transcript_id "PSAT_LOCUS288"; gene_id "MSTRG.238"; gene_name "PSAT_LOCUS288"; xloc "XLOC_000377"; ref_gene_id "PSAT_LOCUS288"; cmp_ref "PSAT_LOCUS288"; class_code "="; tss_id "TSS391";
CAXLJN010000016.1	StringTie	exon	6076559	6076765	.	+	.	transcript_id "PSAT_LOCUS288"; gene_id "MSTRG.238"; exon_number "1";
CAXLJN010000016.1	EMBL	transcript	6076937	6077883	.	+	.	transcript_id "PSAT_LOCUS289"; gene_id "PSAT_LOCUS289"; gene_name "PSAT_LOCUS289"; xloc "XLOC_000378"; ref_gene_id "PSAT_LOCUS289"; cmp_ref "PSAT_LOCUS289"; class_code "="; tss_id "TSS392";
CAXLJN010000016.1	EMBL	exon	6076937	6077066	.	+	.	transcript_id "PSAT_LOCUS289"; gene_id "PSAT_LOCUS289"; exon_number "1";
CAXLJN010000016.1	EMBL	exon	6077299	6077354	.	+	.	transcript_id "PSAT_LOCUS289"; gene_id "PSAT_LOCUS289"; exon_number "2";
CAXLJN010000016.1	EMBL	exon	6077683	6077883	.	+	.	transcript_id "PSAT_LOCUS289"; gene_id "PSAT_LOCUS289"; exon_number "3";
CAXLJN010000016.1	EMBL	transcript	6087407	6089683	.	+	.	transcript_id "PSAT_LOCUS292"; gene_id "PSAT_LOCUS292"; gene_name "PSAT_LOCUS292"; xloc "XLOC_000379"; ref_gene_id "PSAT_LOCUS292"; cmp_ref "PSAT_LOCUS292"; class_code "="; tss_id "TSS393";
CAXLJN010000016.1	EMBL	exon	6087407	6089683	.	+	.	transcript_id "PSAT_LOCUS292"; gene_id "PSAT_LOCUS292"; exon_number "1";
CAXLJN010000016.1	EMBL	transcript	6089709	6091913	.	+	.	transcript_id "PSAT_LOCUS293"; gene_id "PSAT_LOCUS293"; gene_name "PSAT_LOCUS293"; xloc "XLOC_000380"; ref_gene_id "PSAT_LOCUS293"; cmp_ref "PSAT_LOCUS293"; class_code "="; tss_id "TSS394";
CAXLJN010000016.1	EMBL	exon	6089709	6091913	.	+	.	transcript_id "PSAT_LOCUS293"; gene_id "PSAT_LOCUS293"; exon_number "1";
CAXLJN010000016.1	EMBL	transcript	6092100	6092402	.	+	.	transcript_id "PSAT_LOCUS294"; gene_id "PSAT_LOCUS294"; gene_name "PSAT_LOCUS294"; xloc "XLOC_000381"; ref_gene_id "PSAT_LOCUS294"; cmp_ref "PSAT_LOCUS294"; class_code "="; tss_id "TSS395";
CAXLJN010000016.1	EMBL	exon	6092100	6092402	.	+	.	transcript_id "PSAT_LOCUS294"; gene_id "PSAT_LOCUS294"; exon_number "1";
CAXLJN010000016.1	EMBL	transcript	6120177	6121238	.	+	.	transcript_id "PSAT_LOCUS296"; gene_id "PSAT_LOCUS296"; gene_name "PSAT_LOCUS296"; xloc "XLOC_000382"; ref_gene_id "PSAT_LOCUS296"; cmp_ref "PSAT_LOCUS296"; class_code "="; tss_id "TSS396";
CAXLJN010000016.1	EMBL	exon	6120177	6121238	.	+	.	transcript_id "PSAT_LOCUS296"; gene_id "PSAT_LOCUS296"; exon_number "1";
CAXLJN010000016.1	EMBL	transcript	6127547	6127948	.	+	.	transcript_id "PSAT_LOCUS297"; gene_id "PSAT_LOCUS297"; gene_name "PSAT_LOCUS297"; xloc "XLOC_000383"; ref_gene_id "PSAT_LOCUS297"; cmp_ref "PSAT_LOCUS297"; class_code "="; tss_id "TSS397";
CAXLJN010000016.1	EMBL	exon	6127547	6127948	.	+	.	transcript_id "PSAT_LOCUS297"; gene_id "PSAT_LOCUS297"; exon_number "1";
CAXLJN010000016.1	EMBL	transcript	6130280	6130708	.	+	.	transcript_id "PSAT_LOCUS298-2"; gene_id "PSAT_LOCUS298"; gene_name "PSAT_LOCUS298"; xloc "XLOC_000384"; ref_gene_id "PSAT_LOCUS298"; contained_in "PSAT_LOCUS298-3"; cmp_ref "PSAT_LOCUS298-2"; class_code "="; tss_id "TSS398";
CAXLJN010000016.1	EMBL	exon	6130280	6130708	.	+	.	transcript_id "PSAT_LOCUS298-2"; gene_id "PSAT_LOCUS298"; exon_number "1";
CAXLJN010000016.1	EMBL	transcript	6130280	6132367	.	+	.	transcript_id "PSAT_LOCUS298-3"; gene_id "PSAT_LOCUS298"; gene_name "PSAT_LOCUS298"; xloc "XLOC_000384"; ref_gene_id "PSAT_LOCUS298"; cmp_ref "PSAT_LOCUS298-3"; class_code "="; tss_id "TSS398";
CAXLJN010000016.1	EMBL	exon	6130280	6130708	.	+	.	transcript_id "PSAT_LOCUS298-3"; gene_id "PSAT_LOCUS298"; exon_number "1";
CAXLJN010000016.1	EMBL	exon	6132008	6132367	.	+	.	transcript_id "PSAT_LOCUS298-3"; gene_id "PSAT_LOCUS298"; exon_number "2";
CAXLJN010000016.1	EMBL	transcript	6130280	6132856	.	+	.	transcript_id "PSAT_LOCUS298"; gene_id "PSAT_LOCUS298"; gene_name "PSAT_LOCUS298"; xloc "XLOC_000384"; ref_gene_id "PSAT_LOCUS298"; cmp_ref "PSAT_LOCUS298"; class_code "="; tss_id "TSS398";
CAXLJN010000016.1	EMBL	exon	6130280	6130666	.	+	.	transcript_id "PSAT_LOCUS298"; gene_id "PSAT_LOCUS298"; exon_number "1";
CAXLJN010000016.1	EMBL	exon	6132065	6132257	.	+	.	transcript_id "PSAT_LOCUS298"; gene_id "PSAT_LOCUS298"; exon_number "2";
CAXLJN010000016.1	EMBL	exon	6132519	6132856	.	+	.	transcript_id "PSAT_LOCUS298"; gene_id "PSAT_LOCUS298"; exon_number "3";
CAXLJN010000016.1	EMBL	transcript	6132488	6132856	.	+	.	transcript_id "PSAT_LOCUS299"; gene_id "PSAT_LOCUS299"; gene_name "PSAT_LOCUS299"; xloc "XLOC_000384"; ref_gene_id "PSAT_LOCUS299"; cmp_ref "PSAT_LOCUS299"; class_code "="; tss_id "TSS399";
CAXLJN010000016.1	EMBL	exon	6132488	6132856	.	+	.	transcript_id "PSAT_LOCUS299"; gene_id "PSAT_LOCUS299"; exon_number "1";
CAXLJN010000016.1	EMBL	transcript	6134792	6135208	.	+	.	transcript_id "PSAT_LOCUS300"; gene_id "PSAT_LOCUS300"; gene_name "PSAT_LOCUS300"; xloc "XLOC_000385"; ref_gene_id "PSAT_LOCUS300"; cmp_ref "PSAT_LOCUS300"; class_code "="; tss_id "TSS400";
CAXLJN010000016.1	EMBL	exon	6134792	6135208	.	+	.	transcript_id "PSAT_LOCUS300"; gene_id "PSAT_LOCUS300"; exon_number "1";
CAXLJN010000016.1	StringTie	transcript	6143218	6143433	.	+	.	transcript_id "PSAT_LOCUS302"; gene_id "MSTRG.239"; gene_name "PSAT_LOCUS302"; xloc "XLOC_000386"; ref_gene_id "PSAT_LOCUS302"; cmp_ref "PSAT_LOCUS302"; class_code "="; tss_id "TSS401";
CAXLJN010000016.1	StringTie	exon	6143218	6143433	.	+	.	transcript_id "PSAT_LOCUS302"; gene_id "MSTRG.239"; exon_number "1";
CAXLJN010000016.1	EMBL	transcript	6143764	6144693	.	+	.	transcript_id "PSAT_LOCUS303"; gene_id "PSAT_LOCUS303"; gene_name "PSAT_LOCUS303"; xloc "XLOC_000387"; ref_gene_id "PSAT_LOCUS303"; cmp_ref "PSAT_LOCUS303"; class_code "="; tss_id "TSS402";
CAXLJN010000016.1	EMBL	exon	6143764	6144693	.	+	.	transcript_id "PSAT_LOCUS303"; gene_id "PSAT_LOCUS303"; exon_number "1";
CAXLJN010000016.1	EMBL	transcript	6144716	6145093	.	+	.	transcript_id "PSAT_LOCUS304"; gene_id "PSAT_LOCUS304"; gene_name "PSAT_LOCUS304"; xloc "XLOC_000388"; ref_gene_id "PSAT_LOCUS304"; cmp_ref "PSAT_LOCUS304"; class_code "="; tss_id "TSS403";
CAXLJN010000016.1	EMBL	exon	6144716	6145093	.	+	.	transcript_id "PSAT_LOCUS304"; gene_id "PSAT_LOCUS304"; exon_number "1";
CAXLJN010000016.1	EMBL	transcript	6146901	6147584	.	+	.	transcript_id "PSAT_LOCUS305"; gene_id "PSAT_LOCUS305"; gene_name "PSAT_LOCUS305"; xloc "XLOC_000389"; ref_gene_id "PSAT_LOCUS305"; cmp_ref "PSAT_LOCUS305"; class_code "="; tss_id "TSS404";
CAXLJN010000016.1	EMBL	exon	6146901	6147584	.	+	.	transcript_id "PSAT_LOCUS305"; gene_id "PSAT_LOCUS305"; exon_number "1";
CAXLJN010000016.1	EMBL	transcript	6147713	6148189	.	+	.	transcript_id "PSAT_LOCUS306"; gene_id "PSAT_LOCUS306"; gene_name "PSAT_LOCUS306"; xloc "XLOC_000390"; ref_gene_id "PSAT_LOCUS306"; cmp_ref "PSAT_LOCUS306"; class_code "="; tss_id "TSS405";
CAXLJN010000016.1	EMBL	exon	6147713	6148189	.	+	.	transcript_id "PSAT_LOCUS306"; gene_id "PSAT_LOCUS306"; exon_number "1";
CAXLJN010000016.1	EMBL	transcript	6210622	6210996	.	+	.	transcript_id "PSAT_LOCUS315"; gene_id "PSAT_LOCUS315"; gene_name "PSAT_LOCUS315"; xloc "XLOC_000391"; ref_gene_id "PSAT_LOCUS315"; cmp_ref "PSAT_LOCUS315"; class_code "="; tss_id "TSS406";
CAXLJN010000016.1	EMBL	exon	6210622	6210996	.	+	.	transcript_id "PSAT_LOCUS315"; gene_id "PSAT_LOCUS315"; exon_number "1";
CAXLJN010000016.1	EMBL	transcript	6216923	6218449	.	+	.	transcript_id "PSAT_LOCUS316"; gene_id "PSAT_LOCUS316"; gene_name "PSAT_LOCUS316"; xloc "XLOC_000392"; ref_gene_id "PSAT_LOCUS316"; cmp_ref "PSAT_LOCUS316"; class_code "="; tss_id "TSS407";
CAXLJN010000016.1	EMBL	exon	6216923	6218449	.	+	.	transcript_id "PSAT_LOCUS316"; gene_id "PSAT_LOCUS316"; exon_number "1";
CAXLJN010000016.1	EMBL	transcript	6219822	6220124	.	+	.	transcript_id "PSAT_LOCUS317"; gene_id "PSAT_LOCUS317"; gene_name "PSAT_LOCUS317"; xloc "XLOC_000393"; ref_gene_id "PSAT_LOCUS317"; cmp_ref "PSAT_LOCUS317"; class_code "="; tss_id "TSS408";
CAXLJN010000016.1	EMBL	exon	6219822	6220124	.	+	.	transcript_id "PSAT_LOCUS317"; gene_id "PSAT_LOCUS317"; exon_number "1";
CAXLJN010000016.1	EMBL	transcript	6241921	6243396	.	+	.	transcript_id "PSAT_LOCUS325"; gene_id "PSAT_LOCUS325"; gene_name "PSAT_LOCUS325"; xloc "XLOC_000394"; ref_gene_id "PSAT_LOCUS325"; cmp_ref "PSAT_LOCUS325"; class_code "="; tss_id "TSS409";
CAXLJN010000016.1	EMBL	exon	6241921	6243396	.	+	.	transcript_id "PSAT_LOCUS325"; gene_id "PSAT_LOCUS325"; exon_number "1";
CAXLJN010000016.1	EMBL	transcript	6243419	6243832	.	+	.	transcript_id "PSAT_LOCUS326"; gene_id "PSAT_LOCUS326"; gene_name "PSAT_LOCUS326"; xloc "XLOC_000395"; ref_gene_id "PSAT_LOCUS326"; cmp_ref "PSAT_LOCUS326"; class_code "="; tss_id "TSS410";
CAXLJN010000016.1	EMBL	exon	6243419	6243832	.	+	.	transcript_id "PSAT_LOCUS326"; gene_id "PSAT_LOCUS326"; exon_number "1";
CAXLJN010000016.1	EMBL	transcript	6245609	6246292	.	+	.	transcript_id "PSAT_LOCUS327"; gene_id "PSAT_LOCUS327"; gene_name "PSAT_LOCUS327"; xloc "XLOC_000396"; ref_gene_id "PSAT_LOCUS327"; cmp_ref "PSAT_LOCUS327"; class_code "="; tss_id "TSS411";
CAXLJN010000016.1	EMBL	exon	6245609	6246292	.	+	.	transcript_id "PSAT_LOCUS327"; gene_id "PSAT_LOCUS327"; exon_number "1";
CAXLJN010000016.1	EMBL	transcript	6246421	6246897	.	+	.	transcript_id "PSAT_LOCUS328"; gene_id "PSAT_LOCUS328"; gene_name "PSAT_LOCUS328"; xloc "XLOC_000397"; ref_gene_id "PSAT_LOCUS328"; cmp_ref "PSAT_LOCUS328"; class_code "="; tss_id "TSS412";
CAXLJN010000016.1	EMBL	exon	6246421	6246897	.	+	.	transcript_id "PSAT_LOCUS328"; gene_id "PSAT_LOCUS328"; exon_number "1";
CAXLJN010000016.1	EMBL	transcript	6255086	6256534	.	+	.	transcript_id "PSAT_LOCUS331"; gene_id "PSAT_LOCUS331"; gene_name "PSAT_LOCUS331"; xloc "XLOC_000398"; ref_gene_id "PSAT_LOCUS331"; cmp_ref "PSAT_LOCUS331"; class_code "="; tss_id "TSS413";
CAXLJN010000016.1	EMBL	exon	6255086	6256534	.	+	.	transcript_id "PSAT_LOCUS331"; gene_id "PSAT_LOCUS331"; exon_number "1";
CAXLJN010000016.1	EMBL	transcript	6259919	6260980	.	+	.	transcript_id "PSAT_LOCUS332"; gene_id "PSAT_LOCUS332"; gene_name "PSAT_LOCUS332"; xloc "XLOC_000399"; ref_gene_id "PSAT_LOCUS332"; cmp_ref "PSAT_LOCUS332"; class_code "="; tss_id "TSS414";
CAXLJN010000016.1	EMBL	exon	6259919	6260980	.	+	.	transcript_id "PSAT_LOCUS332"; gene_id "PSAT_LOCUS332"; exon_number "1";
CAXLJN010000016.1	EMBL	transcript	6270036	6270464	.	+	.	transcript_id "PSAT_LOCUS333-2"; gene_id "PSAT_LOCUS333"; gene_name "PSAT_LOCUS333"; xloc "XLOC_000400"; ref_gene_id "PSAT_LOCUS333"; contained_in "PSAT_LOCUS333-3"; cmp_ref "PSAT_LOCUS333-2"; class_code "="; tss_id "TSS415";
CAXLJN010000016.1	EMBL	exon	6270036	6270464	.	+	.	transcript_id "PSAT_LOCUS333-2"; gene_id "PSAT_LOCUS333"; exon_number "1";
CAXLJN010000016.1	EMBL	transcript	6270036	6272123	.	+	.	transcript_id "PSAT_LOCUS333-3"; gene_id "PSAT_LOCUS333"; gene_name "PSAT_LOCUS333"; xloc "XLOC_000400"; ref_gene_id "PSAT_LOCUS333"; cmp_ref "PSAT_LOCUS333-3"; class_code "="; tss_id "TSS415";
CAXLJN010000016.1	EMBL	exon	6270036	6270464	.	+	.	transcript_id "PSAT_LOCUS333-3"; gene_id "PSAT_LOCUS333"; exon_number "1";
CAXLJN010000016.1	EMBL	exon	6271764	6272123	.	+	.	transcript_id "PSAT_LOCUS333-3"; gene_id "PSAT_LOCUS333"; exon_number "2";
CAXLJN010000016.1	EMBL	transcript	6270036	6272123	.	+	.	transcript_id "PSAT_LOCUS333"; gene_id "PSAT_LOCUS333"; gene_name "PSAT_LOCUS333"; xloc "XLOC_000400"; ref_gene_id "PSAT_LOCUS333"; cmp_ref "PSAT_LOCUS333"; class_code "="; tss_id "TSS415";
CAXLJN010000016.1	EMBL	exon	6270036	6270422	.	+	.	transcript_id "PSAT_LOCUS333"; gene_id "PSAT_LOCUS333"; exon_number "1";
CAXLJN010000016.1	EMBL	exon	6271821	6272123	.	+	.	transcript_id "PSAT_LOCUS333"; gene_id "PSAT_LOCUS333"; exon_number "2";
CAXLJN010000016.1	EMBL	transcript	6272244	6272612	.	+	.	transcript_id "PSAT_LOCUS334"; gene_id "PSAT_LOCUS334"; gene_name "PSAT_LOCUS334"; xloc "XLOC_000401"; ref_gene_id "PSAT_LOCUS334"; cmp_ref "PSAT_LOCUS334"; class_code "="; tss_id "TSS416";
CAXLJN010000016.1	EMBL	exon	6272244	6272612	.	+	.	transcript_id "PSAT_LOCUS334"; gene_id "PSAT_LOCUS334"; exon_number "1";
CAXLJN010000016.1	EMBL	transcript	6274549	6276052	.	+	.	transcript_id "PSAT_LOCUS335-2"; gene_id "PSAT_LOCUS335"; gene_name "PSAT_LOCUS335"; xloc "XLOC_000402"; ref_gene_id "PSAT_LOCUS335"; cmp_ref "PSAT_LOCUS335-2"; class_code "="; tss_id "TSS417";
CAXLJN010000016.1	EMBL	exon	6274549	6274965	.	+	.	transcript_id "PSAT_LOCUS335-2"; gene_id "PSAT_LOCUS335"; exon_number "1";
CAXLJN010000016.1	EMBL	exon	6275087	6275666	.	+	.	transcript_id "PSAT_LOCUS335-2"; gene_id "PSAT_LOCUS335"; exon_number "2";
CAXLJN010000016.1	EMBL	exon	6275742	6276052	.	+	.	transcript_id "PSAT_LOCUS335-2"; gene_id "PSAT_LOCUS335"; exon_number "3";
CAXLJN010000016.1	EMBL	transcript	6274549	6276052	.	+	.	transcript_id "PSAT_LOCUS335"; gene_id "PSAT_LOCUS335"; gene_name "PSAT_LOCUS335"; xloc "XLOC_000402"; ref_gene_id "PSAT_LOCUS335"; cmp_ref "PSAT_LOCUS335"; class_code "="; tss_id "TSS417";
CAXLJN010000016.1	EMBL	exon	6274549	6274959	.	+	.	transcript_id "PSAT_LOCUS335"; gene_id "PSAT_LOCUS335"; exon_number "1";
CAXLJN010000016.1	EMBL	exon	6275087	6275666	.	+	.	transcript_id "PSAT_LOCUS335"; gene_id "PSAT_LOCUS335"; exon_number "2";
CAXLJN010000016.1	EMBL	exon	6275742	6276052	.	+	.	transcript_id "PSAT_LOCUS335"; gene_id "PSAT_LOCUS335"; exon_number "3";
CAXLJN010000016.1	EMBL	transcript	6290691	6293903	.	+	.	transcript_id "PSAT_LOCUS338"; gene_id "PSAT_LOCUS338"; gene_name "PSAT_LOCUS338"; xloc "XLOC_000403"; ref_gene_id "PSAT_LOCUS338"; cmp_ref "PSAT_LOCUS338"; class_code "="; tss_id "TSS418";
CAXLJN010000016.1	EMBL	exon	6290691	6293903	.	+	.	transcript_id "PSAT_LOCUS338"; gene_id "PSAT_LOCUS338"; exon_number "1";
CAXLJN010000016.1	EMBL	transcript	6301044	6302492	.	+	.	transcript_id "PSAT_LOCUS339"; gene_id "PSAT_LOCUS339"; gene_name "PSAT_LOCUS339"; xloc "XLOC_000404"; ref_gene_id "PSAT_LOCUS339"; cmp_ref "PSAT_LOCUS339"; class_code "="; tss_id "TSS419";
CAXLJN010000016.1	EMBL	exon	6301044	6302492	.	+	.	transcript_id "PSAT_LOCUS339"; gene_id "PSAT_LOCUS339"; exon_number "1";
CAXLJN010000016.1	EMBL	transcript	6305855	6306916	.	+	.	transcript_id "PSAT_LOCUS340"; gene_id "PSAT_LOCUS340"; gene_name "PSAT_LOCUS340"; xloc "XLOC_000405"; ref_gene_id "PSAT_LOCUS340"; cmp_ref "PSAT_LOCUS340"; class_code "="; tss_id "TSS420";
CAXLJN010000016.1	EMBL	exon	6305855	6306916	.	+	.	transcript_id "PSAT_LOCUS340"; gene_id "PSAT_LOCUS340"; exon_number "1";
CAXLJN010000016.1	EMBL	transcript	6313225	6313626	.	+	.	transcript_id "PSAT_LOCUS341"; gene_id "PSAT_LOCUS341"; gene_name "PSAT_LOCUS341"; xloc "XLOC_000406"; ref_gene_id "PSAT_LOCUS341"; cmp_ref "PSAT_LOCUS341"; class_code "="; tss_id "TSS421";
CAXLJN010000016.1	EMBL	exon	6313225	6313626	.	+	.	transcript_id "PSAT_LOCUS341"; gene_id "PSAT_LOCUS341"; exon_number "1";
CAXLJN010000016.1	EMBL	transcript	6320965	6321972	.	+	.	transcript_id "PSAT_LOCUS342"; gene_id "PSAT_LOCUS342"; gene_name "PSAT_LOCUS342"; xloc "XLOC_000407"; ref_gene_id "PSAT_LOCUS342"; cmp_ref "PSAT_LOCUS342"; class_code "="; tss_id "TSS422";
CAXLJN010000016.1	EMBL	exon	6320965	6321586	.	+	.	transcript_id "PSAT_LOCUS342"; gene_id "PSAT_LOCUS342"; exon_number "1";
CAXLJN010000016.1	EMBL	exon	6321662	6321972	.	+	.	transcript_id "PSAT_LOCUS342"; gene_id "PSAT_LOCUS342"; exon_number "2";
CAXLJN010000016.1	EMBL	transcript	6336518	6337696	.	+	.	transcript_id "PSAT_LOCUS343"; gene_id "PSAT_LOCUS343"; gene_name "PSAT_LOCUS343"; xloc "XLOC_000408"; ref_gene_id "PSAT_LOCUS343"; cmp_ref "PSAT_LOCUS343"; class_code "="; tss_id "TSS423";
CAXLJN010000016.1	EMBL	exon	6336518	6337696	.	+	.	transcript_id "PSAT_LOCUS343"; gene_id "PSAT_LOCUS343"; exon_number "1";
CAXLJN010000016.1	EMBL	transcript	6337745	6339730	.	+	.	transcript_id "PSAT_LOCUS344"; gene_id "PSAT_LOCUS344"; gene_name "PSAT_LOCUS344"; xloc "XLOC_000409"; ref_gene_id "PSAT_LOCUS344"; cmp_ref "PSAT_LOCUS344"; class_code "="; tss_id "TSS424";
CAXLJN010000016.1	EMBL	exon	6337745	6339730	.	+	.	transcript_id "PSAT_LOCUS344"; gene_id "PSAT_LOCUS344"; exon_number "1";
CAXLJN010000016.1	EMBL	transcript	6339757	6340194	.	+	.	transcript_id "PSAT_LOCUS345"; gene_id "PSAT_LOCUS345"; gene_name "PSAT_LOCUS345"; xloc "XLOC_000410"; ref_gene_id "PSAT_LOCUS345"; cmp_ref "PSAT_LOCUS345"; class_code "="; tss_id "TSS425";
CAXLJN010000016.1	EMBL	exon	6339757	6340194	.	+	.	transcript_id "PSAT_LOCUS345"; gene_id "PSAT_LOCUS345"; exon_number "1";
CAXLJN010000016.1	EMBL	transcript	6347141	6347851	.	+	.	transcript_id "PSAT_LOCUS346"; gene_id "PSAT_LOCUS346"; gene_name "PSAT_LOCUS346"; xloc "XLOC_000411"; ref_gene_id "PSAT_LOCUS346"; cmp_ref "PSAT_LOCUS346"; class_code "="; tss_id "TSS426";
CAXLJN010000016.1	EMBL	exon	6347141	6347851	.	+	.	transcript_id "PSAT_LOCUS346"; gene_id "PSAT_LOCUS346"; exon_number "1";
CAXLJN010000016.1	EMBL	transcript	6348061	6348804	.	+	.	transcript_id "PSAT_LOCUS347"; gene_id "PSAT_LOCUS347"; gene_name "PSAT_LOCUS347"; xloc "XLOC_000412"; ref_gene_id "PSAT_LOCUS347"; cmp_ref "PSAT_LOCUS347"; class_code "="; tss_id "TSS427";
CAXLJN010000016.1	EMBL	exon	6348061	6348804	.	+	.	transcript_id "PSAT_LOCUS347"; gene_id "PSAT_LOCUS347"; exon_number "1";
CAXLJN010000016.1	EMBL	transcript	6351538	6352416	.	+	.	transcript_id "PSAT_LOCUS348"; gene_id "PSAT_LOCUS348"; gene_name "PSAT_LOCUS348"; xloc "XLOC_000413"; ref_gene_id "PSAT_LOCUS348"; cmp_ref "PSAT_LOCUS348"; class_code "="; tss_id "TSS428";
CAXLJN010000016.1	EMBL	exon	6351538	6352416	.	+	.	transcript_id "PSAT_LOCUS348"; gene_id "PSAT_LOCUS348"; exon_number "1";
CAXLJN010000016.1	EMBL	transcript	6367850	6368981	.	+	.	transcript_id "PSAT_LOCUS349-2"; gene_id "PSAT_LOCUS349"; gene_name "PSAT_LOCUS349"; xloc "XLOC_000414"; ref_gene_id "PSAT_LOCUS349"; cmp_ref "PSAT_LOCUS349-2"; class_code "="; tss_id "TSS429";
CAXLJN010000016.1	EMBL	exon	6367850	6368224	.	+	.	transcript_id "PSAT_LOCUS349-2"; gene_id "PSAT_LOCUS349"; exon_number "1";
CAXLJN010000016.1	EMBL	exon	6368747	6368981	.	+	.	transcript_id "PSAT_LOCUS349-2"; gene_id "PSAT_LOCUS349"; exon_number "2";
CAXLJN010000016.1	EMBL	transcript	6367850	6368981	.	+	.	transcript_id "PSAT_LOCUS349"; gene_id "PSAT_LOCUS349"; gene_name "PSAT_LOCUS349"; xloc "XLOC_000414"; ref_gene_id "PSAT_LOCUS349"; cmp_ref "PSAT_LOCUS349"; class_code "="; tss_id "TSS429";
CAXLJN010000016.1	EMBL	exon	6367850	6368214	.	+	.	transcript_id "PSAT_LOCUS349"; gene_id "PSAT_LOCUS349"; exon_number "1";
CAXLJN010000016.1	EMBL	exon	6368747	6368981	.	+	.	transcript_id "PSAT_LOCUS349"; gene_id "PSAT_LOCUS349"; exon_number "2";
CAXLJN010000016.1	EMBL	transcript	6374187	6375713	.	+	.	transcript_id "PSAT_LOCUS350"; gene_id "PSAT_LOCUS350"; gene_name "PSAT_LOCUS350"; xloc "XLOC_000415"; ref_gene_id "PSAT_LOCUS350"; cmp_ref "PSAT_LOCUS350"; class_code "="; tss_id "TSS430";
CAXLJN010000016.1	EMBL	exon	6374187	6375713	.	+	.	transcript_id "PSAT_LOCUS350"; gene_id "PSAT_LOCUS350"; exon_number "1";
CAXLJN010000016.1	EMBL	transcript	6376318	6378147	.	+	.	transcript_id "PSAT_LOCUS351"; gene_id "PSAT_LOCUS351"; gene_name "PSAT_LOCUS351"; xloc "XLOC_000416"; ref_gene_id "PSAT_LOCUS351"; cmp_ref "PSAT_LOCUS351"; class_code "="; tss_id "TSS431";
CAXLJN010000016.1	EMBL	exon	6376318	6376505	.	+	.	transcript_id "PSAT_LOCUS351"; gene_id "PSAT_LOCUS351"; exon_number "1";
CAXLJN010000016.1	EMBL	exon	6377478	6378147	.	+	.	transcript_id "PSAT_LOCUS351"; gene_id "PSAT_LOCUS351"; exon_number "2";
CAXLJN010000016.1	EMBL	transcript	6401351	6402826	.	+	.	transcript_id "PSAT_LOCUS358"; gene_id "PSAT_LOCUS358"; gene_name "PSAT_LOCUS358"; xloc "XLOC_000417"; ref_gene_id "PSAT_LOCUS358"; cmp_ref "PSAT_LOCUS358"; class_code "="; tss_id "TSS432";
CAXLJN010000016.1	EMBL	exon	6401351	6402826	.	+	.	transcript_id "PSAT_LOCUS358"; gene_id "PSAT_LOCUS358"; exon_number "1";
CAXLJN010000016.1	EMBL	transcript	6402849	6403262	.	+	.	transcript_id "PSAT_LOCUS359"; gene_id "PSAT_LOCUS359"; gene_name "PSAT_LOCUS359"; xloc "XLOC_000418"; ref_gene_id "PSAT_LOCUS359"; cmp_ref "PSAT_LOCUS359"; class_code "="; tss_id "TSS433";
CAXLJN010000016.1	EMBL	exon	6402849	6403262	.	+	.	transcript_id "PSAT_LOCUS359"; gene_id "PSAT_LOCUS359"; exon_number "1";
CAXLJN010000016.1	EMBL	transcript	6429096	6430622	.	+	.	transcript_id "PSAT_LOCUS363"; gene_id "PSAT_LOCUS363"; gene_name "PSAT_LOCUS363"; xloc "XLOC_000419"; ref_gene_id "PSAT_LOCUS363"; cmp_ref "PSAT_LOCUS363"; class_code "="; tss_id "TSS434";
CAXLJN010000016.1	EMBL	exon	6429096	6430622	.	+	.	transcript_id "PSAT_LOCUS363"; gene_id "PSAT_LOCUS363"; exon_number "1";
CAXLJN010000016.1	EMBL	transcript	6431227	6433056	.	+	.	transcript_id "PSAT_LOCUS364"; gene_id "PSAT_LOCUS364"; gene_name "PSAT_LOCUS364"; xloc "XLOC_000420"; ref_gene_id "PSAT_LOCUS364"; cmp_ref "PSAT_LOCUS364"; class_code "="; tss_id "TSS435";
CAXLJN010000016.1	EMBL	exon	6431227	6431414	.	+	.	transcript_id "PSAT_LOCUS364"; gene_id "PSAT_LOCUS364"; exon_number "1";
CAXLJN010000016.1	EMBL	exon	6432387	6433056	.	+	.	transcript_id "PSAT_LOCUS364"; gene_id "PSAT_LOCUS364"; exon_number "2";
CAXLJN010000016.1	EMBL	transcript	6433937	6434461	.	+	.	transcript_id "PSAT_LOCUS365"; gene_id "PSAT_LOCUS365"; gene_name "PSAT_LOCUS365"; xloc "XLOC_000421"; ref_gene_id "PSAT_LOCUS365"; cmp_ref "PSAT_LOCUS365"; class_code "="; tss_id "TSS436";
CAXLJN010000016.1	EMBL	exon	6433937	6434461	.	+	.	transcript_id "PSAT_LOCUS365"; gene_id "PSAT_LOCUS365"; exon_number "1";
CAXLJN010000016.1	EMBL	transcript	6449374	6450822	.	+	.	transcript_id "PSAT_LOCUS371"; gene_id "PSAT_LOCUS371"; gene_name "PSAT_LOCUS371"; xloc "XLOC_000422"; ref_gene_id "PSAT_LOCUS371"; cmp_ref "PSAT_LOCUS371"; class_code "="; tss_id "TSS437";
CAXLJN010000016.1	EMBL	exon	6449374	6450822	.	+	.	transcript_id "PSAT_LOCUS371"; gene_id "PSAT_LOCUS371"; exon_number "1";
CAXLJN010000016.1	EMBL	transcript	6454207	6455268	.	+	.	transcript_id "PSAT_LOCUS372"; gene_id "PSAT_LOCUS372"; gene_name "PSAT_LOCUS372"; xloc "XLOC_000423"; ref_gene_id "PSAT_LOCUS372"; cmp_ref "PSAT_LOCUS372"; class_code "="; tss_id "TSS438";
CAXLJN010000016.1	EMBL	exon	6454207	6455268	.	+	.	transcript_id "PSAT_LOCUS372"; gene_id "PSAT_LOCUS372"; exon_number "1";
CAXLJN010000016.1	EMBL	transcript	6461577	6463100	.	+	.	transcript_id "PSAT_LOCUS373"; gene_id "PSAT_LOCUS373"; gene_name "PSAT_LOCUS373"; xloc "XLOC_000424"; ref_gene_id "PSAT_LOCUS373"; cmp_ref "PSAT_LOCUS373"; class_code "="; tss_id "TSS439";
CAXLJN010000016.1	EMBL	exon	6461577	6461972	.	+	.	transcript_id "PSAT_LOCUS373"; gene_id "PSAT_LOCUS373"; exon_number "1";
CAXLJN010000016.1	EMBL	exon	6462594	6463100	.	+	.	transcript_id "PSAT_LOCUS373"; gene_id "PSAT_LOCUS373"; exon_number "2";
CAXLJN010000016.1	EMBL	transcript	6466044	6466403	.	+	.	transcript_id "PSAT_LOCUS374"; gene_id "PSAT_LOCUS374"; gene_name "PSAT_LOCUS374"; xloc "XLOC_000425"; ref_gene_id "PSAT_LOCUS374"; cmp_ref "PSAT_LOCUS374"; class_code "="; tss_id "TSS440";
CAXLJN010000016.1	EMBL	exon	6466044	6466403	.	+	.	transcript_id "PSAT_LOCUS374"; gene_id "PSAT_LOCUS374"; exon_number "1";
CAXLJN010000016.1	EMBL	transcript	6468822	6469238	.	+	.	transcript_id "PSAT_LOCUS375"; gene_id "PSAT_LOCUS375"; gene_name "PSAT_LOCUS375"; xloc "XLOC_000426"; ref_gene_id "PSAT_LOCUS375"; cmp_ref "PSAT_LOCUS375"; class_code "="; tss_id "TSS441";
CAXLJN010000016.1	EMBL	exon	6468822	6469238	.	+	.	transcript_id "PSAT_LOCUS375"; gene_id "PSAT_LOCUS375"; exon_number "1";
CAXLJN010000016.1	StringTie	transcript	6484914	6488126	.	+	.	transcript_id "PSAT_LOCUS377"; gene_id "MSTRG.244"; gene_name "PSAT_LOCUS377"; xloc "XLOC_000427"; ref_gene_id "PSAT_LOCUS377"; cmp_ref "PSAT_LOCUS377"; class_code "="; tss_id "TSS442";
CAXLJN010000016.1	StringTie	exon	6484914	6488126	.	+	.	transcript_id "PSAT_LOCUS377"; gene_id "MSTRG.244"; exon_number "1";
CAXLJN010000016.1	EMBL	transcript	6512811	6514172	.	+	.	transcript_id "PSAT_LOCUS378"; gene_id "PSAT_LOCUS378"; gene_name "PSAT_LOCUS378"; xloc "XLOC_000428"; ref_gene_id "PSAT_LOCUS378"; cmp_ref "PSAT_LOCUS378"; class_code "="; tss_id "TSS443";
CAXLJN010000016.1	EMBL	exon	6512811	6514172	.	+	.	transcript_id "PSAT_LOCUS378"; gene_id "PSAT_LOCUS378"; exon_number "1";
CAXLJN010000016.1	EMBL	transcript	6517492	6519015	.	+	.	transcript_id "PSAT_LOCUS379"; gene_id "PSAT_LOCUS379"; gene_name "PSAT_LOCUS379"; xloc "XLOC_000429"; ref_gene_id "PSAT_LOCUS379"; cmp_ref "PSAT_LOCUS379"; class_code "="; tss_id "TSS444";
CAXLJN010000016.1	EMBL	exon	6517492	6518905	.	+	.	transcript_id "PSAT_LOCUS379"; gene_id "PSAT_LOCUS379"; exon_number "1";
CAXLJN010000016.1	EMBL	exon	6518984	6519015	.	+	.	transcript_id "PSAT_LOCUS379"; gene_id "PSAT_LOCUS379"; exon_number "2";
CAXLJN010000016.1	EMBL	transcript	6546675	6547199	.	+	.	transcript_id "PSAT_LOCUS382"; gene_id "PSAT_LOCUS382"; gene_name "PSAT_LOCUS382"; xloc "XLOC_000430"; ref_gene_id "PSAT_LOCUS382"; cmp_ref "PSAT_LOCUS382"; class_code "="; tss_id "TSS445";
CAXLJN010000016.1	EMBL	exon	6546675	6547199	.	+	.	transcript_id "PSAT_LOCUS382"; gene_id "PSAT_LOCUS382"; exon_number "1";
CAXLJN010000016.1	EMBL	transcript	6611977	6613108	.	+	.	transcript_id "PSAT_LOCUS392-2"; gene_id "PSAT_LOCUS392"; gene_name "PSAT_LOCUS392"; xloc "XLOC_000431"; ref_gene_id "PSAT_LOCUS392"; cmp_ref "PSAT_LOCUS392-2"; class_code "="; tss_id "TSS446";
CAXLJN010000016.1	EMBL	exon	6611977	6612351	.	+	.	transcript_id "PSAT_LOCUS392-2"; gene_id "PSAT_LOCUS392"; exon_number "1";
CAXLJN010000016.1	EMBL	exon	6612874	6613108	.	+	.	transcript_id "PSAT_LOCUS392-2"; gene_id "PSAT_LOCUS392"; exon_number "2";
CAXLJN010000016.1	EMBL	transcript	6611977	6613108	.	+	.	transcript_id "PSAT_LOCUS392"; gene_id "PSAT_LOCUS392"; gene_name "PSAT_LOCUS392"; xloc "XLOC_000431"; ref_gene_id "PSAT_LOCUS392"; cmp_ref "PSAT_LOCUS392"; class_code "="; tss_id "TSS446";
CAXLJN010000016.1	EMBL	exon	6611977	6612341	.	+	.	transcript_id "PSAT_LOCUS392"; gene_id "PSAT_LOCUS392"; exon_number "1";
CAXLJN010000016.1	EMBL	exon	6612874	6613108	.	+	.	transcript_id "PSAT_LOCUS392"; gene_id "PSAT_LOCUS392"; exon_number "2";
CAXLJN010000016.1	EMBL	transcript	6618314	6619840	.	+	.	transcript_id "PSAT_LOCUS393"; gene_id "PSAT_LOCUS393"; gene_name "PSAT_LOCUS393"; xloc "XLOC_000432"; ref_gene_id "PSAT_LOCUS393"; cmp_ref "PSAT_LOCUS393"; class_code "="; tss_id "TSS447";
CAXLJN010000016.1	EMBL	exon	6618314	6619840	.	+	.	transcript_id "PSAT_LOCUS393"; gene_id "PSAT_LOCUS393"; exon_number "1";
CAXLJN010000016.1	EMBL	transcript	6620445	6622274	.	+	.	transcript_id "PSAT_LOCUS394"; gene_id "PSAT_LOCUS394"; gene_name "PSAT_LOCUS394"; xloc "XLOC_000433"; ref_gene_id "PSAT_LOCUS394"; cmp_ref "PSAT_LOCUS394"; class_code "="; tss_id "TSS448";
CAXLJN010000016.1	EMBL	exon	6620445	6620632	.	+	.	transcript_id "PSAT_LOCUS394"; gene_id "PSAT_LOCUS394"; exon_number "1";
CAXLJN010000016.1	EMBL	exon	6621605	6622274	.	+	.	transcript_id "PSAT_LOCUS394"; gene_id "PSAT_LOCUS394"; exon_number "2";
CAXLJN010000016.1	EMBL	transcript	6623155	6623679	.	+	.	transcript_id "PSAT_LOCUS395"; gene_id "PSAT_LOCUS395"; gene_name "PSAT_LOCUS395"; xloc "XLOC_000434"; ref_gene_id "PSAT_LOCUS395"; cmp_ref "PSAT_LOCUS395"; class_code "="; tss_id "TSS449";
CAXLJN010000016.1	EMBL	exon	6623155	6623679	.	+	.	transcript_id "PSAT_LOCUS395"; gene_id "PSAT_LOCUS395"; exon_number "1";
CAXLJN010000016.1	EMBL	transcript	6648733	6649223	.	+	.	transcript_id "PSAT_LOCUS400-2"; gene_id "PSAT_LOCUS400"; gene_name "PSAT_LOCUS400"; xloc "XLOC_000435"; ref_gene_id "PSAT_LOCUS400"; cmp_ref "PSAT_LOCUS400-2"; class_code "="; tss_id "TSS450";
CAXLJN010000016.1	EMBL	exon	6648733	6649056	.	+	.	transcript_id "PSAT_LOCUS400-2"; gene_id "PSAT_LOCUS400"; exon_number "1";
CAXLJN010000016.1	EMBL	exon	6649144	6649223	.	+	.	transcript_id "PSAT_LOCUS400-2"; gene_id "PSAT_LOCUS400"; exon_number "2";
CAXLJN010000016.1	EMBL	transcript	6648733	6649223	.	+	.	transcript_id "PSAT_LOCUS400"; gene_id "PSAT_LOCUS400"; gene_name "PSAT_LOCUS400"; xloc "XLOC_000435"; ref_gene_id "PSAT_LOCUS400"; cmp_ref "PSAT_LOCUS400"; class_code "="; tss_id "TSS450";
CAXLJN010000016.1	EMBL	exon	6648733	6649018	.	+	.	transcript_id "PSAT_LOCUS400"; gene_id "PSAT_LOCUS400"; exon_number "1";
CAXLJN010000016.1	EMBL	exon	6649144	6649223	.	+	.	transcript_id "PSAT_LOCUS400"; gene_id "PSAT_LOCUS400"; exon_number "2";
CAXLJN010000016.1	StringTie	transcript	6655624	6656172	.	+	.	transcript_id "PSAT_LOCUS402"; gene_id "MSTRG.241"; gene_name "PSAT_LOCUS402"; xloc "XLOC_000436"; ref_gene_id "PSAT_LOCUS402"; cmp_ref "PSAT_LOCUS402"; class_code "="; tss_id "TSS451";
CAXLJN010000016.1	StringTie	exon	6655624	6656172	.	+	.	transcript_id "PSAT_LOCUS402"; gene_id "MSTRG.241"; exon_number "1";
CAXLJN010000016.1	EMBL	transcript	6662481	6662882	.	+	.	transcript_id "PSAT_LOCUS403"; gene_id "PSAT_LOCUS403"; gene_name "PSAT_LOCUS403"; xloc "XLOC_000437"; ref_gene_id "PSAT_LOCUS403"; cmp_ref "PSAT_LOCUS403"; class_code "="; tss_id "TSS452";
CAXLJN010000016.1	EMBL	exon	6662481	6662882	.	+	.	transcript_id "PSAT_LOCUS403"; gene_id "PSAT_LOCUS403"; exon_number "1";
CAXLJN010000016.1	EMBL	transcript	6665220	6665648	.	+	.	transcript_id "PSAT_LOCUS404-2"; gene_id "PSAT_LOCUS404"; gene_name "PSAT_LOCUS404"; xloc "XLOC_000438"; ref_gene_id "PSAT_LOCUS404"; contained_in "PSAT_LOCUS404-3"; cmp_ref "PSAT_LOCUS404-2"; class_code "="; tss_id "TSS453";
CAXLJN010000016.1	EMBL	exon	6665220	6665648	.	+	.	transcript_id "PSAT_LOCUS404-2"; gene_id "PSAT_LOCUS404"; exon_number "1";
CAXLJN010000016.1	EMBL	transcript	6665220	6667307	.	+	.	transcript_id "PSAT_LOCUS404-3"; gene_id "PSAT_LOCUS404"; gene_name "PSAT_LOCUS404"; xloc "XLOC_000438"; ref_gene_id "PSAT_LOCUS404"; cmp_ref "PSAT_LOCUS404-3"; class_code "="; tss_id "TSS453";
CAXLJN010000016.1	EMBL	exon	6665220	6665648	.	+	.	transcript_id "PSAT_LOCUS404-3"; gene_id "PSAT_LOCUS404"; exon_number "1";
CAXLJN010000016.1	EMBL	exon	6666948	6667307	.	+	.	transcript_id "PSAT_LOCUS404-3"; gene_id "PSAT_LOCUS404"; exon_number "2";
CAXLJN010000016.1	EMBL	transcript	6665220	6667307	.	+	.	transcript_id "PSAT_LOCUS404"; gene_id "PSAT_LOCUS404"; gene_name "PSAT_LOCUS404"; xloc "XLOC_000438"; ref_gene_id "PSAT_LOCUS404"; cmp_ref "PSAT_LOCUS404"; class_code "="; tss_id "TSS453";
CAXLJN010000016.1	EMBL	exon	6665220	6665606	.	+	.	transcript_id "PSAT_LOCUS404"; gene_id "PSAT_LOCUS404"; exon_number "1";
CAXLJN010000016.1	EMBL	exon	6667005	6667307	.	+	.	transcript_id "PSAT_LOCUS404"; gene_id "PSAT_LOCUS404"; exon_number "2";
CAXLJN010000016.1	EMBL	transcript	6667428	6667796	.	+	.	transcript_id "PSAT_LOCUS405"; gene_id "PSAT_LOCUS405"; gene_name "PSAT_LOCUS405"; xloc "XLOC_000439"; ref_gene_id "PSAT_LOCUS405"; cmp_ref "PSAT_LOCUS405"; class_code "="; tss_id "TSS454";
CAXLJN010000016.1	EMBL	exon	6667428	6667796	.	+	.	transcript_id "PSAT_LOCUS405"; gene_id "PSAT_LOCUS405"; exon_number "1";
CAXLJN010000016.1	EMBL	transcript	6669733	6671236	.	+	.	transcript_id "PSAT_LOCUS406-2"; gene_id "PSAT_LOCUS406"; gene_name "PSAT_LOCUS406"; xloc "XLOC_000440"; ref_gene_id "PSAT_LOCUS406"; cmp_ref "PSAT_LOCUS406-2"; class_code "="; tss_id "TSS455";
CAXLJN010000016.1	EMBL	exon	6669733	6670149	.	+	.	transcript_id "PSAT_LOCUS406-2"; gene_id "PSAT_LOCUS406"; exon_number "1";
CAXLJN010000016.1	EMBL	exon	6670271	6670850	.	+	.	transcript_id "PSAT_LOCUS406-2"; gene_id "PSAT_LOCUS406"; exon_number "2";
CAXLJN010000016.1	EMBL	exon	6670926	6671236	.	+	.	transcript_id "PSAT_LOCUS406-2"; gene_id "PSAT_LOCUS406"; exon_number "3";
CAXLJN010000016.1	EMBL	transcript	6669733	6671236	.	+	.	transcript_id "PSAT_LOCUS406"; gene_id "PSAT_LOCUS406"; gene_name "PSAT_LOCUS406"; xloc "XLOC_000440"; ref_gene_id "PSAT_LOCUS406"; cmp_ref "PSAT_LOCUS406"; class_code "="; tss_id "TSS455";
CAXLJN010000016.1	EMBL	exon	6669733	6670143	.	+	.	transcript_id "PSAT_LOCUS406"; gene_id "PSAT_LOCUS406"; exon_number "1";
CAXLJN010000016.1	EMBL	exon	6670271	6670850	.	+	.	transcript_id "PSAT_LOCUS406"; gene_id "PSAT_LOCUS406"; exon_number "2";
CAXLJN010000016.1	EMBL	exon	6670926	6671236	.	+	.	transcript_id "PSAT_LOCUS406"; gene_id "PSAT_LOCUS406"; exon_number "3";
CAXLJN010000016.1	EMBL	transcript	6685814	6687931	.	+	.	transcript_id "PSAT_LOCUS408"; gene_id "PSAT_LOCUS408"; gene_name "PSAT_LOCUS408"; xloc "XLOC_000441"; ref_gene_id "PSAT_LOCUS408"; cmp_ref "PSAT_LOCUS408"; class_code "="; tss_id "TSS456";
CAXLJN010000016.1	EMBL	exon	6685814	6687931	.	+	.	transcript_id "PSAT_LOCUS408"; gene_id "PSAT_LOCUS408"; exon_number "1";
CAXLJN010000016.1	EMBL	transcript	6706310	6708013	.	+	.	transcript_id "PSAT_LOCUS413"; gene_id "PSAT_LOCUS413"; gene_name "PSAT_LOCUS413"; xloc "XLOC_000442"; ref_gene_id "PSAT_LOCUS413"; cmp_ref "PSAT_LOCUS413"; class_code "="; tss_id "TSS457";
CAXLJN010000016.1	EMBL	exon	6706310	6706371	.	+	.	transcript_id "PSAT_LOCUS413"; gene_id "PSAT_LOCUS413"; exon_number "1";
CAXLJN010000016.1	EMBL	exon	6707344	6708013	.	+	.	transcript_id "PSAT_LOCUS413"; gene_id "PSAT_LOCUS413"; exon_number "2";
CAXLJN010000016.1	EMBL	transcript	6707318	6708013	.	+	.	transcript_id "PSAT_LOCUS414"; gene_id "PSAT_LOCUS414"; gene_name "PSAT_LOCUS414"; xloc "XLOC_000442"; ref_gene_id "PSAT_LOCUS414"; cmp_ref "PSAT_LOCUS414"; class_code "="; tss_id "TSS458";
CAXLJN010000016.1	EMBL	exon	6707318	6708013	.	+	.	transcript_id "PSAT_LOCUS414"; gene_id "PSAT_LOCUS414"; exon_number "1";
CAXLJN010000016.1	EMBL	transcript	6708894	6709418	.	+	.	transcript_id "PSAT_LOCUS415"; gene_id "PSAT_LOCUS415"; gene_name "PSAT_LOCUS415"; xloc "XLOC_000443"; ref_gene_id "PSAT_LOCUS415"; cmp_ref "PSAT_LOCUS415"; class_code "="; tss_id "TSS459";
CAXLJN010000016.1	EMBL	exon	6708894	6709418	.	+	.	transcript_id "PSAT_LOCUS415"; gene_id "PSAT_LOCUS415"; exon_number "1";
CAXLJN010000016.1	EMBL	transcript	6731214	6732689	.	+	.	transcript_id "PSAT_LOCUS420"; gene_id "PSAT_LOCUS420"; gene_name "PSAT_LOCUS420"; xloc "XLOC_000444"; ref_gene_id "PSAT_LOCUS420"; cmp_ref "PSAT_LOCUS420"; class_code "="; tss_id "TSS460";
CAXLJN010000016.1	EMBL	exon	6731214	6732689	.	+	.	transcript_id "PSAT_LOCUS420"; gene_id "PSAT_LOCUS420"; exon_number "1";
CAXLJN010000016.1	EMBL	transcript	6735105	6736166	.	+	.	transcript_id "PSAT_LOCUS421"; gene_id "PSAT_LOCUS421"; gene_name "PSAT_LOCUS421"; xloc "XLOC_000445"; ref_gene_id "PSAT_LOCUS421"; cmp_ref "PSAT_LOCUS421"; class_code "="; tss_id "TSS461";
CAXLJN010000016.1	EMBL	exon	6735105	6736166	.	+	.	transcript_id "PSAT_LOCUS421"; gene_id "PSAT_LOCUS421"; exon_number "1";
CAXLJN010000016.1	EMBL	transcript	6745231	6745551	.	+	.	transcript_id "PSAT_LOCUS422"; gene_id "PSAT_LOCUS422"; gene_name "PSAT_LOCUS422"; xloc "XLOC_000446"; ref_gene_id "PSAT_LOCUS422"; cmp_ref "PSAT_LOCUS422"; class_code "="; tss_id "TSS462";
CAXLJN010000016.1	EMBL	exon	6745231	6745551	.	+	.	transcript_id "PSAT_LOCUS422"; gene_id "PSAT_LOCUS422"; exon_number "1";
CAXLJN010000016.1	EMBL	transcript	6746995	6747354	.	+	.	transcript_id "PSAT_LOCUS423"; gene_id "PSAT_LOCUS423"; gene_name "PSAT_LOCUS423"; xloc "XLOC_000447"; ref_gene_id "PSAT_LOCUS423"; cmp_ref "PSAT_LOCUS423"; class_code "="; tss_id "TSS463";
CAXLJN010000016.1	EMBL	exon	6746995	6747354	.	+	.	transcript_id "PSAT_LOCUS423"; gene_id "PSAT_LOCUS423"; exon_number "1";
CAXLJN010000016.1	EMBL	transcript	6747475	6747843	.	+	.	transcript_id "PSAT_LOCUS424"; gene_id "PSAT_LOCUS424"; gene_name "PSAT_LOCUS424"; xloc "XLOC_000448"; ref_gene_id "PSAT_LOCUS424"; cmp_ref "PSAT_LOCUS424"; class_code "="; tss_id "TSS464";
CAXLJN010000016.1	EMBL	exon	6747475	6747843	.	+	.	transcript_id "PSAT_LOCUS424"; gene_id "PSAT_LOCUS424"; exon_number "1";
CAXLJN010000016.1	EMBL	transcript	6749780	6751283	.	+	.	transcript_id "PSAT_LOCUS425-2"; gene_id "PSAT_LOCUS425"; gene_name "PSAT_LOCUS425"; xloc "XLOC_000449"; ref_gene_id "PSAT_LOCUS425"; cmp_ref "PSAT_LOCUS425-2"; class_code "="; tss_id "TSS465";
CAXLJN010000016.1	EMBL	exon	6749780	6750196	.	+	.	transcript_id "PSAT_LOCUS425-2"; gene_id "PSAT_LOCUS425"; exon_number "1";
CAXLJN010000016.1	EMBL	exon	6750318	6750897	.	+	.	transcript_id "PSAT_LOCUS425-2"; gene_id "PSAT_LOCUS425"; exon_number "2";
CAXLJN010000016.1	EMBL	exon	6750973	6751283	.	+	.	transcript_id "PSAT_LOCUS425-2"; gene_id "PSAT_LOCUS425"; exon_number "3";
CAXLJN010000016.1	EMBL	transcript	6749780	6751283	.	+	.	transcript_id "PSAT_LOCUS425"; gene_id "PSAT_LOCUS425"; gene_name "PSAT_LOCUS425"; xloc "XLOC_000449"; ref_gene_id "PSAT_LOCUS425"; cmp_ref "PSAT_LOCUS425"; class_code "="; tss_id "TSS465";
CAXLJN010000016.1	EMBL	exon	6749780	6750190	.	+	.	transcript_id "PSAT_LOCUS425"; gene_id "PSAT_LOCUS425"; exon_number "1";
CAXLJN010000016.1	EMBL	exon	6750318	6750897	.	+	.	transcript_id "PSAT_LOCUS425"; gene_id "PSAT_LOCUS425"; exon_number "2";
CAXLJN010000016.1	EMBL	exon	6750973	6751283	.	+	.	transcript_id "PSAT_LOCUS425"; gene_id "PSAT_LOCUS425"; exon_number "3";
CAXLJN010000016.1	EMBL	transcript	6768534	6769427	.	+	.	transcript_id "PSAT_LOCUS430"; gene_id "PSAT_LOCUS430"; gene_name "PSAT_LOCUS430"; xloc "XLOC_000450"; ref_gene_id "PSAT_LOCUS430"; cmp_ref "PSAT_LOCUS430"; class_code "="; tss_id "TSS466";
CAXLJN010000016.1	EMBL	exon	6768534	6769427	.	+	.	transcript_id "PSAT_LOCUS430"; gene_id "PSAT_LOCUS430"; exon_number "1";
CAXLJN010000016.1	EMBL	transcript	6769453	6771657	.	+	.	transcript_id "PSAT_LOCUS431"; gene_id "PSAT_LOCUS431"; gene_name "PSAT_LOCUS431"; xloc "XLOC_000451"; ref_gene_id "PSAT_LOCUS431"; cmp_ref "PSAT_LOCUS431"; class_code "="; tss_id "TSS467";
CAXLJN010000016.1	EMBL	exon	6769453	6771657	.	+	.	transcript_id "PSAT_LOCUS431"; gene_id "PSAT_LOCUS431"; exon_number "1";
CAXLJN010000016.1	EMBL	transcript	6771844	6772146	.	+	.	transcript_id "PSAT_LOCUS432"; gene_id "PSAT_LOCUS432"; gene_name "PSAT_LOCUS432"; xloc "XLOC_000452"; ref_gene_id "PSAT_LOCUS432"; cmp_ref "PSAT_LOCUS432"; class_code "="; tss_id "TSS468";
CAXLJN010000016.1	EMBL	exon	6771844	6772146	.	+	.	transcript_id "PSAT_LOCUS432"; gene_id "PSAT_LOCUS432"; exon_number "1";
CAXLJN010000016.1	EMBL	transcript	6810441	6810764	.	+	.	transcript_id "PSAT_LOCUS436-2"; gene_id "PSAT_LOCUS436"; gene_name "PSAT_LOCUS436"; xloc "XLOC_000453"; ref_gene_id "PSAT_LOCUS436"; cmp_ref "PSAT_LOCUS436-2"; class_code "="; tss_id "TSS469";
CAXLJN010000016.1	EMBL	exon	6810441	6810764	.	+	.	transcript_id "PSAT_LOCUS436-2"; gene_id "PSAT_LOCUS436"; exon_number "1";
CAXLJN010000016.1	EMBL	transcript	6810441	6811003	.	+	.	transcript_id "PSAT_LOCUS436"; gene_id "PSAT_LOCUS436"; gene_name "PSAT_LOCUS436"; xloc "XLOC_000453"; ref_gene_id "PSAT_LOCUS436"; cmp_ref "PSAT_LOCUS436"; class_code "="; tss_id "TSS469";
CAXLJN010000016.1	EMBL	exon	6810441	6810726	.	+	.	transcript_id "PSAT_LOCUS436"; gene_id "PSAT_LOCUS436"; exon_number "1";
CAXLJN010000016.1	EMBL	exon	6810852	6811003	.	+	.	transcript_id "PSAT_LOCUS436"; gene_id "PSAT_LOCUS436"; exon_number "2";
CAXLJN010000016.1	EMBL	transcript	6810797	6811003	.	+	.	transcript_id "PSAT_LOCUS437"; gene_id "PSAT_LOCUS437"; gene_name "PSAT_LOCUS437"; xloc "XLOC_000453"; ref_gene_id "PSAT_LOCUS437"; cmp_ref "PSAT_LOCUS437"; class_code "="; tss_id "TSS470";
CAXLJN010000016.1	EMBL	exon	6810797	6811003	.	+	.	transcript_id "PSAT_LOCUS437"; gene_id "PSAT_LOCUS437"; exon_number "1";
CAXLJN010000016.1	EMBL	transcript	6836380	6836703	.	+	.	transcript_id "PSAT_LOCUS442-2"; gene_id "PSAT_LOCUS442"; gene_name "PSAT_LOCUS442"; xloc "XLOC_000454"; ref_gene_id "PSAT_LOCUS442"; cmp_ref "PSAT_LOCUS442-2"; class_code "="; tss_id "TSS471";
CAXLJN010000016.1	EMBL	exon	6836380	6836703	.	+	.	transcript_id "PSAT_LOCUS442-2"; gene_id "PSAT_LOCUS442"; exon_number "1";
CAXLJN010000016.1	EMBL	transcript	6836380	6836942	.	+	.	transcript_id "PSAT_LOCUS442"; gene_id "PSAT_LOCUS442"; gene_name "PSAT_LOCUS442"; xloc "XLOC_000454"; ref_gene_id "PSAT_LOCUS442"; cmp_ref "PSAT_LOCUS442"; class_code "="; tss_id "TSS471";
CAXLJN010000016.1	EMBL	exon	6836380	6836665	.	+	.	transcript_id "PSAT_LOCUS442"; gene_id "PSAT_LOCUS442"; exon_number "1";
CAXLJN010000016.1	EMBL	exon	6836791	6836942	.	+	.	transcript_id "PSAT_LOCUS442"; gene_id "PSAT_LOCUS442"; exon_number "2";
CAXLJN010000016.1	EMBL	transcript	6836736	6836942	.	+	.	transcript_id "PSAT_LOCUS443"; gene_id "PSAT_LOCUS443"; gene_name "PSAT_LOCUS443"; xloc "XLOC_000454"; ref_gene_id "PSAT_LOCUS443"; cmp_ref "PSAT_LOCUS443"; class_code "="; tss_id "TSS472";
CAXLJN010000016.1	EMBL	exon	6836736	6836942	.	+	.	transcript_id "PSAT_LOCUS443"; gene_id "PSAT_LOCUS443"; exon_number "1";
CAXLJN010000016.1	EMBL	transcript	6837119	6838065	.	+	.	transcript_id "PSAT_LOCUS444"; gene_id "PSAT_LOCUS444"; gene_name "PSAT_LOCUS444"; xloc "XLOC_000455"; ref_gene_id "PSAT_LOCUS444"; cmp_ref "PSAT_LOCUS444"; class_code "="; tss_id "TSS473";
CAXLJN010000016.1	EMBL	exon	6837119	6837248	.	+	.	transcript_id "PSAT_LOCUS444"; gene_id "PSAT_LOCUS444"; exon_number "1";
CAXLJN010000016.1	EMBL	exon	6837481	6837536	.	+	.	transcript_id "PSAT_LOCUS444"; gene_id "PSAT_LOCUS444"; exon_number "2";
CAXLJN010000016.1	EMBL	exon	6837865	6838065	.	+	.	transcript_id "PSAT_LOCUS444"; gene_id "PSAT_LOCUS444"; exon_number "3";
CAXLJN010000016.1	EMBL	transcript	6848554	6854037	.	+	.	transcript_id "PSAT_LOCUS446"; gene_id "PSAT_LOCUS446"; gene_name "PSAT_LOCUS446"; xloc "XLOC_000456"; ref_gene_id "PSAT_LOCUS446"; cmp_ref "PSAT_LOCUS446"; class_code "="; tss_id "TSS474";
CAXLJN010000016.1	EMBL	exon	6848554	6854037	.	+	.	transcript_id "PSAT_LOCUS446"; gene_id "PSAT_LOCUS446"; exon_number "1";
CAXLJN010000016.1	EMBL	transcript	6864929	6866350	.	+	.	transcript_id "PSAT_LOCUS450"; gene_id "PSAT_LOCUS450"; gene_name "PSAT_LOCUS450"; xloc "XLOC_000457"; ref_gene_id "PSAT_LOCUS450"; cmp_ref "PSAT_LOCUS450"; class_code "="; tss_id "TSS475";
CAXLJN010000016.1	EMBL	exon	6864929	6866350	.	+	.	transcript_id "PSAT_LOCUS450"; gene_id "PSAT_LOCUS450"; exon_number "1";
CAXLJN010000016.1	EMBL	transcript	6891149	6892624	.	+	.	transcript_id "PSAT_LOCUS455"; gene_id "PSAT_LOCUS455"; gene_name "PSAT_LOCUS455"; xloc "XLOC_000458"; ref_gene_id "PSAT_LOCUS455"; cmp_ref "PSAT_LOCUS455"; class_code "="; tss_id "TSS476";
CAXLJN010000016.1	EMBL	exon	6891149	6892624	.	+	.	transcript_id "PSAT_LOCUS455"; gene_id "PSAT_LOCUS455"; exon_number "1";
CAXLJN010000016.1	EMBL	transcript	6892647	6893060	.	+	.	transcript_id "PSAT_LOCUS456"; gene_id "PSAT_LOCUS456"; gene_name "PSAT_LOCUS456"; xloc "XLOC_000459"; ref_gene_id "PSAT_LOCUS456"; cmp_ref "PSAT_LOCUS456"; class_code "="; tss_id "TSS477";
CAXLJN010000016.1	EMBL	exon	6892647	6893060	.	+	.	transcript_id "PSAT_LOCUS456"; gene_id "PSAT_LOCUS456"; exon_number "1";
CAXLJN010000016.1	EMBL	transcript	6894837	6895520	.	+	.	transcript_id "PSAT_LOCUS457"; gene_id "PSAT_LOCUS457"; gene_name "PSAT_LOCUS457"; xloc "XLOC_000460"; ref_gene_id "PSAT_LOCUS457"; cmp_ref "PSAT_LOCUS457"; class_code "="; tss_id "TSS478";
CAXLJN010000016.1	EMBL	exon	6894837	6895520	.	+	.	transcript_id "PSAT_LOCUS457"; gene_id "PSAT_LOCUS457"; exon_number "1";
CAXLJN010000016.1	EMBL	transcript	6899287	6899880	.	+	.	transcript_id "PSAT_LOCUS458"; gene_id "PSAT_LOCUS458"; gene_name "PSAT_LOCUS458"; xloc "XLOC_000461"; ref_gene_id "PSAT_LOCUS458"; cmp_ref "PSAT_LOCUS458"; class_code "="; tss_id "TSS479";
CAXLJN010000016.1	EMBL	exon	6899287	6899880	.	+	.	transcript_id "PSAT_LOCUS458"; gene_id "PSAT_LOCUS458"; exon_number "1";
CAXLJN010000016.1	EMBL	transcript	6929354	6929830	.	+	.	transcript_id "PSAT_LOCUS462"; gene_id "PSAT_LOCUS462"; gene_name "PSAT_LOCUS462"; xloc "XLOC_000462"; ref_gene_id "PSAT_LOCUS462"; cmp_ref "PSAT_LOCUS462"; class_code "="; tss_id "TSS480";
CAXLJN010000016.1	EMBL	exon	6929354	6929830	.	+	.	transcript_id "PSAT_LOCUS462"; gene_id "PSAT_LOCUS462"; exon_number "1";
CAXLJN010000016.1	EMBL	transcript	6932991	6933584	.	+	.	transcript_id "PSAT_LOCUS463"; gene_id "PSAT_LOCUS463"; gene_name "PSAT_LOCUS463"; xloc "XLOC_000463"; ref_gene_id "PSAT_LOCUS463"; cmp_ref "PSAT_LOCUS463"; class_code "="; tss_id "TSS481";
CAXLJN010000016.1	EMBL	exon	6932991	6933584	.	+	.	transcript_id "PSAT_LOCUS463"; gene_id "PSAT_LOCUS463"; exon_number "1";
CAXLJN010000016.1	EMBL	transcript	6940604	6946087	.	+	.	transcript_id "PSAT_LOCUS464"; gene_id "PSAT_LOCUS464"; gene_name "PSAT_LOCUS464"; xloc "XLOC_000464"; ref_gene_id "PSAT_LOCUS464"; cmp_ref "PSAT_LOCUS464"; class_code "="; tss_id "TSS482";
CAXLJN010000016.1	EMBL	exon	6940604	6946087	.	+	.	transcript_id "PSAT_LOCUS464"; gene_id "PSAT_LOCUS464"; exon_number "1";
CAXLJN010000016.1	EMBL	transcript	6955984	6957045	.	+	.	transcript_id "PSAT_LOCUS468"; gene_id "PSAT_LOCUS468"; gene_name "PSAT_LOCUS468"; xloc "XLOC_000465"; ref_gene_id "PSAT_LOCUS468"; cmp_ref "PSAT_LOCUS468"; class_code "="; tss_id "TSS483";
CAXLJN010000016.1	EMBL	exon	6955984	6957045	.	+	.	transcript_id "PSAT_LOCUS468"; gene_id "PSAT_LOCUS468"; exon_number "1";
CAXLJN010000016.1	EMBL	transcript	6957191	6958414	.	+	.	transcript_id "PSAT_LOCUS469-2"; gene_id "PSAT_LOCUS469"; gene_name "PSAT_LOCUS469"; xloc "XLOC_000466"; ref_gene_id "PSAT_LOCUS469"; contained_in "PSAT_LOCUS469"; cmp_ref "PSAT_LOCUS469-2"; class_code "="; tss_id "TSS484";
CAXLJN010000016.1	EMBL	exon	6957191	6958414	.	+	.	transcript_id "PSAT_LOCUS469-2"; gene_id "PSAT_LOCUS469"; exon_number "1";
CAXLJN010000016.1	EMBL	transcript	6957191	6958414	.	+	.	transcript_id "PSAT_LOCUS469"; gene_id "PSAT_LOCUS469"; gene_name "PSAT_LOCUS469"; xloc "XLOC_000466"; ref_gene_id "PSAT_LOCUS469"; cmp_ref "PSAT_LOCUS469-2"; class_code "="; tss_id "TSS484";
CAXLJN010000016.1	EMBL	exon	6957191	6958414	.	+	.	transcript_id "PSAT_LOCUS469"; gene_id "PSAT_LOCUS469"; exon_number "1";
CAXLJN010000016.1	EMBL	transcript	6969877	6970347	.	+	.	transcript_id "PSAT_LOCUS473"; gene_id "PSAT_LOCUS473"; gene_name "PSAT_LOCUS473"; xloc "XLOC_000467"; ref_gene_id "PSAT_LOCUS473"; cmp_ref "PSAT_LOCUS473"; class_code "="; tss_id "TSS485";
CAXLJN010000016.1	EMBL	exon	6969877	6970347	.	+	.	transcript_id "PSAT_LOCUS473"; gene_id "PSAT_LOCUS473"; exon_number "1";
CAXLJN010000016.1	EMBL	transcript	6970749	6971204	.	+	.	transcript_id "PSAT_LOCUS474"; gene_id "PSAT_LOCUS474"; gene_name "PSAT_LOCUS474"; xloc "XLOC_000468"; ref_gene_id "PSAT_LOCUS474"; cmp_ref "PSAT_LOCUS474"; class_code "="; tss_id "TSS486";
CAXLJN010000016.1	EMBL	exon	6970749	6971204	.	+	.	transcript_id "PSAT_LOCUS474"; gene_id "PSAT_LOCUS474"; exon_number "1";
CAXLJN010000016.1	EMBL	transcript	6997865	6998926	.	+	.	transcript_id "PSAT_LOCUS478"; gene_id "PSAT_LOCUS478"; gene_name "PSAT_LOCUS478"; xloc "XLOC_000469"; ref_gene_id "PSAT_LOCUS478"; cmp_ref "PSAT_LOCUS478"; class_code "="; tss_id "TSS487";
CAXLJN010000016.1	EMBL	exon	6997865	6998926	.	+	.	transcript_id "PSAT_LOCUS478"; gene_id "PSAT_LOCUS478"; exon_number "1";
CAXLJN010000016.1	EMBL	transcript	7005235	7005636	.	+	.	transcript_id "PSAT_LOCUS479"; gene_id "PSAT_LOCUS479"; gene_name "PSAT_LOCUS479"; xloc "XLOC_000470"; ref_gene_id "PSAT_LOCUS479"; cmp_ref "PSAT_LOCUS479"; class_code "="; tss_id "TSS488";
CAXLJN010000016.1	EMBL	exon	7005235	7005636	.	+	.	transcript_id "PSAT_LOCUS479"; gene_id "PSAT_LOCUS479"; exon_number "1";
CAXLJN010000016.1	EMBL	transcript	7015759	7017234	.	+	.	transcript_id "PSAT_LOCUS481"; gene_id "PSAT_LOCUS481"; gene_name "PSAT_LOCUS481"; xloc "XLOC_000471"; ref_gene_id "PSAT_LOCUS481"; cmp_ref "PSAT_LOCUS481"; class_code "="; tss_id "TSS489";
CAXLJN010000016.1	EMBL	exon	7015759	7017234	.	+	.	transcript_id "PSAT_LOCUS481"; gene_id "PSAT_LOCUS481"; exon_number "1";
CAXLJN010000016.1	EMBL	transcript	7017257	7017670	.	+	.	transcript_id "PSAT_LOCUS482"; gene_id "PSAT_LOCUS482"; gene_name "PSAT_LOCUS482"; xloc "XLOC_000472"; ref_gene_id "PSAT_LOCUS482"; cmp_ref "PSAT_LOCUS482"; class_code "="; tss_id "TSS490";
CAXLJN010000016.1	EMBL	exon	7017257	7017670	.	+	.	transcript_id "PSAT_LOCUS482"; gene_id "PSAT_LOCUS482"; exon_number "1";
CAXLJN010000016.1	EMBL	transcript	7046869	7047930	.	+	.	transcript_id "PSAT_LOCUS486"; gene_id "PSAT_LOCUS486"; gene_name "PSAT_LOCUS486"; xloc "XLOC_000473"; ref_gene_id "PSAT_LOCUS486"; cmp_ref "PSAT_LOCUS486"; class_code "="; tss_id "TSS491";
CAXLJN010000016.1	EMBL	exon	7046869	7047930	.	+	.	transcript_id "PSAT_LOCUS486"; gene_id "PSAT_LOCUS486"; exon_number "1";
CAXLJN010000016.1	EMBL	transcript	7048076	7049299	.	+	.	transcript_id "PSAT_LOCUS487"; gene_id "PSAT_LOCUS487"; gene_name "PSAT_LOCUS487"; xloc "XLOC_000474"; ref_gene_id "PSAT_LOCUS487"; cmp_ref "PSAT_LOCUS487"; class_code "="; tss_id "TSS492";
CAXLJN010000016.1	EMBL	exon	7048076	7049299	.	+	.	transcript_id "PSAT_LOCUS487"; gene_id "PSAT_LOCUS487"; exon_number "1";
CAXLJN010000016.1	StringTie	transcript	7073516	7074655	.	+	.	transcript_id "PSAT_LOCUS490-2"; gene_id "MSTRG.247"; gene_name "PSAT_LOCUS490"; xloc "XLOC_000475"; ref_gene_id "PSAT_LOCUS490"; cmp_ref "PSAT_LOCUS490-2"; class_code "="; tss_id "TSS493";
CAXLJN010000016.1	StringTie	exon	7073516	7073839	.	+	.	transcript_id "PSAT_LOCUS490-2"; gene_id "MSTRG.247"; exon_number "1";
CAXLJN010000016.1	StringTie	exon	7073927	7074655	.	+	.	transcript_id "PSAT_LOCUS490-2"; gene_id "MSTRG.247"; exon_number "2";
CAXLJN010000016.1	StringTie	transcript	7073516	7074655	.	+	.	transcript_id "PSAT_LOCUS490"; gene_id "MSTRG.247"; gene_name "PSAT_LOCUS490"; xloc "XLOC_000475"; ref_gene_id "PSAT_LOCUS490"; cmp_ref "PSAT_LOCUS490"; class_code "="; tss_id "TSS493";
CAXLJN010000016.1	StringTie	exon	7073516	7073801	.	+	.	transcript_id "PSAT_LOCUS490"; gene_id "MSTRG.247"; exon_number "1";
CAXLJN010000016.1	StringTie	exon	7073927	7074655	.	+	.	transcript_id "PSAT_LOCUS490"; gene_id "MSTRG.247"; exon_number "2";
CAXLJN010000016.1	StringTie	transcript	7073700	7074655	.	+	.	transcript_id "MSTRG.247.3"; gene_id "MSTRG.247"; gene_name "PSAT_LOCUS490"; xloc "XLOC_000475"; ref_gene_id "PSAT_LOCUS490"; cmp_ref "PSAT_LOCUS490-2"; class_code "m"; tss_id "TSS494";
CAXLJN010000016.1	StringTie	exon	7073700	7074655	.	+	.	transcript_id "MSTRG.247.3"; gene_id "MSTRG.247"; exon_number "1";
CAXLJN010000016.1	EMBL	transcript	7083841	7086117	.	+	.	transcript_id "PSAT_LOCUS493"; gene_id "PSAT_LOCUS493"; gene_name "PSAT_LOCUS493"; xloc "XLOC_000476"; ref_gene_id "PSAT_LOCUS493"; cmp_ref "PSAT_LOCUS493"; class_code "="; tss_id "TSS495";
CAXLJN010000016.1	EMBL	exon	7083841	7086117	.	+	.	transcript_id "PSAT_LOCUS493"; gene_id "PSAT_LOCUS493"; exon_number "1";
CAXLJN010000016.1	EMBL	transcript	7086143	7088347	.	+	.	transcript_id "PSAT_LOCUS494"; gene_id "PSAT_LOCUS494"; gene_name "PSAT_LOCUS494"; xloc "XLOC_000477"; ref_gene_id "PSAT_LOCUS494"; cmp_ref "PSAT_LOCUS494"; class_code "="; tss_id "TSS496";
CAXLJN010000016.1	EMBL	exon	7086143	7088347	.	+	.	transcript_id "PSAT_LOCUS494"; gene_id "PSAT_LOCUS494"; exon_number "1";
CAXLJN010000016.1	EMBL	transcript	7088534	7088836	.	+	.	transcript_id "PSAT_LOCUS495"; gene_id "PSAT_LOCUS495"; gene_name "PSAT_LOCUS495"; xloc "XLOC_000478"; ref_gene_id "PSAT_LOCUS495"; cmp_ref "PSAT_LOCUS495"; class_code "="; tss_id "TSS497";
CAXLJN010000016.1	EMBL	exon	7088534	7088836	.	+	.	transcript_id "PSAT_LOCUS495"; gene_id "PSAT_LOCUS495"; exon_number "1";
CAXLJN010000016.1	EMBL	transcript	7116447	7117508	.	+	.	transcript_id "PSAT_LOCUS499"; gene_id "PSAT_LOCUS499"; gene_name "PSAT_LOCUS499"; xloc "XLOC_000479"; ref_gene_id "PSAT_LOCUS499"; cmp_ref "PSAT_LOCUS499"; class_code "="; tss_id "TSS498";
CAXLJN010000016.1	EMBL	exon	7116447	7117508	.	+	.	transcript_id "PSAT_LOCUS499"; gene_id "PSAT_LOCUS499"; exon_number "1";
CAXLJN010000016.1	EMBL	transcript	7123817	7124218	.	+	.	transcript_id "PSAT_LOCUS500"; gene_id "PSAT_LOCUS500"; gene_name "PSAT_LOCUS500"; xloc "XLOC_000480"; ref_gene_id "PSAT_LOCUS500"; cmp_ref "PSAT_LOCUS500"; class_code "="; tss_id "TSS499";
CAXLJN010000016.1	EMBL	exon	7123817	7124218	.	+	.	transcript_id "PSAT_LOCUS500"; gene_id "PSAT_LOCUS500"; exon_number "1";
CAXLJN010000016.1	EMBL	transcript	7149840	7154216	.	+	.	transcript_id "PSAT_LOCUS502"; gene_id "PSAT_LOCUS502"; gene_name "PSAT_LOCUS502"; xloc "XLOC_000481"; ref_gene_id "PSAT_LOCUS502"; cmp_ref "PSAT_LOCUS502"; class_code "="; tss_id "TSS500";
CAXLJN010000016.1	EMBL	exon	7149840	7154216	.	+	.	transcript_id "PSAT_LOCUS502"; gene_id "PSAT_LOCUS502"; exon_number "1";
CAXLJN010000016.1	EMBL	transcript	7165205	7166266	.	+	.	transcript_id "PSAT_LOCUS506"; gene_id "PSAT_LOCUS506"; gene_name "PSAT_LOCUS506"; xloc "XLOC_000482"; ref_gene_id "PSAT_LOCUS506"; cmp_ref "PSAT_LOCUS506"; class_code "="; tss_id "TSS501";
CAXLJN010000016.1	EMBL	exon	7165205	7166266	.	+	.	transcript_id "PSAT_LOCUS506"; gene_id "PSAT_LOCUS506"; exon_number "1";
CAXLJN010000016.1	EMBL	transcript	7166412	7167635	.	+	.	transcript_id "PSAT_LOCUS507-2"; gene_id "PSAT_LOCUS507"; gene_name "PSAT_LOCUS507"; xloc "XLOC_000483"; ref_gene_id "PSAT_LOCUS507"; contained_in "PSAT_LOCUS507"; cmp_ref "PSAT_LOCUS507-2"; class_code "="; tss_id "TSS502";
CAXLJN010000016.1	EMBL	exon	7166412	7167635	.	+	.	transcript_id "PSAT_LOCUS507-2"; gene_id "PSAT_LOCUS507"; exon_number "1";
CAXLJN010000016.1	EMBL	transcript	7166412	7167635	.	+	.	transcript_id "PSAT_LOCUS507"; gene_id "PSAT_LOCUS507"; gene_name "PSAT_LOCUS507"; xloc "XLOC_000483"; ref_gene_id "PSAT_LOCUS507"; cmp_ref "PSAT_LOCUS507-2"; class_code "="; tss_id "TSS502";
CAXLJN010000016.1	EMBL	exon	7166412	7167635	.	+	.	transcript_id "PSAT_LOCUS507"; gene_id "PSAT_LOCUS507"; exon_number "1";
CAXLJN010000016.1	StringTie	transcript	7176302	7176625	.	+	.	transcript_id "PSAT_LOCUS511-2"; gene_id "MSTRG.248"; gene_name "PSAT_LOCUS511"; xloc "XLOC_000484"; ref_gene_id "PSAT_LOCUS511"; cmp_ref "PSAT_LOCUS511-2"; class_code "="; tss_id "TSS503";
CAXLJN010000016.1	StringTie	exon	7176302	7176625	.	+	.	transcript_id "PSAT_LOCUS511-2"; gene_id "MSTRG.248"; exon_number "1";
CAXLJN010000016.1	StringTie	transcript	7176302	7176864	.	+	.	transcript_id "PSAT_LOCUS511"; gene_id "MSTRG.248"; gene_name "PSAT_LOCUS511"; xloc "XLOC_000484"; ref_gene_id "PSAT_LOCUS511"; cmp_ref "PSAT_LOCUS511"; class_code "="; tss_id "TSS503";
CAXLJN010000016.1	StringTie	exon	7176302	7176587	.	+	.	transcript_id "PSAT_LOCUS511"; gene_id "MSTRG.248"; exon_number "1";
CAXLJN010000016.1	StringTie	exon	7176713	7176864	.	+	.	transcript_id "PSAT_LOCUS511"; gene_id "MSTRG.248"; exon_number "2";
CAXLJN010000016.1	StringTie	transcript	7176658	7176864	.	+	.	transcript_id "PSAT_LOCUS512"; gene_id "MSTRG.248"; gene_name "PSAT_LOCUS512"; xloc "XLOC_000484"; ref_gene_id "PSAT_LOCUS512"; cmp_ref "PSAT_LOCUS512"; class_code "="; tss_id "TSS504";
CAXLJN010000016.1	StringTie	exon	7176658	7176864	.	+	.	transcript_id "PSAT_LOCUS512"; gene_id "MSTRG.248"; exon_number "1";
CAXLJN010000016.1	EMBL	transcript	7177041	7177988	.	+	.	transcript_id "PSAT_LOCUS513"; gene_id "PSAT_LOCUS513"; gene_name "PSAT_LOCUS513"; xloc "XLOC_000485"; ref_gene_id "PSAT_LOCUS513"; cmp_ref "PSAT_LOCUS513"; class_code "="; tss_id "TSS505";
CAXLJN010000016.1	EMBL	exon	7177041	7177170	.	+	.	transcript_id "PSAT_LOCUS513"; gene_id "PSAT_LOCUS513"; exon_number "1";
CAXLJN010000016.1	EMBL	exon	7177404	7177459	.	+	.	transcript_id "PSAT_LOCUS513"; gene_id "PSAT_LOCUS513"; exon_number "2";
CAXLJN010000016.1	EMBL	exon	7177788	7177988	.	+	.	transcript_id "PSAT_LOCUS513"; gene_id "PSAT_LOCUS513"; exon_number "3";
CAXLJN010000016.1	EMBL	transcript	7187510	7189786	.	+	.	transcript_id "PSAT_LOCUS516"; gene_id "PSAT_LOCUS516"; gene_name "PSAT_LOCUS516"; xloc "XLOC_000486"; ref_gene_id "PSAT_LOCUS516"; cmp_ref "PSAT_LOCUS516"; class_code "="; tss_id "TSS506";
CAXLJN010000016.1	EMBL	exon	7187510	7189786	.	+	.	transcript_id "PSAT_LOCUS516"; gene_id "PSAT_LOCUS516"; exon_number "1";
CAXLJN010000016.1	EMBL	transcript	7189812	7190444	.	+	.	transcript_id "PSAT_LOCUS517"; gene_id "PSAT_LOCUS517"; gene_name "PSAT_LOCUS517"; xloc "XLOC_000487"; ref_gene_id "PSAT_LOCUS517"; cmp_ref "PSAT_LOCUS517"; class_code "="; tss_id "TSS507";
CAXLJN010000016.1	EMBL	exon	7189812	7190444	.	+	.	transcript_id "PSAT_LOCUS517"; gene_id "PSAT_LOCUS517"; exon_number "1";
CAXLJN010000016.1	EMBL	transcript	7190964	7192022	.	+	.	transcript_id "PSAT_LOCUS518"; gene_id "PSAT_LOCUS518"; gene_name "PSAT_LOCUS518"; xloc "XLOC_000488"; ref_gene_id "PSAT_LOCUS518"; cmp_ref "PSAT_LOCUS518"; class_code "="; tss_id "TSS508";
CAXLJN010000016.1	EMBL	exon	7190964	7192022	.	+	.	transcript_id "PSAT_LOCUS518"; gene_id "PSAT_LOCUS518"; exon_number "1";
CAXLJN010000016.1	EMBL	transcript	7192209	7192511	.	+	.	transcript_id "PSAT_LOCUS519"; gene_id "PSAT_LOCUS519"; gene_name "PSAT_LOCUS519"; xloc "XLOC_000489"; ref_gene_id "PSAT_LOCUS519"; cmp_ref "PSAT_LOCUS519"; class_code "="; tss_id "TSS509";
CAXLJN010000016.1	EMBL	exon	7192209	7192511	.	+	.	transcript_id "PSAT_LOCUS519"; gene_id "PSAT_LOCUS519"; exon_number "1";
CAXLJN010000016.1	EMBL	transcript	7212916	7214047	.	+	.	transcript_id "PSAT_LOCUS521-2"; gene_id "PSAT_LOCUS521"; gene_name "PSAT_LOCUS521"; xloc "XLOC_000490"; ref_gene_id "PSAT_LOCUS521"; cmp_ref "PSAT_LOCUS521-2"; class_code "="; tss_id "TSS510";
CAXLJN010000016.1	EMBL	exon	7212916	7213290	.	+	.	transcript_id "PSAT_LOCUS521-2"; gene_id "PSAT_LOCUS521"; exon_number "1";
CAXLJN010000016.1	EMBL	exon	7213813	7214047	.	+	.	transcript_id "PSAT_LOCUS521-2"; gene_id "PSAT_LOCUS521"; exon_number "2";
CAXLJN010000016.1	EMBL	transcript	7212916	7214047	.	+	.	transcript_id "PSAT_LOCUS521"; gene_id "PSAT_LOCUS521"; gene_name "PSAT_LOCUS521"; xloc "XLOC_000490"; ref_gene_id "PSAT_LOCUS521"; cmp_ref "PSAT_LOCUS521"; class_code "="; tss_id "TSS510";
CAXLJN010000016.1	EMBL	exon	7212916	7213280	.	+	.	transcript_id "PSAT_LOCUS521"; gene_id "PSAT_LOCUS521"; exon_number "1";
CAXLJN010000016.1	EMBL	exon	7213813	7214047	.	+	.	transcript_id "PSAT_LOCUS521"; gene_id "PSAT_LOCUS521"; exon_number "2";
CAXLJN010000016.1	EMBL	transcript	7219253	7220779	.	+	.	transcript_id "PSAT_LOCUS522"; gene_id "PSAT_LOCUS522"; gene_name "PSAT_LOCUS522"; xloc "XLOC_000491"; ref_gene_id "PSAT_LOCUS522"; cmp_ref "PSAT_LOCUS522"; class_code "="; tss_id "TSS511";
CAXLJN010000016.1	EMBL	exon	7219253	7220779	.	+	.	transcript_id "PSAT_LOCUS522"; gene_id "PSAT_LOCUS522"; exon_number "1";
CAXLJN010000016.1	EMBL	transcript	7221384	7223213	.	+	.	transcript_id "PSAT_LOCUS523"; gene_id "PSAT_LOCUS523"; gene_name "PSAT_LOCUS523"; xloc "XLOC_000492"; ref_gene_id "PSAT_LOCUS523"; cmp_ref "PSAT_LOCUS523"; class_code "="; tss_id "TSS512";
CAXLJN010000016.1	EMBL	exon	7221384	7221571	.	+	.	transcript_id "PSAT_LOCUS523"; gene_id "PSAT_LOCUS523"; exon_number "1";
CAXLJN010000016.1	EMBL	exon	7222544	7223213	.	+	.	transcript_id "PSAT_LOCUS523"; gene_id "PSAT_LOCUS523"; exon_number "2";
CAXLJN010000016.1	EMBL	transcript	7224094	7224618	.	+	.	transcript_id "PSAT_LOCUS524"; gene_id "PSAT_LOCUS524"; gene_name "PSAT_LOCUS524"; xloc "XLOC_000493"; ref_gene_id "PSAT_LOCUS524"; cmp_ref "PSAT_LOCUS524"; class_code "="; tss_id "TSS513";
CAXLJN010000016.1	EMBL	exon	7224094	7224618	.	+	.	transcript_id "PSAT_LOCUS524"; gene_id "PSAT_LOCUS524"; exon_number "1";
CAXLJN010000016.1	EMBL	transcript	7246415	7247890	.	+	.	transcript_id "PSAT_LOCUS531"; gene_id "PSAT_LOCUS531"; gene_name "PSAT_LOCUS531"; xloc "XLOC_000494"; ref_gene_id "PSAT_LOCUS531"; cmp_ref "PSAT_LOCUS531"; class_code "="; tss_id "TSS514";
CAXLJN010000016.1	EMBL	exon	7246415	7247890	.	+	.	transcript_id "PSAT_LOCUS531"; gene_id "PSAT_LOCUS531"; exon_number "1";
CAXLJN010000016.1	EMBL	transcript	7247913	7248326	.	+	.	transcript_id "PSAT_LOCUS532"; gene_id "PSAT_LOCUS532"; gene_name "PSAT_LOCUS532"; xloc "XLOC_000495"; ref_gene_id "PSAT_LOCUS532"; cmp_ref "PSAT_LOCUS532"; class_code "="; tss_id "TSS515";
CAXLJN010000016.1	EMBL	exon	7247913	7248326	.	+	.	transcript_id "PSAT_LOCUS532"; gene_id "PSAT_LOCUS532"; exon_number "1";
CAXLJN010000016.1	EMBL	transcript	7250113	7250796	.	+	.	transcript_id "PSAT_LOCUS533"; gene_id "PSAT_LOCUS533"; gene_name "PSAT_LOCUS533"; xloc "XLOC_000496"; ref_gene_id "PSAT_LOCUS533"; cmp_ref "PSAT_LOCUS533"; class_code "="; tss_id "TSS516";
CAXLJN010000016.1	EMBL	exon	7250113	7250796	.	+	.	transcript_id "PSAT_LOCUS533"; gene_id "PSAT_LOCUS533"; exon_number "1";
CAXLJN010000016.1	EMBL	transcript	7291493	7291963	.	+	.	transcript_id "PSAT_LOCUS537"; gene_id "PSAT_LOCUS537"; gene_name "PSAT_LOCUS537"; xloc "XLOC_000497"; ref_gene_id "PSAT_LOCUS537"; cmp_ref "PSAT_LOCUS537"; class_code "="; tss_id "TSS517";
CAXLJN010000016.1	EMBL	exon	7291493	7291963	.	+	.	transcript_id "PSAT_LOCUS537"; gene_id "PSAT_LOCUS537"; exon_number "1";
CAXLJN010000016.1	EMBL	transcript	7292050	7292820	.	+	.	transcript_id "PSAT_LOCUS538"; gene_id "PSAT_LOCUS538"; gene_name "PSAT_LOCUS538"; xloc "XLOC_000498"; ref_gene_id "PSAT_LOCUS538"; cmp_ref "PSAT_LOCUS538"; class_code "="; tss_id "TSS518";
CAXLJN010000016.1	EMBL	exon	7292050	7292820	.	+	.	transcript_id "PSAT_LOCUS538"; gene_id "PSAT_LOCUS538"; exon_number "1";
CAXLJN010000016.1	EMBL	transcript	7333181	7334242	.	+	.	transcript_id "PSAT_LOCUS547"; gene_id "PSAT_LOCUS547"; gene_name "PSAT_LOCUS547"; xloc "XLOC_000499"; ref_gene_id "PSAT_LOCUS547"; cmp_ref "PSAT_LOCUS547"; class_code "="; tss_id "TSS519";
CAXLJN010000016.1	EMBL	exon	7333181	7334242	.	+	.	transcript_id "PSAT_LOCUS547"; gene_id "PSAT_LOCUS547"; exon_number "1";
CAXLJN010000016.1	EMBL	transcript	7334388	7335611	.	+	.	transcript_id "PSAT_LOCUS548"; gene_id "PSAT_LOCUS548"; gene_name "PSAT_LOCUS548"; xloc "XLOC_000500"; ref_gene_id "PSAT_LOCUS548"; cmp_ref "PSAT_LOCUS548"; class_code "="; tss_id "TSS520";
CAXLJN010000016.1	EMBL	exon	7334388	7335611	.	+	.	transcript_id "PSAT_LOCUS548"; gene_id "PSAT_LOCUS548"; exon_number "1";
CAXLJN010000016.1	EMBL	transcript	7347093	7347563	.	+	.	transcript_id "PSAT_LOCUS551"; gene_id "PSAT_LOCUS551"; gene_name "PSAT_LOCUS551"; xloc "XLOC_000501"; ref_gene_id "PSAT_LOCUS551"; cmp_ref "PSAT_LOCUS551"; class_code "="; tss_id "TSS521";
CAXLJN010000016.1	EMBL	exon	7347093	7347563	.	+	.	transcript_id "PSAT_LOCUS551"; gene_id "PSAT_LOCUS551"; exon_number "1";
CAXLJN010000016.1	EMBL	transcript	7368016	7369077	.	+	.	transcript_id "PSAT_LOCUS554"; gene_id "PSAT_LOCUS554"; gene_name "PSAT_LOCUS554"; xloc "XLOC_000502"; ref_gene_id "PSAT_LOCUS554"; cmp_ref "PSAT_LOCUS554"; class_code "="; tss_id "TSS522";
CAXLJN010000016.1	EMBL	exon	7368016	7369077	.	+	.	transcript_id "PSAT_LOCUS554"; gene_id "PSAT_LOCUS554"; exon_number "1";
CAXLJN010000016.1	EMBL	transcript	7369223	7370446	.	+	.	transcript_id "PSAT_LOCUS555"; gene_id "PSAT_LOCUS555"; gene_name "PSAT_LOCUS555"; xloc "XLOC_000503"; ref_gene_id "PSAT_LOCUS555"; cmp_ref "PSAT_LOCUS555"; class_code "="; tss_id "TSS523";
CAXLJN010000016.1	EMBL	exon	7369223	7370446	.	+	.	transcript_id "PSAT_LOCUS555"; gene_id "PSAT_LOCUS555"; exon_number "1";
CAXLJN010000016.1	EMBL	transcript	7384282	7385413	.	+	.	transcript_id "PSAT_LOCUS559-2"; gene_id "PSAT_LOCUS559"; gene_name "PSAT_LOCUS559"; xloc "XLOC_000504"; ref_gene_id "PSAT_LOCUS559"; cmp_ref "PSAT_LOCUS559-2"; class_code "="; tss_id "TSS524";
CAXLJN010000016.1	EMBL	exon	7384282	7384656	.	+	.	transcript_id "PSAT_LOCUS559-2"; gene_id "PSAT_LOCUS559"; exon_number "1";
CAXLJN010000016.1	EMBL	exon	7385179	7385413	.	+	.	transcript_id "PSAT_LOCUS559-2"; gene_id "PSAT_LOCUS559"; exon_number "2";
CAXLJN010000016.1	EMBL	transcript	7384282	7385413	.	+	.	transcript_id "PSAT_LOCUS559"; gene_id "PSAT_LOCUS559"; gene_name "PSAT_LOCUS559"; xloc "XLOC_000504"; ref_gene_id "PSAT_LOCUS559"; cmp_ref "PSAT_LOCUS559"; class_code "="; tss_id "TSS524";
CAXLJN010000016.1	EMBL	exon	7384282	7384646	.	+	.	transcript_id "PSAT_LOCUS559"; gene_id "PSAT_LOCUS559"; exon_number "1";
CAXLJN010000016.1	EMBL	exon	7385179	7385413	.	+	.	transcript_id "PSAT_LOCUS559"; gene_id "PSAT_LOCUS559"; exon_number "2";
CAXLJN010000016.1	EMBL	transcript	7395461	7395985	.	+	.	transcript_id "PSAT_LOCUS560"; gene_id "PSAT_LOCUS560"; gene_name "PSAT_LOCUS560"; xloc "XLOC_000505"; ref_gene_id "PSAT_LOCUS560"; cmp_ref "PSAT_LOCUS560"; class_code "="; tss_id "TSS525";
CAXLJN010000016.1	EMBL	exon	7395461	7395985	.	+	.	transcript_id "PSAT_LOCUS560"; gene_id "PSAT_LOCUS560"; exon_number "1";
CAXLJN010000016.1	EMBL	transcript	7408496	7408726	.	+	.	transcript_id "PSAT_LOCUS565"; gene_id "PSAT_LOCUS565"; gene_name "PSAT_LOCUS565"; xloc "XLOC_000506"; ref_gene_id "PSAT_LOCUS565"; cmp_ref "PSAT_LOCUS565"; class_code "="; tss_id "TSS526";
CAXLJN010000016.1	EMBL	exon	7408496	7408726	.	+	.	transcript_id "PSAT_LOCUS565"; gene_id "PSAT_LOCUS565"; exon_number "1";
CAXLJN010000016.1	EMBL	transcript	7417757	7419232	.	+	.	transcript_id "PSAT_LOCUS568"; gene_id "PSAT_LOCUS568"; gene_name "PSAT_LOCUS568"; xloc "XLOC_000507"; ref_gene_id "PSAT_LOCUS568"; cmp_ref "PSAT_LOCUS568"; class_code "="; tss_id "TSS527";
CAXLJN010000016.1	EMBL	exon	7417757	7419232	.	+	.	transcript_id "PSAT_LOCUS568"; gene_id "PSAT_LOCUS568"; exon_number "1";
CAXLJN010000016.1	EMBL	transcript	7419255	7419668	.	+	.	transcript_id "PSAT_LOCUS569"; gene_id "PSAT_LOCUS569"; gene_name "PSAT_LOCUS569"; xloc "XLOC_000508"; ref_gene_id "PSAT_LOCUS569"; cmp_ref "PSAT_LOCUS569"; class_code "="; tss_id "TSS528";
CAXLJN010000016.1	EMBL	exon	7419255	7419668	.	+	.	transcript_id "PSAT_LOCUS569"; gene_id "PSAT_LOCUS569"; exon_number "1";
CAXLJN010000016.1	EMBL	transcript	7421445	7422128	.	+	.	transcript_id "PSAT_LOCUS570"; gene_id "PSAT_LOCUS570"; gene_name "PSAT_LOCUS570"; xloc "XLOC_000509"; ref_gene_id "PSAT_LOCUS570"; cmp_ref "PSAT_LOCUS570"; class_code "="; tss_id "TSS529";
CAXLJN010000016.1	EMBL	exon	7421445	7422128	.	+	.	transcript_id "PSAT_LOCUS570"; gene_id "PSAT_LOCUS570"; exon_number "1";
CAXLJN010000016.1	EMBL	transcript	7425897	7426490	.	+	.	transcript_id "PSAT_LOCUS571"; gene_id "PSAT_LOCUS571"; gene_name "PSAT_LOCUS571"; xloc "XLOC_000510"; ref_gene_id "PSAT_LOCUS571"; cmp_ref "PSAT_LOCUS571"; class_code "="; tss_id "TSS530";
CAXLJN010000016.1	EMBL	exon	7425897	7426490	.	+	.	transcript_id "PSAT_LOCUS571"; gene_id "PSAT_LOCUS571"; exon_number "1";
CAXLJN010000016.1	EMBL	transcript	7452977	7454425	.	+	.	transcript_id "PSAT_LOCUS576"; gene_id "PSAT_LOCUS576"; gene_name "PSAT_LOCUS576"; xloc "XLOC_000511"; ref_gene_id "PSAT_LOCUS576"; cmp_ref "PSAT_LOCUS576"; class_code "="; tss_id "TSS531";
CAXLJN010000016.1	EMBL	exon	7452977	7454425	.	+	.	transcript_id "PSAT_LOCUS576"; gene_id "PSAT_LOCUS576"; exon_number "1";
CAXLJN010000016.1	StringTie	transcript	7458255	7527750	.	+	.	transcript_id "MSTRG.259.1"; gene_id "MSTRG.259"; xloc "XLOC_000512"; cmp_ref "PSAT_LOCUS590"; class_code "x"; cmp_ref_gene "PSAT_LOCUS590"; tss_id "TSS532";
CAXLJN010000016.1	StringTie	exon	7458255	7458509	.	+	.	transcript_id "MSTRG.259.1"; gene_id "MSTRG.259"; exon_number "1";
CAXLJN010000016.1	StringTie	exon	7527414	7527750	.	+	.	transcript_id "MSTRG.259.1"; gene_id "MSTRG.259"; exon_number "2";
CAXLJN010000016.1	StringTie	transcript	7476977	7478452	.	+	.	transcript_id "PSAT_LOCUS579"; gene_id "MSTRG.263"; gene_name "PSAT_LOCUS579"; xloc "XLOC_000513"; ref_gene_id "PSAT_LOCUS579"; cmp_ref "PSAT_LOCUS579"; class_code "="; tss_id "TSS533";
CAXLJN010000016.1	StringTie	exon	7476977	7478452	.	+	.	transcript_id "PSAT_LOCUS579"; gene_id "MSTRG.263"; exon_number "1";
CAXLJN010000016.1	StringTie	transcript	7478475	7478888	.	+	.	transcript_id "PSAT_LOCUS580"; gene_id "MSTRG.264"; gene_name "PSAT_LOCUS580"; xloc "XLOC_000514"; ref_gene_id "PSAT_LOCUS580"; cmp_ref "PSAT_LOCUS580"; class_code "="; tss_id "TSS534";
CAXLJN010000016.1	StringTie	exon	7478475	7478888	.	+	.	transcript_id "PSAT_LOCUS580"; gene_id "MSTRG.264"; exon_number "1";
CAXLJN010000016.1	StringTie	transcript	7480732	7481349	.	+	.	transcript_id "PSAT_LOCUS581"; gene_id "MSTRG.265"; gene_name "PSAT_LOCUS581"; xloc "XLOC_000515"; ref_gene_id "PSAT_LOCUS581"; cmp_ref "PSAT_LOCUS581"; class_code "="; tss_id "TSS535";
CAXLJN010000016.1	StringTie	exon	7480732	7481349	.	+	.	transcript_id "PSAT_LOCUS581"; gene_id "MSTRG.265"; exon_number "1";
CAXLJN010000016.1	StringTie	transcript	7485117	7485710	.	+	.	transcript_id "PSAT_LOCUS582"; gene_id "MSTRG.266"; gene_name "PSAT_LOCUS582"; xloc "XLOC_000516"; ref_gene_id "PSAT_LOCUS582"; cmp_ref "PSAT_LOCUS582"; class_code "="; tss_id "TSS536";
CAXLJN010000016.1	StringTie	exon	7485117	7485710	.	+	.	transcript_id "PSAT_LOCUS582"; gene_id "MSTRG.266"; exon_number "1";
CAXLJN010000016.1	StringTie	transcript	7494091	7496367	.	+	.	transcript_id "PSAT_LOCUS584"; gene_id "MSTRG.268"; gene_name "PSAT_LOCUS584"; xloc "XLOC_000517"; ref_gene_id "PSAT_LOCUS584"; cmp_ref "PSAT_LOCUS584"; class_code "="; tss_id "TSS537";
CAXLJN010000016.1	StringTie	exon	7494091	7496367	.	+	.	transcript_id "PSAT_LOCUS584"; gene_id "MSTRG.268"; exon_number "1";
CAXLJN010000016.1	StringTie	transcript	7496393	7498597	.	+	.	transcript_id "PSAT_LOCUS585"; gene_id "MSTRG.269"; gene_name "PSAT_LOCUS585"; xloc "XLOC_000518"; ref_gene_id "PSAT_LOCUS585"; cmp_ref "PSAT_LOCUS585"; class_code "="; tss_id "TSS538";
CAXLJN010000016.1	StringTie	exon	7496393	7498597	.	+	.	transcript_id "PSAT_LOCUS585"; gene_id "MSTRG.269"; exon_number "1";
CAXLJN010000016.1	StringTie	transcript	7498784	7499086	.	+	.	transcript_id "PSAT_LOCUS586"; gene_id "MSTRG.270"; gene_name "PSAT_LOCUS586"; xloc "XLOC_000519"; ref_gene_id "PSAT_LOCUS586"; cmp_ref "PSAT_LOCUS586"; class_code "="; tss_id "TSS539";
CAXLJN010000016.1	StringTie	exon	7498784	7499086	.	+	.	transcript_id "PSAT_LOCUS586"; gene_id "MSTRG.270"; exon_number "1";
CAXLJN010000016.1	EMBL	transcript	7534091	7535614	.	+	.	transcript_id "PSAT_LOCUS591"; gene_id "PSAT_LOCUS591"; gene_name "PSAT_LOCUS591"; xloc "XLOC_000520"; ref_gene_id "PSAT_LOCUS591"; cmp_ref "PSAT_LOCUS591"; class_code "="; tss_id "TSS540";
CAXLJN010000016.1	EMBL	exon	7534091	7534486	.	+	.	transcript_id "PSAT_LOCUS591"; gene_id "PSAT_LOCUS591"; exon_number "1";
CAXLJN010000016.1	EMBL	exon	7535108	7535614	.	+	.	transcript_id "PSAT_LOCUS591"; gene_id "PSAT_LOCUS591"; exon_number "2";
CAXLJN010000016.1	EMBL	transcript	7555863	7557338	.	+	.	transcript_id "PSAT_LOCUS595"; gene_id "PSAT_LOCUS595"; gene_name "PSAT_LOCUS595"; xloc "XLOC_000521"; ref_gene_id "PSAT_LOCUS595"; cmp_ref "PSAT_LOCUS595"; class_code "="; tss_id "TSS541";
CAXLJN010000016.1	EMBL	exon	7555863	7557338	.	+	.	transcript_id "PSAT_LOCUS595"; gene_id "PSAT_LOCUS595"; exon_number "1";
CAXLJN010000016.1	EMBL	transcript	7557361	7557774	.	+	.	transcript_id "PSAT_LOCUS596"; gene_id "PSAT_LOCUS596"; gene_name "PSAT_LOCUS596"; xloc "XLOC_000522"; ref_gene_id "PSAT_LOCUS596"; cmp_ref "PSAT_LOCUS596"; class_code "="; tss_id "TSS542";
CAXLJN010000016.1	EMBL	exon	7557361	7557774	.	+	.	transcript_id "PSAT_LOCUS596"; gene_id "PSAT_LOCUS596"; exon_number "1";
CAXLJN010000016.1	EMBL	transcript	7559551	7560234	.	+	.	transcript_id "PSAT_LOCUS597"; gene_id "PSAT_LOCUS597"; gene_name "PSAT_LOCUS597"; xloc "XLOC_000523"; ref_gene_id "PSAT_LOCUS597"; cmp_ref "PSAT_LOCUS597"; class_code "="; tss_id "TSS543";
CAXLJN010000016.1	EMBL	exon	7559551	7560234	.	+	.	transcript_id "PSAT_LOCUS597"; gene_id "PSAT_LOCUS597"; exon_number "1";
CAXLJN010000016.1	EMBL	transcript	7564002	7564595	.	+	.	transcript_id "PSAT_LOCUS598"; gene_id "PSAT_LOCUS598"; gene_name "PSAT_LOCUS598"; xloc "XLOC_000524"; ref_gene_id "PSAT_LOCUS598"; cmp_ref "PSAT_LOCUS598"; class_code "="; tss_id "TSS544";
CAXLJN010000016.1	EMBL	exon	7564002	7564595	.	+	.	transcript_id "PSAT_LOCUS598"; gene_id "PSAT_LOCUS598"; exon_number "1";
CAXLJN010000016.1	EMBL	transcript	7576834	7578360	.	+	.	transcript_id "PSAT_LOCUS599"; gene_id "PSAT_LOCUS599"; gene_name "PSAT_LOCUS599"; xloc "XLOC_000525"; ref_gene_id "PSAT_LOCUS599"; cmp_ref "PSAT_LOCUS599"; class_code "="; tss_id "TSS545";
CAXLJN010000016.1	EMBL	exon	7576834	7578360	.	+	.	transcript_id "PSAT_LOCUS599"; gene_id "PSAT_LOCUS599"; exon_number "1";
CAXLJN010000016.1	EMBL	transcript	7578965	7580795	.	+	.	transcript_id "PSAT_LOCUS600"; gene_id "PSAT_LOCUS600"; gene_name "PSAT_LOCUS600"; xloc "XLOC_000526"; ref_gene_id "PSAT_LOCUS600"; cmp_ref "PSAT_LOCUS600"; class_code "="; tss_id "TSS546";
CAXLJN010000016.1	EMBL	exon	7578965	7579152	.	+	.	transcript_id "PSAT_LOCUS600"; gene_id "PSAT_LOCUS600"; exon_number "1";
CAXLJN010000016.1	EMBL	exon	7580126	7580795	.	+	.	transcript_id "PSAT_LOCUS600"; gene_id "PSAT_LOCUS600"; exon_number "2";
CAXLJN010000016.1	EMBL	transcript	7581676	7582200	.	+	.	transcript_id "PSAT_LOCUS601"; gene_id "PSAT_LOCUS601"; gene_name "PSAT_LOCUS601"; xloc "XLOC_000527"; ref_gene_id "PSAT_LOCUS601"; cmp_ref "PSAT_LOCUS601"; class_code "="; tss_id "TSS547";
CAXLJN010000016.1	EMBL	exon	7581676	7582200	.	+	.	transcript_id "PSAT_LOCUS601"; gene_id "PSAT_LOCUS601"; exon_number "1";
CAXLJN010000016.1	EMBL	transcript	7594712	7595317	.	+	.	transcript_id "PSAT_LOCUS606"; gene_id "PSAT_LOCUS606"; gene_name "PSAT_LOCUS606"; xloc "XLOC_000528"; ref_gene_id "PSAT_LOCUS606"; cmp_ref "PSAT_LOCUS606"; class_code "="; tss_id "TSS548";
CAXLJN010000016.1	EMBL	exon	7594712	7595317	.	+	.	transcript_id "PSAT_LOCUS606"; gene_id "PSAT_LOCUS606"; exon_number "1";
CAXLJN010000016.1	EMBL	transcript	7603991	7605466	.	+	.	transcript_id "PSAT_LOCUS608"; gene_id "PSAT_LOCUS608"; gene_name "PSAT_LOCUS608"; xloc "XLOC_000529"; ref_gene_id "PSAT_LOCUS608"; cmp_ref "PSAT_LOCUS608"; class_code "="; tss_id "TSS549";
CAXLJN010000016.1	EMBL	exon	7603991	7605466	.	+	.	transcript_id "PSAT_LOCUS608"; gene_id "PSAT_LOCUS608"; exon_number "1";
CAXLJN010000016.1	EMBL	transcript	7605489	7605902	.	+	.	transcript_id "PSAT_LOCUS609"; gene_id "PSAT_LOCUS609"; gene_name "PSAT_LOCUS609"; xloc "XLOC_000530"; ref_gene_id "PSAT_LOCUS609"; cmp_ref "PSAT_LOCUS609"; class_code "="; tss_id "TSS550";
CAXLJN010000016.1	EMBL	exon	7605489	7605902	.	+	.	transcript_id "PSAT_LOCUS609"; gene_id "PSAT_LOCUS609"; exon_number "1";
CAXLJN010000016.1	EMBL	transcript	7607679	7608362	.	+	.	transcript_id "PSAT_LOCUS610"; gene_id "PSAT_LOCUS610"; gene_name "PSAT_LOCUS610"; xloc "XLOC_000531"; ref_gene_id "PSAT_LOCUS610"; cmp_ref "PSAT_LOCUS610"; class_code "="; tss_id "TSS551";
CAXLJN010000016.1	EMBL	exon	7607679	7608362	.	+	.	transcript_id "PSAT_LOCUS610"; gene_id "PSAT_LOCUS610"; exon_number "1";
CAXLJN010000016.1	EMBL	transcript	7612130	7612723	.	+	.	transcript_id "PSAT_LOCUS611"; gene_id "PSAT_LOCUS611"; gene_name "PSAT_LOCUS611"; xloc "XLOC_000532"; ref_gene_id "PSAT_LOCUS611"; cmp_ref "PSAT_LOCUS611"; class_code "="; tss_id "TSS552";
CAXLJN010000016.1	EMBL	exon	7612130	7612723	.	+	.	transcript_id "PSAT_LOCUS611"; gene_id "PSAT_LOCUS611"; exon_number "1";
CAXLJN010000016.1	StringTie	transcript	7619745	7620008	.	+	.	transcript_id "PSAT_LOCUS612"; gene_id "MSTRG.257"; gene_name "PSAT_LOCUS612"; xloc "XLOC_000533"; ref_gene_id "PSAT_LOCUS612"; cmp_ref "PSAT_LOCUS612"; class_code "="; tss_id "TSS553";
CAXLJN010000016.1	StringTie	exon	7619745	7620008	.	+	.	transcript_id "PSAT_LOCUS612"; gene_id "MSTRG.257"; exon_number "1";
CAXLJN010000016.1	EMBL	transcript	7635111	7636172	.	+	.	transcript_id "PSAT_LOCUS616"; gene_id "PSAT_LOCUS616"; gene_name "PSAT_LOCUS616"; xloc "XLOC_000534"; ref_gene_id "PSAT_LOCUS616"; cmp_ref "PSAT_LOCUS616"; class_code "="; tss_id "TSS554";
CAXLJN010000016.1	EMBL	exon	7635111	7636172	.	+	.	transcript_id "PSAT_LOCUS616"; gene_id "PSAT_LOCUS616"; exon_number "1";
CAXLJN010000016.1	EMBL	transcript	7636318	7637541	.	+	.	transcript_id "PSAT_LOCUS617"; gene_id "PSAT_LOCUS617"; gene_name "PSAT_LOCUS617"; xloc "XLOC_000535"; ref_gene_id "PSAT_LOCUS617"; cmp_ref "PSAT_LOCUS617"; class_code "="; tss_id "TSS555";
CAXLJN010000016.1	EMBL	exon	7636318	7637541	.	+	.	transcript_id "PSAT_LOCUS617"; gene_id "PSAT_LOCUS617"; exon_number "1";
CAXLJN010000016.1	EMBL	transcript	7643956	7644492	.	+	.	transcript_id "PSAT_LOCUS620"; gene_id "PSAT_LOCUS620"; gene_name "PSAT_LOCUS620"; xloc "XLOC_000536"; ref_gene_id "PSAT_LOCUS620"; cmp_ref "PSAT_LOCUS620"; class_code "="; tss_id "TSS556";
CAXLJN010000016.1	EMBL	exon	7643956	7644492	.	+	.	transcript_id "PSAT_LOCUS620"; gene_id "PSAT_LOCUS620"; exon_number "1";
CAXLJN010000016.1	EMBL	transcript	7648681	7649004	.	+	.	transcript_id "PSAT_LOCUS621-2"; gene_id "PSAT_LOCUS621"; gene_name "PSAT_LOCUS621"; xloc "XLOC_000537"; ref_gene_id "PSAT_LOCUS621"; cmp_ref "PSAT_LOCUS621-2"; class_code "="; tss_id "TSS557";
CAXLJN010000016.1	EMBL	exon	7648681	7649004	.	+	.	transcript_id "PSAT_LOCUS621-2"; gene_id "PSAT_LOCUS621"; exon_number "1";
CAXLJN010000016.1	EMBL	transcript	7648681	7649243	.	+	.	transcript_id "PSAT_LOCUS621"; gene_id "PSAT_LOCUS621"; gene_name "PSAT_LOCUS621"; xloc "XLOC_000537"; ref_gene_id "PSAT_LOCUS621"; cmp_ref "PSAT_LOCUS621"; class_code "="; tss_id "TSS557";
CAXLJN010000016.1	EMBL	exon	7648681	7648966	.	+	.	transcript_id "PSAT_LOCUS621"; gene_id "PSAT_LOCUS621"; exon_number "1";
CAXLJN010000016.1	EMBL	exon	7649092	7649243	.	+	.	transcript_id "PSAT_LOCUS621"; gene_id "PSAT_LOCUS621"; exon_number "2";
CAXLJN010000016.1	EMBL	transcript	7649037	7649243	.	+	.	transcript_id "PSAT_LOCUS622"; gene_id "PSAT_LOCUS622"; gene_name "PSAT_LOCUS622"; xloc "XLOC_000537"; ref_gene_id "PSAT_LOCUS622"; cmp_ref "PSAT_LOCUS622"; class_code "="; tss_id "TSS558";
CAXLJN010000016.1	EMBL	exon	7649037	7649243	.	+	.	transcript_id "PSAT_LOCUS622"; gene_id "PSAT_LOCUS622"; exon_number "1";
CAXLJN010000016.1	EMBL	transcript	7649420	7650366	.	+	.	transcript_id "PSAT_LOCUS623"; gene_id "PSAT_LOCUS623"; gene_name "PSAT_LOCUS623"; xloc "XLOC_000538"; ref_gene_id "PSAT_LOCUS623"; cmp_ref "PSAT_LOCUS623"; class_code "="; tss_id "TSS559";
CAXLJN010000016.1	EMBL	exon	7649420	7649549	.	+	.	transcript_id "PSAT_LOCUS623"; gene_id "PSAT_LOCUS623"; exon_number "1";
CAXLJN010000016.1	EMBL	exon	7649782	7649837	.	+	.	transcript_id "PSAT_LOCUS623"; gene_id "PSAT_LOCUS623"; exon_number "2";
CAXLJN010000016.1	EMBL	exon	7650166	7650366	.	+	.	transcript_id "PSAT_LOCUS623"; gene_id "PSAT_LOCUS623"; exon_number "3";
CAXLJN010000016.1	EMBL	transcript	7662229	7663104	.	+	.	transcript_id "PSAT_LOCUS626"; gene_id "PSAT_LOCUS626"; gene_name "PSAT_LOCUS626"; xloc "XLOC_000539"; ref_gene_id "PSAT_LOCUS626"; cmp_ref "PSAT_LOCUS626"; class_code "="; tss_id "TSS560";
CAXLJN010000016.1	EMBL	exon	7662229	7663104	.	+	.	transcript_id "PSAT_LOCUS626"; gene_id "PSAT_LOCUS626"; exon_number "1";
CAXLJN010000016.1	EMBL	transcript	7663283	7664434	.	+	.	transcript_id "PSAT_LOCUS627"; gene_id "PSAT_LOCUS627"; gene_name "PSAT_LOCUS627"; xloc "XLOC_000540"; ref_gene_id "PSAT_LOCUS627"; cmp_ref "PSAT_LOCUS627"; class_code "="; tss_id "TSS561";
CAXLJN010000016.1	EMBL	exon	7663283	7664434	.	+	.	transcript_id "PSAT_LOCUS627"; gene_id "PSAT_LOCUS627"; exon_number "1";
CAXLJN010000016.1	EMBL	transcript	7664621	7664923	.	+	.	transcript_id "PSAT_LOCUS628"; gene_id "PSAT_LOCUS628"; gene_name "PSAT_LOCUS628"; xloc "XLOC_000541"; ref_gene_id "PSAT_LOCUS628"; cmp_ref "PSAT_LOCUS628"; class_code "="; tss_id "TSS562";
CAXLJN010000016.1	EMBL	exon	7664621	7664923	.	+	.	transcript_id "PSAT_LOCUS628"; gene_id "PSAT_LOCUS628"; exon_number "1";
CAXLJN010000016.1	EMBL	transcript	7690497	7692773	.	+	.	transcript_id "PSAT_LOCUS631"; gene_id "PSAT_LOCUS631"; gene_name "PSAT_LOCUS631"; xloc "XLOC_000542"; ref_gene_id "PSAT_LOCUS631"; cmp_ref "PSAT_LOCUS631"; class_code "="; tss_id "TSS563";
CAXLJN010000016.1	EMBL	exon	7690497	7692773	.	+	.	transcript_id "PSAT_LOCUS631"; gene_id "PSAT_LOCUS631"; exon_number "1";
CAXLJN010000016.1	EMBL	transcript	7692799	7695003	.	+	.	transcript_id "PSAT_LOCUS632"; gene_id "PSAT_LOCUS632"; gene_name "PSAT_LOCUS632"; xloc "XLOC_000543"; ref_gene_id "PSAT_LOCUS632"; cmp_ref "PSAT_LOCUS632"; class_code "="; tss_id "TSS564";
CAXLJN010000016.1	EMBL	exon	7692799	7695003	.	+	.	transcript_id "PSAT_LOCUS632"; gene_id "PSAT_LOCUS632"; exon_number "1";
CAXLJN010000016.1	EMBL	transcript	7695190	7695492	.	+	.	transcript_id "PSAT_LOCUS633"; gene_id "PSAT_LOCUS633"; gene_name "PSAT_LOCUS633"; xloc "XLOC_000544"; ref_gene_id "PSAT_LOCUS633"; cmp_ref "PSAT_LOCUS633"; class_code "="; tss_id "TSS565";
CAXLJN010000016.1	EMBL	exon	7695190	7695492	.	+	.	transcript_id "PSAT_LOCUS633"; gene_id "PSAT_LOCUS633"; exon_number "1";
CAXLJN010000016.1	EMBL	transcript	7735049	7735297	.	+	.	transcript_id "PSAT_LOCUS635"; gene_id "PSAT_LOCUS635"; gene_name "PSAT_LOCUS635"; xloc "XLOC_000545"; ref_gene_id "PSAT_LOCUS635"; cmp_ref "PSAT_LOCUS635"; class_code "="; tss_id "TSS566";
CAXLJN010000016.1	EMBL	exon	7735049	7735297	.	+	.	transcript_id "PSAT_LOCUS635"; gene_id "PSAT_LOCUS635"; exon_number "1";
CAXLJN010000016.1	EMBL	transcript	7737721	7739224	.	+	.	transcript_id "PSAT_LOCUS636-2"; gene_id "PSAT_LOCUS636"; gene_name "PSAT_LOCUS636"; xloc "XLOC_000546"; ref_gene_id "PSAT_LOCUS636"; cmp_ref "PSAT_LOCUS636-2"; class_code "="; tss_id "TSS567";
CAXLJN010000016.1	EMBL	exon	7737721	7738137	.	+	.	transcript_id "PSAT_LOCUS636-2"; gene_id "PSAT_LOCUS636"; exon_number "1";
CAXLJN010000016.1	EMBL	exon	7738259	7738838	.	+	.	transcript_id "PSAT_LOCUS636-2"; gene_id "PSAT_LOCUS636"; exon_number "2";
CAXLJN010000016.1	EMBL	exon	7738914	7739224	.	+	.	transcript_id "PSAT_LOCUS636-2"; gene_id "PSAT_LOCUS636"; exon_number "3";
CAXLJN010000016.1	EMBL	transcript	7737721	7739224	.	+	.	transcript_id "PSAT_LOCUS636"; gene_id "PSAT_LOCUS636"; gene_name "PSAT_LOCUS636"; xloc "XLOC_000546"; ref_gene_id "PSAT_LOCUS636"; cmp_ref "PSAT_LOCUS636"; class_code "="; tss_id "TSS567";
CAXLJN010000016.1	EMBL	exon	7737721	7738131	.	+	.	transcript_id "PSAT_LOCUS636"; gene_id "PSAT_LOCUS636"; exon_number "1";
CAXLJN010000016.1	EMBL	exon	7738259	7738838	.	+	.	transcript_id "PSAT_LOCUS636"; gene_id "PSAT_LOCUS636"; exon_number "2";
CAXLJN010000016.1	EMBL	exon	7738914	7739224	.	+	.	transcript_id "PSAT_LOCUS636"; gene_id "PSAT_LOCUS636"; exon_number "3";
CAXLJN010000016.1	EMBL	transcript	7754006	7754749	.	+	.	transcript_id "PSAT_LOCUS641"; gene_id "PSAT_LOCUS641"; gene_name "PSAT_LOCUS641"; xloc "XLOC_000547"; ref_gene_id "PSAT_LOCUS641"; cmp_ref "PSAT_LOCUS641"; class_code "="; tss_id "TSS568";
CAXLJN010000016.1	EMBL	exon	7754006	7754749	.	+	.	transcript_id "PSAT_LOCUS641"; gene_id "PSAT_LOCUS641"; exon_number "1";
CAXLJN010000016.1	EMBL	transcript	7762643	7764415	.	+	.	transcript_id "PSAT_LOCUS642-2"; gene_id "PSAT_LOCUS642"; gene_name "PSAT_LOCUS642"; xloc "XLOC_000548"; ref_gene_id "PSAT_LOCUS642"; contained_in "PSAT_LOCUS642"; cmp_ref "PSAT_LOCUS642-2"; class_code "="; tss_id "TSS569";
CAXLJN010000016.1	EMBL	exon	7762643	7764415	.	+	.	transcript_id "PSAT_LOCUS642-2"; gene_id "PSAT_LOCUS642"; exon_number "1";
CAXLJN010000016.1	EMBL	transcript	7762643	7764415	.	+	.	transcript_id "PSAT_LOCUS642"; gene_id "PSAT_LOCUS642"; gene_name "PSAT_LOCUS642"; xloc "XLOC_000548"; ref_gene_id "PSAT_LOCUS642"; cmp_ref "PSAT_LOCUS642-2"; class_code "="; tss_id "TSS569";
CAXLJN010000016.1	EMBL	exon	7762643	7764415	.	+	.	transcript_id "PSAT_LOCUS642"; gene_id "PSAT_LOCUS642"; exon_number "1";
CAXLJN010000016.1	EMBL	transcript	7766367	7767395	.	+	.	transcript_id "PSAT_LOCUS643-2"; gene_id "PSAT_LOCUS643"; gene_name "PSAT_LOCUS643"; xloc "XLOC_000549"; ref_gene_id "PSAT_LOCUS643"; contained_in "PSAT_LOCUS643"; cmp_ref "PSAT_LOCUS643-2"; class_code "="; tss_id "TSS570";
CAXLJN010000016.1	EMBL	exon	7766367	7767395	.	+	.	transcript_id "PSAT_LOCUS643-2"; gene_id "PSAT_LOCUS643"; exon_number "1";
CAXLJN010000016.1	EMBL	transcript	7766367	7767395	.	+	.	transcript_id "PSAT_LOCUS643"; gene_id "PSAT_LOCUS643"; gene_name "PSAT_LOCUS643"; xloc "XLOC_000549"; ref_gene_id "PSAT_LOCUS643"; cmp_ref "PSAT_LOCUS643-2"; class_code "="; tss_id "TSS570";
CAXLJN010000016.1	EMBL	exon	7766367	7767395	.	+	.	transcript_id "PSAT_LOCUS643"; gene_id "PSAT_LOCUS643"; exon_number "1";
CAXLJN010000016.1	EMBL	transcript	7782838	7784286	.	+	.	transcript_id "PSAT_LOCUS645"; gene_id "PSAT_LOCUS645"; gene_name "PSAT_LOCUS645"; xloc "XLOC_000550"; ref_gene_id "PSAT_LOCUS645"; cmp_ref "PSAT_LOCUS645"; class_code "="; tss_id "TSS571";
CAXLJN010000016.1	EMBL	exon	7782838	7784286	.	+	.	transcript_id "PSAT_LOCUS645"; gene_id "PSAT_LOCUS645"; exon_number "1";
CAXLJN010000016.1	EMBL	transcript	7787673	7788734	.	+	.	transcript_id "PSAT_LOCUS646"; gene_id "PSAT_LOCUS646"; gene_name "PSAT_LOCUS646"; xloc "XLOC_000551"; ref_gene_id "PSAT_LOCUS646"; cmp_ref "PSAT_LOCUS646"; class_code "="; tss_id "TSS572";
CAXLJN010000016.1	EMBL	exon	7787673	7788734	.	+	.	transcript_id "PSAT_LOCUS646"; gene_id "PSAT_LOCUS646"; exon_number "1";
CAXLJN010000016.1	EMBL	transcript	7795043	7795444	.	+	.	transcript_id "PSAT_LOCUS647"; gene_id "PSAT_LOCUS647"; gene_name "PSAT_LOCUS647"; xloc "XLOC_000552"; ref_gene_id "PSAT_LOCUS647"; cmp_ref "PSAT_LOCUS647"; class_code "="; tss_id "TSS573";
CAXLJN010000016.1	EMBL	exon	7795043	7795444	.	+	.	transcript_id "PSAT_LOCUS647"; gene_id "PSAT_LOCUS647"; exon_number "1";
CAXLJN010000016.1	EMBL	transcript	7797782	7798210	.	+	.	transcript_id "PSAT_LOCUS648"; gene_id "PSAT_LOCUS648"; gene_name "PSAT_LOCUS648"; xloc "XLOC_000553"; ref_gene_id "PSAT_LOCUS648"; cmp_ref "PSAT_LOCUS648"; class_code "="; tss_id "TSS574";
CAXLJN010000016.1	EMBL	exon	7797782	7798210	.	+	.	transcript_id "PSAT_LOCUS648"; gene_id "PSAT_LOCUS648"; exon_number "1";
CAXLJN010000016.1	EMBL	transcript	7802278	7802694	.	+	.	transcript_id "PSAT_LOCUS649"; gene_id "PSAT_LOCUS649"; gene_name "PSAT_LOCUS649"; xloc "XLOC_000554"; ref_gene_id "PSAT_LOCUS649"; cmp_ref "PSAT_LOCUS649"; class_code "="; tss_id "TSS575";
CAXLJN010000016.1	EMBL	exon	7802278	7802694	.	+	.	transcript_id "PSAT_LOCUS649"; gene_id "PSAT_LOCUS649"; exon_number "1";
CAXLJN010000016.1	EMBL	transcript	7802774	7803484	.	+	.	transcript_id "PSAT_LOCUS650"; gene_id "PSAT_LOCUS650"; gene_name "PSAT_LOCUS650"; xloc "XLOC_000555"; ref_gene_id "PSAT_LOCUS650"; cmp_ref "PSAT_LOCUS650"; class_code "="; tss_id "TSS576";
CAXLJN010000016.1	EMBL	exon	7802774	7803394	.	+	.	transcript_id "PSAT_LOCUS650"; gene_id "PSAT_LOCUS650"; exon_number "1";
CAXLJN010000016.1	EMBL	exon	7803470	7803484	.	+	.	transcript_id "PSAT_LOCUS650"; gene_id "PSAT_LOCUS650"; exon_number "2";
CAXLJN010000016.1	EMBL	transcript	7811747	7812070	.	+	.	transcript_id "PSAT_LOCUS652-2"; gene_id "PSAT_LOCUS652"; gene_name "PSAT_LOCUS652"; xloc "XLOC_000556"; ref_gene_id "PSAT_LOCUS652"; cmp_ref "PSAT_LOCUS652-2"; class_code "="; tss_id "TSS577";
CAXLJN010000016.1	EMBL	exon	7811747	7812070	.	+	.	transcript_id "PSAT_LOCUS652-2"; gene_id "PSAT_LOCUS652"; exon_number "1";
CAXLJN010000016.1	EMBL	transcript	7811747	7812309	.	+	.	transcript_id "PSAT_LOCUS652"; gene_id "PSAT_LOCUS652"; gene_name "PSAT_LOCUS652"; xloc "XLOC_000556"; ref_gene_id "PSAT_LOCUS652"; cmp_ref "PSAT_LOCUS652"; class_code "="; tss_id "TSS577";
CAXLJN010000016.1	EMBL	exon	7811747	7812032	.	+	.	transcript_id "PSAT_LOCUS652"; gene_id "PSAT_LOCUS652"; exon_number "1";
CAXLJN010000016.1	EMBL	exon	7812158	7812309	.	+	.	transcript_id "PSAT_LOCUS652"; gene_id "PSAT_LOCUS652"; exon_number "2";
CAXLJN010000016.1	EMBL	transcript	7812103	7812309	.	+	.	transcript_id "PSAT_LOCUS653"; gene_id "PSAT_LOCUS653"; gene_name "PSAT_LOCUS653"; xloc "XLOC_000556"; ref_gene_id "PSAT_LOCUS653"; cmp_ref "PSAT_LOCUS653"; class_code "="; tss_id "TSS578";
CAXLJN010000016.1	EMBL	exon	7812103	7812309	.	+	.	transcript_id "PSAT_LOCUS653"; gene_id "PSAT_LOCUS653"; exon_number "1";
CAXLJN010000016.1	EMBL	transcript	7812486	7813432	.	+	.	transcript_id "PSAT_LOCUS654"; gene_id "PSAT_LOCUS654"; gene_name "PSAT_LOCUS654"; xloc "XLOC_000557"; ref_gene_id "PSAT_LOCUS654"; cmp_ref "PSAT_LOCUS654"; class_code "="; tss_id "TSS579";
CAXLJN010000016.1	EMBL	exon	7812486	7812615	.	+	.	transcript_id "PSAT_LOCUS654"; gene_id "PSAT_LOCUS654"; exon_number "1";
CAXLJN010000016.1	EMBL	exon	7812848	7812903	.	+	.	transcript_id "PSAT_LOCUS654"; gene_id "PSAT_LOCUS654"; exon_number "2";
CAXLJN010000016.1	EMBL	exon	7813232	7813432	.	+	.	transcript_id "PSAT_LOCUS654"; gene_id "PSAT_LOCUS654"; exon_number "3";
CAXLJN010000016.1	EMBL	transcript	7825214	7827418	.	+	.	transcript_id "PSAT_LOCUS657"; gene_id "PSAT_LOCUS657"; gene_name "PSAT_LOCUS657"; xloc "XLOC_000558"; ref_gene_id "PSAT_LOCUS657"; cmp_ref "PSAT_LOCUS657"; class_code "="; tss_id "TSS580";
CAXLJN010000016.1	EMBL	exon	7825214	7827418	.	+	.	transcript_id "PSAT_LOCUS657"; gene_id "PSAT_LOCUS657"; exon_number "1";
CAXLJN010000016.1	EMBL	transcript	7827605	7827907	.	+	.	transcript_id "PSAT_LOCUS658"; gene_id "PSAT_LOCUS658"; gene_name "PSAT_LOCUS658"; xloc "XLOC_000559"; ref_gene_id "PSAT_LOCUS658"; cmp_ref "PSAT_LOCUS658"; class_code "="; tss_id "TSS581";
CAXLJN010000016.1	EMBL	exon	7827605	7827907	.	+	.	transcript_id "PSAT_LOCUS658"; gene_id "PSAT_LOCUS658"; exon_number "1";
CAXLJN010000016.1	EMBL	transcript	7835967	7836290	.	+	.	transcript_id "PSAT_LOCUS659-2"; gene_id "PSAT_LOCUS659"; gene_name "PSAT_LOCUS659"; xloc "XLOC_000560"; ref_gene_id "PSAT_LOCUS659"; cmp_ref "PSAT_LOCUS659-2"; class_code "="; tss_id "TSS582";
CAXLJN010000016.1	EMBL	exon	7835967	7836290	.	+	.	transcript_id "PSAT_LOCUS659-2"; gene_id "PSAT_LOCUS659"; exon_number "1";
CAXLJN010000016.1	EMBL	transcript	7835967	7836529	.	+	.	transcript_id "PSAT_LOCUS659"; gene_id "PSAT_LOCUS659"; gene_name "PSAT_LOCUS659"; xloc "XLOC_000560"; ref_gene_id "PSAT_LOCUS659"; cmp_ref "PSAT_LOCUS659"; class_code "="; tss_id "TSS582";
CAXLJN010000016.1	EMBL	exon	7835967	7836252	.	+	.	transcript_id "PSAT_LOCUS659"; gene_id "PSAT_LOCUS659"; exon_number "1";
CAXLJN010000016.1	EMBL	exon	7836378	7836529	.	+	.	transcript_id "PSAT_LOCUS659"; gene_id "PSAT_LOCUS659"; exon_number "2";
CAXLJN010000016.1	EMBL	transcript	7836323	7836529	.	+	.	transcript_id "PSAT_LOCUS660"; gene_id "PSAT_LOCUS660"; gene_name "PSAT_LOCUS660"; xloc "XLOC_000560"; ref_gene_id "PSAT_LOCUS660"; cmp_ref "PSAT_LOCUS660"; class_code "="; tss_id "TSS583";
CAXLJN010000016.1	EMBL	exon	7836323	7836529	.	+	.	transcript_id "PSAT_LOCUS660"; gene_id "PSAT_LOCUS660"; exon_number "1";
CAXLJN010000016.1	EMBL	transcript	7836706	7837652	.	+	.	transcript_id "PSAT_LOCUS661"; gene_id "PSAT_LOCUS661"; gene_name "PSAT_LOCUS661"; xloc "XLOC_000561"; ref_gene_id "PSAT_LOCUS661"; cmp_ref "PSAT_LOCUS661"; class_code "="; tss_id "TSS584";
CAXLJN010000016.1	EMBL	exon	7836706	7836835	.	+	.	transcript_id "PSAT_LOCUS661"; gene_id "PSAT_LOCUS661"; exon_number "1";
CAXLJN010000016.1	EMBL	exon	7837068	7837123	.	+	.	transcript_id "PSAT_LOCUS661"; gene_id "PSAT_LOCUS661"; exon_number "2";
CAXLJN010000016.1	EMBL	exon	7837452	7837652	.	+	.	transcript_id "PSAT_LOCUS661"; gene_id "PSAT_LOCUS661"; exon_number "3";
CAXLJN010000016.1	EMBL	transcript	7851866	7852168	.	+	.	transcript_id "PSAT_LOCUS664"; gene_id "PSAT_LOCUS664"; gene_name "PSAT_LOCUS664"; xloc "XLOC_000562"; ref_gene_id "PSAT_LOCUS664"; cmp_ref "PSAT_LOCUS664"; class_code "="; tss_id "TSS585";
CAXLJN010000016.1	EMBL	exon	7851866	7852168	.	+	.	transcript_id "PSAT_LOCUS664"; gene_id "PSAT_LOCUS664"; exon_number "1";
CAXLJN010000016.1	EMBL	transcript	7874960	7876408	.	+	.	transcript_id "PSAT_LOCUS667"; gene_id "PSAT_LOCUS667"; gene_name "PSAT_LOCUS667"; xloc "XLOC_000563"; ref_gene_id "PSAT_LOCUS667"; cmp_ref "PSAT_LOCUS667"; class_code "="; tss_id "TSS586";
CAXLJN010000016.1	EMBL	exon	7874960	7876408	.	+	.	transcript_id "PSAT_LOCUS667"; gene_id "PSAT_LOCUS667"; exon_number "1";
CAXLJN010000016.1	EMBL	transcript	7879955	7881481	.	+	.	transcript_id "PSAT_LOCUS668"; gene_id "PSAT_LOCUS668"; gene_name "PSAT_LOCUS668"; xloc "XLOC_000564"; ref_gene_id "PSAT_LOCUS668"; cmp_ref "PSAT_LOCUS668"; class_code "="; tss_id "TSS587";
CAXLJN010000016.1	EMBL	exon	7879955	7881481	.	+	.	transcript_id "PSAT_LOCUS668"; gene_id "PSAT_LOCUS668"; exon_number "1";
CAXLJN010000016.1	EMBL	transcript	7882086	7883915	.	+	.	transcript_id "PSAT_LOCUS669"; gene_id "PSAT_LOCUS669"; gene_name "PSAT_LOCUS669"; xloc "XLOC_000565"; ref_gene_id "PSAT_LOCUS669"; cmp_ref "PSAT_LOCUS669"; class_code "="; tss_id "TSS588";
CAXLJN010000016.1	EMBL	exon	7882086	7882273	.	+	.	transcript_id "PSAT_LOCUS669"; gene_id "PSAT_LOCUS669"; exon_number "1";
CAXLJN010000016.1	EMBL	exon	7883246	7883915	.	+	.	transcript_id "PSAT_LOCUS669"; gene_id "PSAT_LOCUS669"; exon_number "2";
CAXLJN010000016.1	EMBL	transcript	7884796	7885320	.	+	.	transcript_id "PSAT_LOCUS670"; gene_id "PSAT_LOCUS670"; gene_name "PSAT_LOCUS670"; xloc "XLOC_000566"; ref_gene_id "PSAT_LOCUS670"; cmp_ref "PSAT_LOCUS670"; class_code "="; tss_id "TSS589";
CAXLJN010000016.1	EMBL	exon	7884796	7885320	.	+	.	transcript_id "PSAT_LOCUS670"; gene_id "PSAT_LOCUS670"; exon_number "1";
CAXLJN010000016.1	EMBL	transcript	7907135	7908610	.	+	.	transcript_id "PSAT_LOCUS676"; gene_id "PSAT_LOCUS676"; gene_name "PSAT_LOCUS676"; xloc "XLOC_000567"; ref_gene_id "PSAT_LOCUS676"; cmp_ref "PSAT_LOCUS676"; class_code "="; tss_id "TSS590";
CAXLJN010000016.1	EMBL	exon	7907135	7908610	.	+	.	transcript_id "PSAT_LOCUS676"; gene_id "PSAT_LOCUS676"; exon_number "1";
CAXLJN010000016.1	EMBL	transcript	7908633	7909046	.	+	.	transcript_id "PSAT_LOCUS677"; gene_id "PSAT_LOCUS677"; gene_name "PSAT_LOCUS677"; xloc "XLOC_000568"; ref_gene_id "PSAT_LOCUS677"; cmp_ref "PSAT_LOCUS677"; class_code "="; tss_id "TSS591";
CAXLJN010000016.1	EMBL	exon	7908633	7909046	.	+	.	transcript_id "PSAT_LOCUS677"; gene_id "PSAT_LOCUS677"; exon_number "1";
CAXLJN010000016.1	EMBL	transcript	7910823	7911506	.	+	.	transcript_id "PSAT_LOCUS678"; gene_id "PSAT_LOCUS678"; gene_name "PSAT_LOCUS678"; xloc "XLOC_000569"; ref_gene_id "PSAT_LOCUS678"; cmp_ref "PSAT_LOCUS678"; class_code "="; tss_id "TSS592";
CAXLJN010000016.1	EMBL	exon	7910823	7911506	.	+	.	transcript_id "PSAT_LOCUS678"; gene_id "PSAT_LOCUS678"; exon_number "1";
CAXLJN010000016.1	EMBL	transcript	7915274	7915867	.	+	.	transcript_id "PSAT_LOCUS679"; gene_id "PSAT_LOCUS679"; gene_name "PSAT_LOCUS679"; xloc "XLOC_000570"; ref_gene_id "PSAT_LOCUS679"; cmp_ref "PSAT_LOCUS679"; class_code "="; tss_id "TSS593";
CAXLJN010000016.1	EMBL	exon	7915274	7915867	.	+	.	transcript_id "PSAT_LOCUS679"; gene_id "PSAT_LOCUS679"; exon_number "1";
CAXLJN010000016.1	EMBL	transcript	7938290	7939351	.	+	.	transcript_id "PSAT_LOCUS682"; gene_id "PSAT_LOCUS682"; gene_name "PSAT_LOCUS682"; xloc "XLOC_000571"; ref_gene_id "PSAT_LOCUS682"; cmp_ref "PSAT_LOCUS682"; class_code "="; tss_id "TSS594";
CAXLJN010000016.1	EMBL	exon	7938290	7939351	.	+	.	transcript_id "PSAT_LOCUS682"; gene_id "PSAT_LOCUS682"; exon_number "1";
CAXLJN010000016.1	EMBL	transcript	7948261	7950537	.	+	.	transcript_id "PSAT_LOCUS685"; gene_id "PSAT_LOCUS685"; gene_name "PSAT_LOCUS685"; xloc "XLOC_000572"; ref_gene_id "PSAT_LOCUS685"; cmp_ref "PSAT_LOCUS685"; class_code "="; tss_id "TSS595";
CAXLJN010000016.1	EMBL	exon	7948261	7950537	.	+	.	transcript_id "PSAT_LOCUS685"; gene_id "PSAT_LOCUS685"; exon_number "1";
CAXLJN010000016.1	EMBL	transcript	7950563	7952767	.	+	.	transcript_id "PSAT_LOCUS686"; gene_id "PSAT_LOCUS686"; gene_name "PSAT_LOCUS686"; xloc "XLOC_000573"; ref_gene_id "PSAT_LOCUS686"; cmp_ref "PSAT_LOCUS686"; class_code "="; tss_id "TSS596";
CAXLJN010000016.1	EMBL	exon	7950563	7952767	.	+	.	transcript_id "PSAT_LOCUS686"; gene_id "PSAT_LOCUS686"; exon_number "1";
CAXLJN010000016.1	EMBL	transcript	7952954	7953256	.	+	.	transcript_id "PSAT_LOCUS687"; gene_id "PSAT_LOCUS687"; gene_name "PSAT_LOCUS687"; xloc "XLOC_000574"; ref_gene_id "PSAT_LOCUS687"; cmp_ref "PSAT_LOCUS687"; class_code "="; tss_id "TSS597";
CAXLJN010000016.1	EMBL	exon	7952954	7953256	.	+	.	transcript_id "PSAT_LOCUS687"; gene_id "PSAT_LOCUS687"; exon_number "1";
CAXLJN010000016.1	EMBL	transcript	7980478	7981506	.	+	.	transcript_id "PSAT_LOCUS690-2"; gene_id "PSAT_LOCUS690"; gene_name "PSAT_LOCUS690"; xloc "XLOC_000575"; ref_gene_id "PSAT_LOCUS690"; contained_in "PSAT_LOCUS690"; cmp_ref "PSAT_LOCUS690-2"; class_code "="; tss_id "TSS598";
CAXLJN010000016.1	EMBL	exon	7980478	7981506	.	+	.	transcript_id "PSAT_LOCUS690-2"; gene_id "PSAT_LOCUS690"; exon_number "1";
CAXLJN010000016.1	EMBL	transcript	7980478	7981506	.	+	.	transcript_id "PSAT_LOCUS690"; gene_id "PSAT_LOCUS690"; gene_name "PSAT_LOCUS690"; xloc "XLOC_000575"; ref_gene_id "PSAT_LOCUS690"; cmp_ref "PSAT_LOCUS690-2"; class_code "="; tss_id "TSS598";
CAXLJN010000016.1	EMBL	exon	7980478	7981506	.	+	.	transcript_id "PSAT_LOCUS690"; gene_id "PSAT_LOCUS690"; exon_number "1";
CAXLJN010000016.1	EMBL	transcript	8004224	8004547	.	+	.	transcript_id "PSAT_LOCUS694-2"; gene_id "PSAT_LOCUS694"; gene_name "PSAT_LOCUS694"; xloc "XLOC_000576"; ref_gene_id "PSAT_LOCUS694"; cmp_ref "PSAT_LOCUS694-2"; class_code "="; tss_id "TSS599";
CAXLJN010000016.1	EMBL	exon	8004224	8004547	.	+	.	transcript_id "PSAT_LOCUS694-2"; gene_id "PSAT_LOCUS694"; exon_number "1";
CAXLJN010000016.1	EMBL	transcript	8004224	8004786	.	+	.	transcript_id "PSAT_LOCUS694"; gene_id "PSAT_LOCUS694"; gene_name "PSAT_LOCUS694"; xloc "XLOC_000576"; ref_gene_id "PSAT_LOCUS694"; cmp_ref "PSAT_LOCUS694"; class_code "="; tss_id "TSS599";
CAXLJN010000016.1	EMBL	exon	8004224	8004509	.	+	.	transcript_id "PSAT_LOCUS694"; gene_id "PSAT_LOCUS694"; exon_number "1";
CAXLJN010000016.1	EMBL	exon	8004635	8004786	.	+	.	transcript_id "PSAT_LOCUS694"; gene_id "PSAT_LOCUS694"; exon_number "2";
CAXLJN010000016.1	EMBL	transcript	8004580	8004786	.	+	.	transcript_id "PSAT_LOCUS695"; gene_id "PSAT_LOCUS695"; gene_name "PSAT_LOCUS695"; xloc "XLOC_000576"; ref_gene_id "PSAT_LOCUS695"; cmp_ref "PSAT_LOCUS695"; class_code "="; tss_id "TSS600";
CAXLJN010000016.1	EMBL	exon	8004580	8004786	.	+	.	transcript_id "PSAT_LOCUS695"; gene_id "PSAT_LOCUS695"; exon_number "1";
CAXLJN010000016.1	EMBL	transcript	8004963	8005909	.	+	.	transcript_id "PSAT_LOCUS696"; gene_id "PSAT_LOCUS696"; gene_name "PSAT_LOCUS696"; xloc "XLOC_000577"; ref_gene_id "PSAT_LOCUS696"; cmp_ref "PSAT_LOCUS696"; class_code "="; tss_id "TSS601";
CAXLJN010000016.1	EMBL	exon	8004963	8005092	.	+	.	transcript_id "PSAT_LOCUS696"; gene_id "PSAT_LOCUS696"; exon_number "1";
CAXLJN010000016.1	EMBL	exon	8005325	8005380	.	+	.	transcript_id "PSAT_LOCUS696"; gene_id "PSAT_LOCUS696"; exon_number "2";
CAXLJN010000016.1	EMBL	exon	8005709	8005909	.	+	.	transcript_id "PSAT_LOCUS696"; gene_id "PSAT_LOCUS696"; exon_number "3";
CAXLJN010000016.1	EMBL	transcript	8036038	8037513	.	+	.	transcript_id "PSAT_LOCUS703"; gene_id "PSAT_LOCUS703"; gene_name "PSAT_LOCUS703"; xloc "XLOC_000578"; ref_gene_id "PSAT_LOCUS703"; cmp_ref "PSAT_LOCUS703"; class_code "="; tss_id "TSS602";
CAXLJN010000016.1	EMBL	exon	8036038	8037513	.	+	.	transcript_id "PSAT_LOCUS703"; gene_id "PSAT_LOCUS703"; exon_number "1";
CAXLJN010000016.1	EMBL	transcript	8037536	8037949	.	+	.	transcript_id "PSAT_LOCUS704"; gene_id "PSAT_LOCUS704"; gene_name "PSAT_LOCUS704"; xloc "XLOC_000579"; ref_gene_id "PSAT_LOCUS704"; cmp_ref "PSAT_LOCUS704"; class_code "="; tss_id "TSS603";
CAXLJN010000016.1	EMBL	exon	8037536	8037949	.	+	.	transcript_id "PSAT_LOCUS704"; gene_id "PSAT_LOCUS704"; exon_number "1";
CAXLJN010000016.1	EMBL	transcript	8039726	8040409	.	+	.	transcript_id "PSAT_LOCUS705"; gene_id "PSAT_LOCUS705"; gene_name "PSAT_LOCUS705"; xloc "XLOC_000580"; ref_gene_id "PSAT_LOCUS705"; cmp_ref "PSAT_LOCUS705"; class_code "="; tss_id "TSS604";
CAXLJN010000016.1	EMBL	exon	8039726	8040409	.	+	.	transcript_id "PSAT_LOCUS705"; gene_id "PSAT_LOCUS705"; exon_number "1";
CAXLJN010000016.1	EMBL	transcript	8040538	8041014	.	+	.	transcript_id "PSAT_LOCUS706"; gene_id "PSAT_LOCUS706"; gene_name "PSAT_LOCUS706"; xloc "XLOC_000581"; ref_gene_id "PSAT_LOCUS706"; cmp_ref "PSAT_LOCUS706"; class_code "="; tss_id "TSS605";
CAXLJN010000016.1	EMBL	exon	8040538	8041014	.	+	.	transcript_id "PSAT_LOCUS706"; gene_id "PSAT_LOCUS706"; exon_number "1";
CAXLJN010000016.1	EMBL	transcript	8047708	8049231	.	+	.	transcript_id "PSAT_LOCUS707"; gene_id "PSAT_LOCUS707"; gene_name "PSAT_LOCUS707"; xloc "XLOC_000582"; ref_gene_id "PSAT_LOCUS707"; cmp_ref "PSAT_LOCUS707"; class_code "="; tss_id "TSS606";
CAXLJN010000016.1	EMBL	exon	8047708	8048103	.	+	.	transcript_id "PSAT_LOCUS707"; gene_id "PSAT_LOCUS707"; exon_number "1";
CAXLJN010000016.1	EMBL	exon	8048725	8049231	.	+	.	transcript_id "PSAT_LOCUS707"; gene_id "PSAT_LOCUS707"; exon_number "2";
CAXLJN010000016.1	EMBL	transcript	8050447	8050875	.	+	.	transcript_id "PSAT_LOCUS708-2"; gene_id "PSAT_LOCUS708"; gene_name "PSAT_LOCUS708"; xloc "XLOC_000583"; ref_gene_id "PSAT_LOCUS708"; contained_in "PSAT_LOCUS708-3"; cmp_ref "PSAT_LOCUS708-2"; class_code "="; tss_id "TSS607";
CAXLJN010000016.1	EMBL	exon	8050447	8050875	.	+	.	transcript_id "PSAT_LOCUS708-2"; gene_id "PSAT_LOCUS708"; exon_number "1";
CAXLJN010000016.1	EMBL	transcript	8050447	8052534	.	+	.	transcript_id "PSAT_LOCUS708-3"; gene_id "PSAT_LOCUS708"; gene_name "PSAT_LOCUS708"; xloc "XLOC_000583"; ref_gene_id "PSAT_LOCUS708"; cmp_ref "PSAT_LOCUS708-3"; class_code "="; tss_id "TSS607";
CAXLJN010000016.1	EMBL	exon	8050447	8050875	.	+	.	transcript_id "PSAT_LOCUS708-3"; gene_id "PSAT_LOCUS708"; exon_number "1";
CAXLJN010000016.1	EMBL	exon	8052175	8052534	.	+	.	transcript_id "PSAT_LOCUS708-3"; gene_id "PSAT_LOCUS708"; exon_number "2";
CAXLJN010000016.1	EMBL	transcript	8050447	8053023	.	+	.	transcript_id "PSAT_LOCUS708"; gene_id "PSAT_LOCUS708"; gene_name "PSAT_LOCUS708"; xloc "XLOC_000583"; ref_gene_id "PSAT_LOCUS708"; cmp_ref "PSAT_LOCUS708"; class_code "="; tss_id "TSS607";
CAXLJN010000016.1	EMBL	exon	8050447	8050833	.	+	.	transcript_id "PSAT_LOCUS708"; gene_id "PSAT_LOCUS708"; exon_number "1";
CAXLJN010000016.1	EMBL	exon	8052232	8052424	.	+	.	transcript_id "PSAT_LOCUS708"; gene_id "PSAT_LOCUS708"; exon_number "2";
CAXLJN010000016.1	EMBL	exon	8052686	8053023	.	+	.	transcript_id "PSAT_LOCUS708"; gene_id "PSAT_LOCUS708"; exon_number "3";
CAXLJN010000016.1	EMBL	transcript	8052655	8053023	.	+	.	transcript_id "PSAT_LOCUS709"; gene_id "PSAT_LOCUS709"; gene_name "PSAT_LOCUS709"; xloc "XLOC_000583"; ref_gene_id "PSAT_LOCUS709"; cmp_ref "PSAT_LOCUS709"; class_code "="; tss_id "TSS608";
CAXLJN010000016.1	EMBL	exon	8052655	8053023	.	+	.	transcript_id "PSAT_LOCUS709"; gene_id "PSAT_LOCUS709"; exon_number "1";
CAXLJN010000016.1	EMBL	transcript	8054960	8056463	.	+	.	transcript_id "PSAT_LOCUS710-2"; gene_id "PSAT_LOCUS710"; gene_name "PSAT_LOCUS710"; xloc "XLOC_000584"; ref_gene_id "PSAT_LOCUS710"; cmp_ref "PSAT_LOCUS710-2"; class_code "="; tss_id "TSS609";
CAXLJN010000016.1	EMBL	exon	8054960	8055376	.	+	.	transcript_id "PSAT_LOCUS710-2"; gene_id "PSAT_LOCUS710"; exon_number "1";
CAXLJN010000016.1	EMBL	exon	8055498	8056077	.	+	.	transcript_id "PSAT_LOCUS710-2"; gene_id "PSAT_LOCUS710"; exon_number "2";
CAXLJN010000016.1	EMBL	exon	8056153	8056463	.	+	.	transcript_id "PSAT_LOCUS710-2"; gene_id "PSAT_LOCUS710"; exon_number "3";
CAXLJN010000016.1	EMBL	transcript	8054960	8056463	.	+	.	transcript_id "PSAT_LOCUS710"; gene_id "PSAT_LOCUS710"; gene_name "PSAT_LOCUS710"; xloc "XLOC_000584"; ref_gene_id "PSAT_LOCUS710"; cmp_ref "PSAT_LOCUS710"; class_code "="; tss_id "TSS609";
CAXLJN010000016.1	EMBL	exon	8054960	8055370	.	+	.	transcript_id "PSAT_LOCUS710"; gene_id "PSAT_LOCUS710"; exon_number "1";
CAXLJN010000016.1	EMBL	exon	8055498	8056077	.	+	.	transcript_id "PSAT_LOCUS710"; gene_id "PSAT_LOCUS710"; exon_number "2";
CAXLJN010000016.1	EMBL	exon	8056153	8056463	.	+	.	transcript_id "PSAT_LOCUS710"; gene_id "PSAT_LOCUS710"; exon_number "3";
CAXLJN010000016.1	EMBL	transcript	8074345	8079828	.	+	.	transcript_id "PSAT_LOCUS715"; gene_id "PSAT_LOCUS715"; gene_name "PSAT_LOCUS715"; xloc "XLOC_000585"; ref_gene_id "PSAT_LOCUS715"; cmp_ref "PSAT_LOCUS715"; class_code "="; tss_id "TSS610";
CAXLJN010000016.1	EMBL	exon	8074345	8079828	.	+	.	transcript_id "PSAT_LOCUS715"; gene_id "PSAT_LOCUS715"; exon_number "1";
CAXLJN010000016.1	EMBL	transcript	8089710	8090771	.	+	.	transcript_id "PSAT_LOCUS719"; gene_id "PSAT_LOCUS719"; gene_name "PSAT_LOCUS719"; xloc "XLOC_000586"; ref_gene_id "PSAT_LOCUS719"; cmp_ref "PSAT_LOCUS719"; class_code "="; tss_id "TSS611";
CAXLJN010000016.1	EMBL	exon	8089710	8090771	.	+	.	transcript_id "PSAT_LOCUS719"; gene_id "PSAT_LOCUS719"; exon_number "1";
CAXLJN010000016.1	EMBL	transcript	8090917	8092140	.	+	.	transcript_id "PSAT_LOCUS720"; gene_id "PSAT_LOCUS720"; gene_name "PSAT_LOCUS720"; xloc "XLOC_000587"; ref_gene_id "PSAT_LOCUS720"; cmp_ref "PSAT_LOCUS720"; class_code "="; tss_id "TSS612";
CAXLJN010000016.1	EMBL	exon	8090917	8092140	.	+	.	transcript_id "PSAT_LOCUS720"; gene_id "PSAT_LOCUS720"; exon_number "1";
CAXLJN010000016.1	EMBL	transcript	8103622	8104092	.	+	.	transcript_id "PSAT_LOCUS724"; gene_id "PSAT_LOCUS724"; gene_name "PSAT_LOCUS724"; xloc "XLOC_000588"; ref_gene_id "PSAT_LOCUS724"; cmp_ref "PSAT_LOCUS724"; class_code "="; tss_id "TSS613";
CAXLJN010000016.1	EMBL	exon	8103622	8104092	.	+	.	transcript_id "PSAT_LOCUS724"; gene_id "PSAT_LOCUS724"; exon_number "1";
CAXLJN010000016.1	EMBL	transcript	8104179	8104949	.	+	.	transcript_id "PSAT_LOCUS725"; gene_id "PSAT_LOCUS725"; gene_name "PSAT_LOCUS725"; xloc "XLOC_000589"; ref_gene_id "PSAT_LOCUS725"; cmp_ref "PSAT_LOCUS725"; class_code "="; tss_id "TSS614";
CAXLJN010000016.1	EMBL	exon	8104179	8104949	.	+	.	transcript_id "PSAT_LOCUS725"; gene_id "PSAT_LOCUS725"; exon_number "1";
CAXLJN010000016.1	EMBL	transcript	8115447	8115917	.	+	.	transcript_id "PSAT_LOCUS726"; gene_id "PSAT_LOCUS726"; gene_name "PSAT_LOCUS726"; xloc "XLOC_000590"; ref_gene_id "PSAT_LOCUS726"; cmp_ref "PSAT_LOCUS726"; class_code "="; tss_id "TSS615";
CAXLJN010000016.1	EMBL	exon	8115447	8115917	.	+	.	transcript_id "PSAT_LOCUS726"; gene_id "PSAT_LOCUS726"; exon_number "1";
CAXLJN010000016.1	EMBL	transcript	8116004	8116774	.	+	.	transcript_id "PSAT_LOCUS727"; gene_id "PSAT_LOCUS727"; gene_name "PSAT_LOCUS727"; xloc "XLOC_000591"; ref_gene_id "PSAT_LOCUS727"; cmp_ref "PSAT_LOCUS727"; class_code "="; tss_id "TSS616";
CAXLJN010000016.1	EMBL	exon	8116004	8116774	.	+	.	transcript_id "PSAT_LOCUS727"; gene_id "PSAT_LOCUS727"; exon_number "1";
CAXLJN010000016.1	StringTie	transcript	8151875	8152260	.	+	.	transcript_id "PSAT_LOCUS731"; gene_id "MSTRG.277"; gene_name "PSAT_LOCUS731"; xloc "XLOC_000592"; ref_gene_id "PSAT_LOCUS731"; cmp_ref "PSAT_LOCUS731"; class_code "="; tss_id "TSS617";
CAXLJN010000016.1	StringTie	exon	8151875	8151983	.	+	.	transcript_id "PSAT_LOCUS731"; gene_id "MSTRG.277"; exon_number "1";
CAXLJN010000016.1	StringTie	exon	8152109	8152260	.	+	.	transcript_id "PSAT_LOCUS731"; gene_id "MSTRG.277"; exon_number "2";
CAXLJN010000016.1	EMBL	transcript	8162905	8165181	.	+	.	transcript_id "PSAT_LOCUS733"; gene_id "PSAT_LOCUS733"; gene_name "PSAT_LOCUS733"; xloc "XLOC_000593"; ref_gene_id "PSAT_LOCUS733"; cmp_ref "PSAT_LOCUS733"; class_code "="; tss_id "TSS618";
CAXLJN010000016.1	EMBL	exon	8162905	8165181	.	+	.	transcript_id "PSAT_LOCUS733"; gene_id "PSAT_LOCUS733"; exon_number "1";
CAXLJN010000016.1	EMBL	transcript	8165207	8167411	.	+	.	transcript_id "PSAT_LOCUS734"; gene_id "PSAT_LOCUS734"; gene_name "PSAT_LOCUS734"; xloc "XLOC_000594"; ref_gene_id "PSAT_LOCUS734"; cmp_ref "PSAT_LOCUS734"; class_code "="; tss_id "TSS619";
CAXLJN010000016.1	EMBL	exon	8165207	8167411	.	+	.	transcript_id "PSAT_LOCUS734"; gene_id "PSAT_LOCUS734"; exon_number "1";
CAXLJN010000016.1	EMBL	transcript	8167598	8167900	.	+	.	transcript_id "PSAT_LOCUS735"; gene_id "PSAT_LOCUS735"; gene_name "PSAT_LOCUS735"; xloc "XLOC_000595"; ref_gene_id "PSAT_LOCUS735"; cmp_ref "PSAT_LOCUS735"; class_code "="; tss_id "TSS620";
CAXLJN010000016.1	EMBL	exon	8167598	8167900	.	+	.	transcript_id "PSAT_LOCUS735"; gene_id "PSAT_LOCUS735"; exon_number "1";
CAXLJN010000016.1	EMBL	transcript	8196785	8197822	.	+	.	transcript_id "PSAT_LOCUS741"; gene_id "PSAT_LOCUS741"; gene_name "PSAT_LOCUS741"; xloc "XLOC_000596"; ref_gene_id "PSAT_LOCUS741"; cmp_ref "PSAT_LOCUS741"; class_code "="; tss_id "TSS621";
CAXLJN010000016.1	EMBL	exon	8196785	8197822	.	+	.	transcript_id "PSAT_LOCUS741"; gene_id "PSAT_LOCUS741"; exon_number "1";
CAXLJN010000016.1	StringTie	transcript	8199057	8199281	.	+	.	transcript_id "PSAT_LOCUS742"; gene_id "MSTRG.278"; gene_name "PSAT_LOCUS742"; xloc "XLOC_000597"; ref_gene_id "PSAT_LOCUS742"; cmp_ref "PSAT_LOCUS742"; class_code "="; tss_id "TSS622";
CAXLJN010000016.1	StringTie	exon	8199057	8199281	.	+	.	transcript_id "PSAT_LOCUS742"; gene_id "MSTRG.278"; exon_number "1";
CAXLJN010000016.1	StringTie	transcript	8200963	8201271	.	+	.	transcript_id "PSAT_LOCUS743"; gene_id "MSTRG.282"; gene_name "PSAT_LOCUS743"; xloc "XLOC_000598"; ref_gene_id "PSAT_LOCUS743"; cmp_ref "PSAT_LOCUS743"; class_code "="; tss_id "TSS623";
CAXLJN010000016.1	StringTie	exon	8200963	8201271	.	+	.	transcript_id "PSAT_LOCUS743"; gene_id "MSTRG.282"; exon_number "1";
CAXLJN010000016.1	EMBL	transcript	8236742	8237965	.	+	.	transcript_id "PSAT_LOCUS745"; gene_id "PSAT_LOCUS745"; gene_name "PSAT_LOCUS745"; xloc "XLOC_000599"; ref_gene_id "PSAT_LOCUS745"; cmp_ref "PSAT_LOCUS745"; class_code "="; tss_id "TSS624";
CAXLJN010000016.1	EMBL	exon	8236742	8237965	.	+	.	transcript_id "PSAT_LOCUS745"; gene_id "PSAT_LOCUS745"; exon_number "1";
CAXLJN010000016.1	EMBL	transcript	8249446	8249916	.	+	.	transcript_id "PSAT_LOCUS748"; gene_id "PSAT_LOCUS748"; gene_name "PSAT_LOCUS748"; xloc "XLOC_000600"; ref_gene_id "PSAT_LOCUS748"; cmp_ref "PSAT_LOCUS748"; class_code "="; tss_id "TSS625";
CAXLJN010000016.1	EMBL	exon	8249446	8249916	.	+	.	transcript_id "PSAT_LOCUS748"; gene_id "PSAT_LOCUS748"; exon_number "1";
CAXLJN010000016.1	EMBL	transcript	8251566	8252180	.	+	.	transcript_id "PSAT_LOCUS749"; gene_id "PSAT_LOCUS749"; gene_name "PSAT_LOCUS749"; xloc "XLOC_000601"; ref_gene_id "PSAT_LOCUS749"; cmp_ref "PSAT_LOCUS749"; class_code "="; tss_id "TSS626";
CAXLJN010000016.1	EMBL	exon	8251566	8252180	.	+	.	transcript_id "PSAT_LOCUS749"; gene_id "PSAT_LOCUS749"; exon_number "1";
CAXLJN010000016.1	EMBL	transcript	8253674	8255950	.	+	.	transcript_id "PSAT_LOCUS750"; gene_id "PSAT_LOCUS750"; gene_name "PSAT_LOCUS750"; xloc "XLOC_000602"; ref_gene_id "PSAT_LOCUS750"; cmp_ref "PSAT_LOCUS750"; class_code "="; tss_id "TSS627";
CAXLJN010000016.1	EMBL	exon	8253674	8255950	.	+	.	transcript_id "PSAT_LOCUS750"; gene_id "PSAT_LOCUS750"; exon_number "1";
CAXLJN010000016.1	EMBL	transcript	8255976	8258180	.	+	.	transcript_id "PSAT_LOCUS751"; gene_id "PSAT_LOCUS751"; gene_name "PSAT_LOCUS751"; xloc "XLOC_000603"; ref_gene_id "PSAT_LOCUS751"; cmp_ref "PSAT_LOCUS751"; class_code "="; tss_id "TSS628";
CAXLJN010000016.1	EMBL	exon	8255976	8258180	.	+	.	transcript_id "PSAT_LOCUS751"; gene_id "PSAT_LOCUS751"; exon_number "1";
CAXLJN010000016.1	EMBL	transcript	8258367	8258669	.	+	.	transcript_id "PSAT_LOCUS752"; gene_id "PSAT_LOCUS752"; gene_name "PSAT_LOCUS752"; xloc "XLOC_000604"; ref_gene_id "PSAT_LOCUS752"; cmp_ref "PSAT_LOCUS752"; class_code "="; tss_id "TSS629";
CAXLJN010000016.1	EMBL	exon	8258367	8258669	.	+	.	transcript_id "PSAT_LOCUS752"; gene_id "PSAT_LOCUS752"; exon_number "1";
CAXLJN010000016.1	EMBL	transcript	8281452	8282900	.	+	.	transcript_id "PSAT_LOCUS757"; gene_id "PSAT_LOCUS757"; gene_name "PSAT_LOCUS757"; xloc "XLOC_000605"; ref_gene_id "PSAT_LOCUS757"; cmp_ref "PSAT_LOCUS757"; class_code "="; tss_id "TSS630";
CAXLJN010000016.1	EMBL	exon	8281452	8282900	.	+	.	transcript_id "PSAT_LOCUS757"; gene_id "PSAT_LOCUS757"; exon_number "1";
CAXLJN010000016.1	EMBL	transcript	8307697	8308380	.	+	.	transcript_id "PSAT_LOCUS760"; gene_id "PSAT_LOCUS760"; gene_name "PSAT_LOCUS760"; xloc "XLOC_000606"; ref_gene_id "PSAT_LOCUS760"; cmp_ref "PSAT_LOCUS760"; class_code "="; tss_id "TSS631";
CAXLJN010000016.1	EMBL	exon	8307697	8308380	.	+	.	transcript_id "PSAT_LOCUS760"; gene_id "PSAT_LOCUS760"; exon_number "1";
CAXLJN010000016.1	EMBL	transcript	8312148	8312741	.	+	.	transcript_id "PSAT_LOCUS761"; gene_id "PSAT_LOCUS761"; gene_name "PSAT_LOCUS761"; xloc "XLOC_000607"; ref_gene_id "PSAT_LOCUS761"; cmp_ref "PSAT_LOCUS761"; class_code "="; tss_id "TSS632";
CAXLJN010000016.1	EMBL	exon	8312148	8312741	.	+	.	transcript_id "PSAT_LOCUS761"; gene_id "PSAT_LOCUS761"; exon_number "1";
CAXLJN010000016.1	EMBL	transcript	8329358	8329717	.	+	.	transcript_id "PSAT_LOCUS764"; gene_id "PSAT_LOCUS764"; gene_name "PSAT_LOCUS764"; xloc "XLOC_000608"; ref_gene_id "PSAT_LOCUS764"; cmp_ref "PSAT_LOCUS764"; class_code "="; tss_id "TSS633";
CAXLJN010000016.1	EMBL	exon	8329358	8329717	.	+	.	transcript_id "PSAT_LOCUS764"; gene_id "PSAT_LOCUS764"; exon_number "1";
CAXLJN010000016.1	EMBL	transcript	8329838	8330206	.	+	.	transcript_id "PSAT_LOCUS765"; gene_id "PSAT_LOCUS765"; gene_name "PSAT_LOCUS765"; xloc "XLOC_000609"; ref_gene_id "PSAT_LOCUS765"; cmp_ref "PSAT_LOCUS765"; class_code "="; tss_id "TSS634";
CAXLJN010000016.1	EMBL	exon	8329838	8330206	.	+	.	transcript_id "PSAT_LOCUS765"; gene_id "PSAT_LOCUS765"; exon_number "1";
CAXLJN010000016.1	EMBL	transcript	8332143	8333646	.	+	.	transcript_id "PSAT_LOCUS766-2"; gene_id "PSAT_LOCUS766"; gene_name "PSAT_LOCUS766"; xloc "XLOC_000610"; ref_gene_id "PSAT_LOCUS766"; cmp_ref "PSAT_LOCUS766-2"; class_code "="; tss_id "TSS635";
CAXLJN010000016.1	EMBL	exon	8332143	8332559	.	+	.	transcript_id "PSAT_LOCUS766-2"; gene_id "PSAT_LOCUS766"; exon_number "1";
CAXLJN010000016.1	EMBL	exon	8332681	8333260	.	+	.	transcript_id "PSAT_LOCUS766-2"; gene_id "PSAT_LOCUS766"; exon_number "2";
CAXLJN010000016.1	EMBL	exon	8333336	8333646	.	+	.	transcript_id "PSAT_LOCUS766-2"; gene_id "PSAT_LOCUS766"; exon_number "3";
CAXLJN010000016.1	EMBL	transcript	8332143	8333646	.	+	.	transcript_id "PSAT_LOCUS766"; gene_id "PSAT_LOCUS766"; gene_name "PSAT_LOCUS766"; xloc "XLOC_000610"; ref_gene_id "PSAT_LOCUS766"; cmp_ref "PSAT_LOCUS766"; class_code "="; tss_id "TSS635";
CAXLJN010000016.1	EMBL	exon	8332143	8332553	.	+	.	transcript_id "PSAT_LOCUS766"; gene_id "PSAT_LOCUS766"; exon_number "1";
CAXLJN010000016.1	EMBL	exon	8332681	8333260	.	+	.	transcript_id "PSAT_LOCUS766"; gene_id "PSAT_LOCUS766"; exon_number "2";
CAXLJN010000016.1	EMBL	exon	8333336	8333646	.	+	.	transcript_id "PSAT_LOCUS766"; gene_id "PSAT_LOCUS766"; exon_number "3";
CAXLJN010000016.1	EMBL	transcript	8348216	8351428	.	+	.	transcript_id "PSAT_LOCUS771"; gene_id "PSAT_LOCUS771"; gene_name "PSAT_LOCUS771"; xloc "XLOC_000611"; ref_gene_id "PSAT_LOCUS771"; cmp_ref "PSAT_LOCUS771"; class_code "="; tss_id "TSS636";
CAXLJN010000016.1	EMBL	exon	8348216	8351428	.	+	.	transcript_id "PSAT_LOCUS771"; gene_id "PSAT_LOCUS771"; exon_number "1";
CAXLJN010000016.1	EMBL	transcript	8352857	8354380	.	+	.	transcript_id "PSAT_LOCUS772"; gene_id "PSAT_LOCUS772"; gene_name "PSAT_LOCUS772"; xloc "XLOC_000612"; ref_gene_id "PSAT_LOCUS772"; cmp_ref "PSAT_LOCUS772"; class_code "="; tss_id "TSS637";
CAXLJN010000016.1	EMBL	exon	8352857	8354270	.	+	.	transcript_id "PSAT_LOCUS772"; gene_id "PSAT_LOCUS772"; exon_number "1";
CAXLJN010000016.1	EMBL	exon	8354349	8354380	.	+	.	transcript_id "PSAT_LOCUS772"; gene_id "PSAT_LOCUS772"; exon_number "2";
CAXLJN010000016.1	EMBL	transcript	8360604	8360963	.	+	.	transcript_id "PSAT_LOCUS773"; gene_id "PSAT_LOCUS773"; gene_name "PSAT_LOCUS773"; xloc "XLOC_000613"; ref_gene_id "PSAT_LOCUS773"; cmp_ref "PSAT_LOCUS773"; class_code "="; tss_id "TSS638";
CAXLJN010000016.1	EMBL	exon	8360604	8360963	.	+	.	transcript_id "PSAT_LOCUS773"; gene_id "PSAT_LOCUS773"; exon_number "1";
CAXLJN010000016.1	EMBL	transcript	8361084	8361452	.	+	.	transcript_id "PSAT_LOCUS774"; gene_id "PSAT_LOCUS774"; gene_name "PSAT_LOCUS774"; xloc "XLOC_000614"; ref_gene_id "PSAT_LOCUS774"; cmp_ref "PSAT_LOCUS774"; class_code "="; tss_id "TSS639";
CAXLJN010000016.1	EMBL	exon	8361084	8361452	.	+	.	transcript_id "PSAT_LOCUS774"; gene_id "PSAT_LOCUS774"; exon_number "1";
CAXLJN010000016.1	EMBL	transcript	8363389	8364892	.	+	.	transcript_id "PSAT_LOCUS775-2"; gene_id "PSAT_LOCUS775"; gene_name "PSAT_LOCUS775"; xloc "XLOC_000615"; ref_gene_id "PSAT_LOCUS775"; cmp_ref "PSAT_LOCUS775-2"; class_code "="; tss_id "TSS640";
CAXLJN010000016.1	EMBL	exon	8363389	8363805	.	+	.	transcript_id "PSAT_LOCUS775-2"; gene_id "PSAT_LOCUS775"; exon_number "1";
CAXLJN010000016.1	EMBL	exon	8363927	8364506	.	+	.	transcript_id "PSAT_LOCUS775-2"; gene_id "PSAT_LOCUS775"; exon_number "2";
CAXLJN010000016.1	EMBL	exon	8364582	8364892	.	+	.	transcript_id "PSAT_LOCUS775-2"; gene_id "PSAT_LOCUS775"; exon_number "3";
CAXLJN010000016.1	EMBL	transcript	8363389	8364892	.	+	.	transcript_id "PSAT_LOCUS775"; gene_id "PSAT_LOCUS775"; gene_name "PSAT_LOCUS775"; xloc "XLOC_000615"; ref_gene_id "PSAT_LOCUS775"; cmp_ref "PSAT_LOCUS775"; class_code "="; tss_id "TSS640";
CAXLJN010000016.1	EMBL	exon	8363389	8363799	.	+	.	transcript_id "PSAT_LOCUS775"; gene_id "PSAT_LOCUS775"; exon_number "1";
CAXLJN010000016.1	EMBL	exon	8363927	8364506	.	+	.	transcript_id "PSAT_LOCUS775"; gene_id "PSAT_LOCUS775"; exon_number "2";
CAXLJN010000016.1	EMBL	exon	8364582	8364892	.	+	.	transcript_id "PSAT_LOCUS775"; gene_id "PSAT_LOCUS775"; exon_number "3";
CAXLJN010000016.1	EMBL	transcript	8379470	8382682	.	+	.	transcript_id "PSAT_LOCUS779"; gene_id "PSAT_LOCUS779"; gene_name "PSAT_LOCUS779"; xloc "XLOC_000616"; ref_gene_id "PSAT_LOCUS779"; cmp_ref "PSAT_LOCUS779"; class_code "="; tss_id "TSS641";
CAXLJN010000016.1	EMBL	exon	8379470	8382682	.	+	.	transcript_id "PSAT_LOCUS779"; gene_id "PSAT_LOCUS779"; exon_number "1";
CAXLJN010000016.1	EMBL	transcript	8383974	8385635	.	+	.	transcript_id "PSAT_LOCUS780"; gene_id "PSAT_LOCUS780"; gene_name "PSAT_LOCUS780"; xloc "XLOC_000617"; ref_gene_id "PSAT_LOCUS780"; cmp_ref "PSAT_LOCUS780"; class_code "="; tss_id "TSS642";
CAXLJN010000016.1	EMBL	exon	8383974	8385525	.	+	.	transcript_id "PSAT_LOCUS780"; gene_id "PSAT_LOCUS780"; exon_number "1";
CAXLJN010000016.1	EMBL	exon	8385604	8385635	.	+	.	transcript_id "PSAT_LOCUS780"; gene_id "PSAT_LOCUS780"; exon_number "2";
CAXLJN010000016.1	EMBL	transcript	8390995	8391738	.	+	.	transcript_id "PSAT_LOCUS781"; gene_id "PSAT_LOCUS781"; gene_name "PSAT_LOCUS781"; xloc "XLOC_000618"; ref_gene_id "PSAT_LOCUS781"; cmp_ref "PSAT_LOCUS781"; class_code "="; tss_id "TSS643";
CAXLJN010000016.1	EMBL	exon	8390995	8391738	.	+	.	transcript_id "PSAT_LOCUS781"; gene_id "PSAT_LOCUS781"; exon_number "1";
CAXLJN010000016.1	EMBL	transcript	8394472	8395977	.	+	.	transcript_id "PSAT_LOCUS782"; gene_id "PSAT_LOCUS782"; gene_name "PSAT_LOCUS782"; xloc "XLOC_000619"; ref_gene_id "PSAT_LOCUS782"; cmp_ref "PSAT_LOCUS782"; class_code "="; tss_id "TSS644";
CAXLJN010000016.1	EMBL	exon	8394472	8395977	.	+	.	transcript_id "PSAT_LOCUS782"; gene_id "PSAT_LOCUS782"; exon_number "1";
CAXLJN010000016.1	EMBL	transcript	8399627	8401399	.	+	.	transcript_id "PSAT_LOCUS783"; gene_id "PSAT_LOCUS783"; gene_name "PSAT_LOCUS783"; xloc "XLOC_000620"; ref_gene_id "PSAT_LOCUS783"; cmp_ref "PSAT_LOCUS783"; class_code "="; tss_id "TSS645";
CAXLJN010000016.1	EMBL	exon	8399627	8401399	.	+	.	transcript_id "PSAT_LOCUS783"; gene_id "PSAT_LOCUS783"; exon_number "1";
CAXLJN010000016.1	EMBL	transcript	8424704	8426152	.	+	.	transcript_id "PSAT_LOCUS788"; gene_id "PSAT_LOCUS788"; gene_name "PSAT_LOCUS788"; xloc "XLOC_000621"; ref_gene_id "PSAT_LOCUS788"; cmp_ref "PSAT_LOCUS788"; class_code "="; tss_id "TSS646";
CAXLJN010000016.1	EMBL	exon	8424704	8426152	.	+	.	transcript_id "PSAT_LOCUS788"; gene_id "PSAT_LOCUS788"; exon_number "1";
CAXLJN010000016.1	EMBL	transcript	8436907	8438430	.	+	.	transcript_id "PSAT_LOCUS789"; gene_id "PSAT_LOCUS789"; gene_name "PSAT_LOCUS789"; xloc "XLOC_000622"; ref_gene_id "PSAT_LOCUS789"; cmp_ref "PSAT_LOCUS789"; class_code "="; tss_id "TSS647";
CAXLJN010000016.1	EMBL	exon	8436907	8437302	.	+	.	transcript_id "PSAT_LOCUS789"; gene_id "PSAT_LOCUS789"; exon_number "1";
CAXLJN010000016.1	EMBL	exon	8437924	8438430	.	+	.	transcript_id "PSAT_LOCUS789"; gene_id "PSAT_LOCUS789"; exon_number "2";
CAXLJN010000016.1	EMBL	transcript	8444310	8447522	.	+	.	transcript_id "PSAT_LOCUS791"; gene_id "PSAT_LOCUS791"; gene_name "PSAT_LOCUS791"; xloc "XLOC_000623"; ref_gene_id "PSAT_LOCUS791"; cmp_ref "PSAT_LOCUS791"; class_code "="; tss_id "TSS648";
CAXLJN010000016.1	EMBL	exon	8444310	8447522	.	+	.	transcript_id "PSAT_LOCUS791"; gene_id "PSAT_LOCUS791"; exon_number "1";
CAXLJN010000016.1	EMBL	transcript	8448951	8450474	.	+	.	transcript_id "PSAT_LOCUS792"; gene_id "PSAT_LOCUS792"; gene_name "PSAT_LOCUS792"; xloc "XLOC_000624"; ref_gene_id "PSAT_LOCUS792"; cmp_ref "PSAT_LOCUS792"; class_code "="; tss_id "TSS649";
CAXLJN010000016.1	EMBL	exon	8448951	8450364	.	+	.	transcript_id "PSAT_LOCUS792"; gene_id "PSAT_LOCUS792"; exon_number "1";
CAXLJN010000016.1	EMBL	exon	8450443	8450474	.	+	.	transcript_id "PSAT_LOCUS792"; gene_id "PSAT_LOCUS792"; exon_number "2";
CAXLJN010000016.1	EMBL	transcript	8455834	8456577	.	+	.	transcript_id "PSAT_LOCUS793"; gene_id "PSAT_LOCUS793"; gene_name "PSAT_LOCUS793"; xloc "XLOC_000625"; ref_gene_id "PSAT_LOCUS793"; cmp_ref "PSAT_LOCUS793"; class_code "="; tss_id "TSS650";
CAXLJN010000016.1	EMBL	exon	8455834	8456577	.	+	.	transcript_id "PSAT_LOCUS793"; gene_id "PSAT_LOCUS793"; exon_number "1";
CAXLJN010000016.1	EMBL	transcript	8459311	8460816	.	+	.	transcript_id "PSAT_LOCUS794"; gene_id "PSAT_LOCUS794"; gene_name "PSAT_LOCUS794"; xloc "XLOC_000626"; ref_gene_id "PSAT_LOCUS794"; cmp_ref "PSAT_LOCUS794"; class_code "="; tss_id "TSS651";
CAXLJN010000016.1	EMBL	exon	8459311	8460816	.	+	.	transcript_id "PSAT_LOCUS794"; gene_id "PSAT_LOCUS794"; exon_number "1";
CAXLJN010000016.1	EMBL	transcript	8476075	8477206	.	+	.	transcript_id "PSAT_LOCUS797-2"; gene_id "PSAT_LOCUS797"; gene_name "PSAT_LOCUS797"; xloc "XLOC_000627"; ref_gene_id "PSAT_LOCUS797"; cmp_ref "PSAT_LOCUS797-2"; class_code "="; tss_id "TSS652";
CAXLJN010000016.1	EMBL	exon	8476075	8476449	.	+	.	transcript_id "PSAT_LOCUS797-2"; gene_id "PSAT_LOCUS797"; exon_number "1";
CAXLJN010000016.1	EMBL	exon	8476972	8477206	.	+	.	transcript_id "PSAT_LOCUS797-2"; gene_id "PSAT_LOCUS797"; exon_number "2";
CAXLJN010000016.1	EMBL	transcript	8476075	8477206	.	+	.	transcript_id "PSAT_LOCUS797"; gene_id "PSAT_LOCUS797"; gene_name "PSAT_LOCUS797"; xloc "XLOC_000627"; ref_gene_id "PSAT_LOCUS797"; cmp_ref "PSAT_LOCUS797"; class_code "="; tss_id "TSS652";
CAXLJN010000016.1	EMBL	exon	8476075	8476439	.	+	.	transcript_id "PSAT_LOCUS797"; gene_id "PSAT_LOCUS797"; exon_number "1";
CAXLJN010000016.1	EMBL	exon	8476972	8477206	.	+	.	transcript_id "PSAT_LOCUS797"; gene_id "PSAT_LOCUS797"; exon_number "2";
CAXLJN010000016.1	EMBL	transcript	8484521	8486350	.	+	.	transcript_id "PSAT_LOCUS798"; gene_id "PSAT_LOCUS798"; gene_name "PSAT_LOCUS798"; xloc "XLOC_000628"; ref_gene_id "PSAT_LOCUS798"; cmp_ref "PSAT_LOCUS798"; class_code "="; tss_id "TSS653";
CAXLJN010000016.1	EMBL	exon	8484521	8484708	.	+	.	transcript_id "PSAT_LOCUS798"; gene_id "PSAT_LOCUS798"; exon_number "1";
CAXLJN010000016.1	EMBL	exon	8485681	8486350	.	+	.	transcript_id "PSAT_LOCUS798"; gene_id "PSAT_LOCUS798"; exon_number "2";
CAXLJN010000016.1	EMBL	transcript	8487231	8487767	.	+	.	transcript_id "PSAT_LOCUS799"; gene_id "PSAT_LOCUS799"; gene_name "PSAT_LOCUS799"; xloc "XLOC_000629"; ref_gene_id "PSAT_LOCUS799"; cmp_ref "PSAT_LOCUS799"; class_code "="; tss_id "TSS654";
CAXLJN010000016.1	EMBL	exon	8487231	8487767	.	+	.	transcript_id "PSAT_LOCUS799"; gene_id "PSAT_LOCUS799"; exon_number "1";
CAXLJN010000016.1	EMBL	transcript	8509585	8511060	.	+	.	transcript_id "PSAT_LOCUS806"; gene_id "PSAT_LOCUS806"; gene_name "PSAT_LOCUS806"; xloc "XLOC_000630"; ref_gene_id "PSAT_LOCUS806"; cmp_ref "PSAT_LOCUS806"; class_code "="; tss_id "TSS655";
CAXLJN010000016.1	EMBL	exon	8509585	8511060	.	+	.	transcript_id "PSAT_LOCUS806"; gene_id "PSAT_LOCUS806"; exon_number "1";
CAXLJN010000016.1	EMBL	transcript	8511083	8511496	.	+	.	transcript_id "PSAT_LOCUS807"; gene_id "PSAT_LOCUS807"; gene_name "PSAT_LOCUS807"; xloc "XLOC_000631"; ref_gene_id "PSAT_LOCUS807"; cmp_ref "PSAT_LOCUS807"; class_code "="; tss_id "TSS656";
CAXLJN010000016.1	EMBL	exon	8511083	8511496	.	+	.	transcript_id "PSAT_LOCUS807"; gene_id "PSAT_LOCUS807"; exon_number "1";
CAXLJN010000016.1	EMBL	transcript	8513273	8513956	.	+	.	transcript_id "PSAT_LOCUS808"; gene_id "PSAT_LOCUS808"; gene_name "PSAT_LOCUS808"; xloc "XLOC_000632"; ref_gene_id "PSAT_LOCUS808"; cmp_ref "PSAT_LOCUS808"; class_code "="; tss_id "TSS657";
CAXLJN010000016.1	EMBL	exon	8513273	8513956	.	+	.	transcript_id "PSAT_LOCUS808"; gene_id "PSAT_LOCUS808"; exon_number "1";
CAXLJN010000016.1	EMBL	transcript	8514085	8514561	.	+	.	transcript_id "PSAT_LOCUS809"; gene_id "PSAT_LOCUS809"; gene_name "PSAT_LOCUS809"; xloc "XLOC_000633"; ref_gene_id "PSAT_LOCUS809"; cmp_ref "PSAT_LOCUS809"; class_code "="; tss_id "TSS658";
CAXLJN010000016.1	EMBL	exon	8514085	8514561	.	+	.	transcript_id "PSAT_LOCUS809"; gene_id "PSAT_LOCUS809"; exon_number "1";
CAXLJN010000016.1	EMBL	transcript	8540724	8541542	.	+	.	transcript_id "PSAT_LOCUS812"; gene_id "PSAT_LOCUS812"; gene_name "PSAT_LOCUS812"; xloc "XLOC_000634"; ref_gene_id "PSAT_LOCUS812"; cmp_ref "PSAT_LOCUS812"; class_code "="; tss_id "TSS659";
CAXLJN010000016.1	EMBL	exon	8540724	8541542	.	+	.	transcript_id "PSAT_LOCUS812"; gene_id "PSAT_LOCUS812"; exon_number "1";
CAXLJN010000016.1	EMBL	transcript	8541720	8543141	.	+	.	transcript_id "PSAT_LOCUS813-2"; gene_id "PSAT_LOCUS813"; gene_name "PSAT_LOCUS813"; xloc "XLOC_000635"; ref_gene_id "PSAT_LOCUS813"; contained_in "PSAT_LOCUS813"; cmp_ref "PSAT_LOCUS813-2"; class_code "="; tss_id "TSS660";
CAXLJN010000016.1	EMBL	exon	8541720	8543141	.	+	.	transcript_id "PSAT_LOCUS813-2"; gene_id "PSAT_LOCUS813"; exon_number "1";
CAXLJN010000016.1	EMBL	transcript	8541720	8543141	.	+	.	transcript_id "PSAT_LOCUS813"; gene_id "PSAT_LOCUS813"; gene_name "PSAT_LOCUS813"; xloc "XLOC_000635"; ref_gene_id "PSAT_LOCUS813"; cmp_ref "PSAT_LOCUS813-2"; class_code "="; tss_id "TSS660";
CAXLJN010000016.1	EMBL	exon	8541720	8543141	.	+	.	transcript_id "PSAT_LOCUS813"; gene_id "PSAT_LOCUS813"; exon_number "1";
CAXLJN010000016.1	EMBL	transcript	8554625	8555095	.	+	.	transcript_id "PSAT_LOCUS816"; gene_id "PSAT_LOCUS816"; gene_name "PSAT_LOCUS816"; xloc "XLOC_000636"; ref_gene_id "PSAT_LOCUS816"; cmp_ref "PSAT_LOCUS816"; class_code "="; tss_id "TSS661";
CAXLJN010000016.1	EMBL	exon	8554625	8555095	.	+	.	transcript_id "PSAT_LOCUS816"; gene_id "PSAT_LOCUS816"; exon_number "1";
CAXLJN010000016.1	EMBL	transcript	8555497	8557359	.	+	.	transcript_id "PSAT_LOCUS817-2"; gene_id "PSAT_LOCUS817"; gene_name "PSAT_LOCUS817"; xloc "XLOC_000637"; ref_gene_id "PSAT_LOCUS817"; contained_in "PSAT_LOCUS817"; cmp_ref "PSAT_LOCUS817-2"; class_code "="; tss_id "TSS662";
CAXLJN010000016.1	EMBL	exon	8555497	8555892	.	+	.	transcript_id "PSAT_LOCUS817-2"; gene_id "PSAT_LOCUS817"; exon_number "1";
CAXLJN010000016.1	EMBL	exon	8556571	8557359	.	+	.	transcript_id "PSAT_LOCUS817-2"; gene_id "PSAT_LOCUS817"; exon_number "2";
CAXLJN010000016.1	EMBL	transcript	8555497	8557359	.	+	.	transcript_id "PSAT_LOCUS817"; gene_id "PSAT_LOCUS817"; gene_name "PSAT_LOCUS817"; xloc "XLOC_000637"; ref_gene_id "PSAT_LOCUS817"; cmp_ref "PSAT_LOCUS817-2"; class_code "="; tss_id "TSS662";
CAXLJN010000016.1	EMBL	exon	8555497	8555892	.	+	.	transcript_id "PSAT_LOCUS817"; gene_id "PSAT_LOCUS817"; exon_number "1";
CAXLJN010000016.1	EMBL	exon	8556571	8557359	.	+	.	transcript_id "PSAT_LOCUS817"; gene_id "PSAT_LOCUS817"; exon_number "2";
CAXLJN010000016.1	EMBL	transcript	8589219	8590694	.	+	.	transcript_id "PSAT_LOCUS825"; gene_id "PSAT_LOCUS825"; gene_name "PSAT_LOCUS825"; xloc "XLOC_000638"; ref_gene_id "PSAT_LOCUS825"; cmp_ref "PSAT_LOCUS825"; class_code "="; tss_id "TSS663";
CAXLJN010000016.1	EMBL	exon	8589219	8590694	.	+	.	transcript_id "PSAT_LOCUS825"; gene_id "PSAT_LOCUS825"; exon_number "1";
CAXLJN010000016.1	EMBL	transcript	8590717	8591130	.	+	.	transcript_id "PSAT_LOCUS826"; gene_id "PSAT_LOCUS826"; gene_name "PSAT_LOCUS826"; xloc "XLOC_000639"; ref_gene_id "PSAT_LOCUS826"; cmp_ref "PSAT_LOCUS826"; class_code "="; tss_id "TSS664";
CAXLJN010000016.1	EMBL	exon	8590717	8591130	.	+	.	transcript_id "PSAT_LOCUS826"; gene_id "PSAT_LOCUS826"; exon_number "1";
CAXLJN010000016.1	EMBL	transcript	8592907	8593590	.	+	.	transcript_id "PSAT_LOCUS827"; gene_id "PSAT_LOCUS827"; gene_name "PSAT_LOCUS827"; xloc "XLOC_000640"; ref_gene_id "PSAT_LOCUS827"; cmp_ref "PSAT_LOCUS827"; class_code "="; tss_id "TSS665";
CAXLJN010000016.1	EMBL	exon	8592907	8593590	.	+	.	transcript_id "PSAT_LOCUS827"; gene_id "PSAT_LOCUS827"; exon_number "1";
CAXLJN010000016.1	EMBL	transcript	8609097	8609690	.	+	.	transcript_id "PSAT_LOCUS828"; gene_id "PSAT_LOCUS828"; gene_name "PSAT_LOCUS828"; xloc "XLOC_000641"; ref_gene_id "PSAT_LOCUS828"; cmp_ref "PSAT_LOCUS828"; class_code "="; tss_id "TSS666";
CAXLJN010000016.1	EMBL	exon	8609097	8609690	.	+	.	transcript_id "PSAT_LOCUS828"; gene_id "PSAT_LOCUS828"; exon_number "1";
CAXLJN010000016.1	EMBL	transcript	8641307	8641780	.	+	.	transcript_id "PSAT_LOCUS831"; gene_id "PSAT_LOCUS831"; gene_name "PSAT_LOCUS831"; xloc "XLOC_000642"; ref_gene_id "PSAT_LOCUS831"; cmp_ref "PSAT_LOCUS831"; class_code "="; tss_id "TSS667";
CAXLJN010000016.1	EMBL	exon	8641307	8641780	.	+	.	transcript_id "PSAT_LOCUS831"; gene_id "PSAT_LOCUS831"; exon_number "1";
CAXLJN010000016.1	EMBL	transcript	8645455	8645811	.	+	.	transcript_id "PSAT_LOCUS832"; gene_id "PSAT_LOCUS832"; gene_name "PSAT_LOCUS832"; xloc "XLOC_000643"; ref_gene_id "PSAT_LOCUS832"; cmp_ref "PSAT_LOCUS832"; class_code "="; tss_id "TSS668";
CAXLJN010000016.1	EMBL	exon	8645455	8645811	.	+	.	transcript_id "PSAT_LOCUS832"; gene_id "PSAT_LOCUS832"; exon_number "1";
CAXLJN010000016.1	EMBL	transcript	8669072	8670520	.	+	.	transcript_id "PSAT_LOCUS836"; gene_id "PSAT_LOCUS836"; gene_name "PSAT_LOCUS836"; xloc "XLOC_000644"; ref_gene_id "PSAT_LOCUS836"; cmp_ref "PSAT_LOCUS836"; class_code "="; tss_id "TSS669";
CAXLJN010000016.1	EMBL	exon	8669072	8670520	.	+	.	transcript_id "PSAT_LOCUS836"; gene_id "PSAT_LOCUS836"; exon_number "1";
CAXLJN010000016.1	EMBL	transcript	8680947	8683223	.	+	.	transcript_id "PSAT_LOCUS839"; gene_id "PSAT_LOCUS839"; gene_name "PSAT_LOCUS839"; xloc "XLOC_000645"; ref_gene_id "PSAT_LOCUS839"; cmp_ref "PSAT_LOCUS839"; class_code "="; tss_id "TSS670";
CAXLJN010000016.1	EMBL	exon	8680947	8683223	.	+	.	transcript_id "PSAT_LOCUS839"; gene_id "PSAT_LOCUS839"; exon_number "1";
CAXLJN010000016.1	EMBL	transcript	8719833	8721260	.	+	.	transcript_id "PSAT_LOCUS844"; gene_id "PSAT_LOCUS844"; gene_name "PSAT_LOCUS844"; xloc "XLOC_000646"; ref_gene_id "PSAT_LOCUS844"; cmp_ref "PSAT_LOCUS844"; class_code "="; tss_id "TSS671";
CAXLJN010000016.1	EMBL	exon	8719833	8721260	.	+	.	transcript_id "PSAT_LOCUS844"; gene_id "PSAT_LOCUS844"; exon_number "1";
CAXLJN010000016.1	EMBL	transcript	8724653	8725714	.	+	.	transcript_id "PSAT_LOCUS845"; gene_id "PSAT_LOCUS845"; gene_name "PSAT_LOCUS845"; xloc "XLOC_000647"; ref_gene_id "PSAT_LOCUS845"; cmp_ref "PSAT_LOCUS845"; class_code "="; tss_id "TSS672";
CAXLJN010000016.1	EMBL	exon	8724653	8725714	.	+	.	transcript_id "PSAT_LOCUS845"; gene_id "PSAT_LOCUS845"; exon_number "1";
CAXLJN010000016.1	EMBL	transcript	8732023	8732424	.	+	.	transcript_id "PSAT_LOCUS846"; gene_id "PSAT_LOCUS846"; gene_name "PSAT_LOCUS846"; xloc "XLOC_000648"; ref_gene_id "PSAT_LOCUS846"; cmp_ref "PSAT_LOCUS846"; class_code "="; tss_id "TSS673";
CAXLJN010000016.1	EMBL	exon	8732023	8732424	.	+	.	transcript_id "PSAT_LOCUS846"; gene_id "PSAT_LOCUS846"; exon_number "1";
CAXLJN010000016.1	EMBL	transcript	8736487	8736846	.	+	.	transcript_id "PSAT_LOCUS847"; gene_id "PSAT_LOCUS847"; gene_name "PSAT_LOCUS847"; xloc "XLOC_000649"; ref_gene_id "PSAT_LOCUS847"; cmp_ref "PSAT_LOCUS847"; class_code "="; tss_id "TSS674";
CAXLJN010000016.1	EMBL	exon	8736487	8736846	.	+	.	transcript_id "PSAT_LOCUS847"; gene_id "PSAT_LOCUS847"; exon_number "1";
CAXLJN010000016.1	EMBL	transcript	8736967	8737335	.	+	.	transcript_id "PSAT_LOCUS848"; gene_id "PSAT_LOCUS848"; gene_name "PSAT_LOCUS848"; xloc "XLOC_000650"; ref_gene_id "PSAT_LOCUS848"; cmp_ref "PSAT_LOCUS848"; class_code "="; tss_id "TSS675";
CAXLJN010000016.1	EMBL	exon	8736967	8737335	.	+	.	transcript_id "PSAT_LOCUS848"; gene_id "PSAT_LOCUS848"; exon_number "1";
CAXLJN010000016.1	EMBL	transcript	8739272	8740775	.	+	.	transcript_id "PSAT_LOCUS849-2"; gene_id "PSAT_LOCUS849"; gene_name "PSAT_LOCUS849"; xloc "XLOC_000651"; ref_gene_id "PSAT_LOCUS849"; cmp_ref "PSAT_LOCUS849-2"; class_code "="; tss_id "TSS676";
CAXLJN010000016.1	EMBL	exon	8739272	8739688	.	+	.	transcript_id "PSAT_LOCUS849-2"; gene_id "PSAT_LOCUS849"; exon_number "1";
CAXLJN010000016.1	EMBL	exon	8739810	8740389	.	+	.	transcript_id "PSAT_LOCUS849-2"; gene_id "PSAT_LOCUS849"; exon_number "2";
CAXLJN010000016.1	EMBL	exon	8740465	8740775	.	+	.	transcript_id "PSAT_LOCUS849-2"; gene_id "PSAT_LOCUS849"; exon_number "3";
CAXLJN010000016.1	EMBL	transcript	8739272	8740775	.	+	.	transcript_id "PSAT_LOCUS849"; gene_id "PSAT_LOCUS849"; gene_name "PSAT_LOCUS849"; xloc "XLOC_000651"; ref_gene_id "PSAT_LOCUS849"; cmp_ref "PSAT_LOCUS849"; class_code "="; tss_id "TSS676";
CAXLJN010000016.1	EMBL	exon	8739272	8739682	.	+	.	transcript_id "PSAT_LOCUS849"; gene_id "PSAT_LOCUS849"; exon_number "1";
CAXLJN010000016.1	EMBL	exon	8739810	8740389	.	+	.	transcript_id "PSAT_LOCUS849"; gene_id "PSAT_LOCUS849"; exon_number "2";
CAXLJN010000016.1	EMBL	exon	8740465	8740775	.	+	.	transcript_id "PSAT_LOCUS849"; gene_id "PSAT_LOCUS849"; exon_number "3";
CAXLJN010000016.1	StringTie	transcript	8753849	8754055	.	+	.	transcript_id "PSAT_LOCUS854"; gene_id "MSTRG.293"; gene_name "PSAT_LOCUS854"; xloc "XLOC_000652"; ref_gene_id "PSAT_LOCUS854"; cmp_ref "PSAT_LOCUS854"; class_code "="; tss_id "TSS677";
CAXLJN010000016.1	StringTie	exon	8753849	8754055	.	+	.	transcript_id "PSAT_LOCUS854"; gene_id "MSTRG.293"; exon_number "1";
CAXLJN010000016.1	EMBL	transcript	8754232	8755178	.	+	.	transcript_id "PSAT_LOCUS855"; gene_id "PSAT_LOCUS855"; gene_name "PSAT_LOCUS855"; xloc "XLOC_000653"; ref_gene_id "PSAT_LOCUS855"; cmp_ref "PSAT_LOCUS855"; class_code "="; tss_id "TSS678";
CAXLJN010000016.1	EMBL	exon	8754232	8754361	.	+	.	transcript_id "PSAT_LOCUS855"; gene_id "PSAT_LOCUS855"; exon_number "1";
CAXLJN010000016.1	EMBL	exon	8754594	8754649	.	+	.	transcript_id "PSAT_LOCUS855"; gene_id "PSAT_LOCUS855"; exon_number "2";
CAXLJN010000016.1	EMBL	exon	8754978	8755178	.	+	.	transcript_id "PSAT_LOCUS855"; gene_id "PSAT_LOCUS855"; exon_number "3";
CAXLJN010000016.1	EMBL	transcript	8764701	8766977	.	+	.	transcript_id "PSAT_LOCUS858"; gene_id "PSAT_LOCUS858"; gene_name "PSAT_LOCUS858"; xloc "XLOC_000654"; ref_gene_id "PSAT_LOCUS858"; cmp_ref "PSAT_LOCUS858"; class_code "="; tss_id "TSS679";
CAXLJN010000016.1	EMBL	exon	8764701	8766977	.	+	.	transcript_id "PSAT_LOCUS858"; gene_id "PSAT_LOCUS858"; exon_number "1";
CAXLJN010000016.1	EMBL	transcript	8767003	8769207	.	+	.	transcript_id "PSAT_LOCUS859"; gene_id "PSAT_LOCUS859"; gene_name "PSAT_LOCUS859"; xloc "XLOC_000655"; ref_gene_id "PSAT_LOCUS859"; cmp_ref "PSAT_LOCUS859"; class_code "="; tss_id "TSS680";
CAXLJN010000016.1	EMBL	exon	8767003	8769207	.	+	.	transcript_id "PSAT_LOCUS859"; gene_id "PSAT_LOCUS859"; exon_number "1";
CAXLJN010000016.1	EMBL	transcript	8792493	8793941	.	+	.	transcript_id "PSAT_LOCUS863"; gene_id "PSAT_LOCUS863"; gene_name "PSAT_LOCUS863"; xloc "XLOC_000656"; ref_gene_id "PSAT_LOCUS863"; cmp_ref "PSAT_LOCUS863"; class_code "="; tss_id "TSS681";
CAXLJN010000016.1	EMBL	exon	8792493	8793941	.	+	.	transcript_id "PSAT_LOCUS863"; gene_id "PSAT_LOCUS863"; exon_number "1";
CAXLJN010000016.1	EMBL	transcript	8797326	8798387	.	+	.	transcript_id "PSAT_LOCUS864"; gene_id "PSAT_LOCUS864"; gene_name "PSAT_LOCUS864"; xloc "XLOC_000657"; ref_gene_id "PSAT_LOCUS864"; cmp_ref "PSAT_LOCUS864"; class_code "="; tss_id "TSS682";
CAXLJN010000016.1	EMBL	exon	8797326	8798387	.	+	.	transcript_id "PSAT_LOCUS864"; gene_id "PSAT_LOCUS864"; exon_number "1";
CAXLJN010000016.1	EMBL	transcript	8804696	8805097	.	+	.	transcript_id "PSAT_LOCUS865"; gene_id "PSAT_LOCUS865"; gene_name "PSAT_LOCUS865"; xloc "XLOC_000658"; ref_gene_id "PSAT_LOCUS865"; cmp_ref "PSAT_LOCUS865"; class_code "="; tss_id "TSS683";
CAXLJN010000016.1	EMBL	exon	8804696	8805097	.	+	.	transcript_id "PSAT_LOCUS865"; gene_id "PSAT_LOCUS865"; exon_number "1";
CAXLJN010000016.1	EMBL	transcript	8811277	8812725	.	+	.	transcript_id "PSAT_LOCUS866"; gene_id "PSAT_LOCUS866"; gene_name "PSAT_LOCUS866"; xloc "XLOC_000659"; ref_gene_id "PSAT_LOCUS866"; cmp_ref "PSAT_LOCUS866"; class_code "="; tss_id "TSS684";
CAXLJN010000016.1	EMBL	exon	8811277	8812725	.	+	.	transcript_id "PSAT_LOCUS866"; gene_id "PSAT_LOCUS866"; exon_number "1";
CAXLJN010000016.1	EMBL	transcript	8816110	8817171	.	+	.	transcript_id "PSAT_LOCUS867"; gene_id "PSAT_LOCUS867"; gene_name "PSAT_LOCUS867"; xloc "XLOC_000660"; ref_gene_id "PSAT_LOCUS867"; cmp_ref "PSAT_LOCUS867"; class_code "="; tss_id "TSS685";
CAXLJN010000016.1	EMBL	exon	8816110	8817171	.	+	.	transcript_id "PSAT_LOCUS867"; gene_id "PSAT_LOCUS867"; exon_number "1";
CAXLJN010000016.1	EMBL	transcript	8823480	8823881	.	+	.	transcript_id "PSAT_LOCUS868"; gene_id "PSAT_LOCUS868"; gene_name "PSAT_LOCUS868"; xloc "XLOC_000661"; ref_gene_id "PSAT_LOCUS868"; cmp_ref "PSAT_LOCUS868"; class_code "="; tss_id "TSS686";
CAXLJN010000016.1	EMBL	exon	8823480	8823881	.	+	.	transcript_id "PSAT_LOCUS868"; gene_id "PSAT_LOCUS868"; exon_number "1";
CAXLJN010000016.1	EMBL	transcript	8824575	8825003	.	+	.	transcript_id "PSAT_LOCUS869"; gene_id "PSAT_LOCUS869"; gene_name "PSAT_LOCUS869"; xloc "XLOC_000662"; ref_gene_id "PSAT_LOCUS869"; cmp_ref "PSAT_LOCUS869"; class_code "="; tss_id "TSS687";
CAXLJN010000016.1	EMBL	exon	8824575	8825003	.	+	.	transcript_id "PSAT_LOCUS869"; gene_id "PSAT_LOCUS869"; exon_number "1";
CAXLJN010000016.1	EMBL	transcript	8826219	8826647	.	+	.	transcript_id "PSAT_LOCUS870-2"; gene_id "PSAT_LOCUS870"; gene_name "PSAT_LOCUS870"; xloc "XLOC_000663"; ref_gene_id "PSAT_LOCUS870"; contained_in "PSAT_LOCUS870-3"; cmp_ref "PSAT_LOCUS870-2"; class_code "="; tss_id "TSS688";
CAXLJN010000016.1	EMBL	exon	8826219	8826647	.	+	.	transcript_id "PSAT_LOCUS870-2"; gene_id "PSAT_LOCUS870"; exon_number "1";
CAXLJN010000016.1	EMBL	transcript	8826219	8828306	.	+	.	transcript_id "PSAT_LOCUS870-3"; gene_id "PSAT_LOCUS870"; gene_name "PSAT_LOCUS870"; xloc "XLOC_000663"; ref_gene_id "PSAT_LOCUS870"; cmp_ref "PSAT_LOCUS870-3"; class_code "="; tss_id "TSS688";
CAXLJN010000016.1	EMBL	exon	8826219	8826647	.	+	.	transcript_id "PSAT_LOCUS870-3"; gene_id "PSAT_LOCUS870"; exon_number "1";
CAXLJN010000016.1	EMBL	exon	8827947	8828306	.	+	.	transcript_id "PSAT_LOCUS870-3"; gene_id "PSAT_LOCUS870"; exon_number "2";
CAXLJN010000016.1	EMBL	transcript	8826219	8828306	.	+	.	transcript_id "PSAT_LOCUS870"; gene_id "PSAT_LOCUS870"; gene_name "PSAT_LOCUS870"; xloc "XLOC_000663"; ref_gene_id "PSAT_LOCUS870"; cmp_ref "PSAT_LOCUS870"; class_code "="; tss_id "TSS688";
CAXLJN010000016.1	EMBL	exon	8826219	8826605	.	+	.	transcript_id "PSAT_LOCUS870"; gene_id "PSAT_LOCUS870"; exon_number "1";
CAXLJN010000016.1	EMBL	exon	8828004	8828306	.	+	.	transcript_id "PSAT_LOCUS870"; gene_id "PSAT_LOCUS870"; exon_number "2";
CAXLJN010000016.1	StringTie	transcript	8828426	8828794	.	+	.	transcript_id "PSAT_LOCUS871"; gene_id "MSTRG.294"; gene_name "PSAT_LOCUS871"; xloc "XLOC_000664"; ref_gene_id "PSAT_LOCUS871"; cmp_ref "PSAT_LOCUS871"; class_code "="; tss_id "TSS689";
CAXLJN010000016.1	StringTie	exon	8828426	8828794	.	+	.	transcript_id "PSAT_LOCUS871"; gene_id "MSTRG.294"; exon_number "1";
CAXLJN010000016.1	EMBL	transcript	8830731	8832234	.	+	.	transcript_id "PSAT_LOCUS872-2"; gene_id "PSAT_LOCUS872"; gene_name "PSAT_LOCUS872"; xloc "XLOC_000665"; ref_gene_id "PSAT_LOCUS872"; cmp_ref "PSAT_LOCUS872-2"; class_code "="; tss_id "TSS690";
CAXLJN010000016.1	EMBL	exon	8830731	8831147	.	+	.	transcript_id "PSAT_LOCUS872-2"; gene_id "PSAT_LOCUS872"; exon_number "1";
CAXLJN010000016.1	EMBL	exon	8831269	8831848	.	+	.	transcript_id "PSAT_LOCUS872-2"; gene_id "PSAT_LOCUS872"; exon_number "2";
CAXLJN010000016.1	EMBL	exon	8831924	8832234	.	+	.	transcript_id "PSAT_LOCUS872-2"; gene_id "PSAT_LOCUS872"; exon_number "3";
CAXLJN010000016.1	EMBL	transcript	8830731	8832234	.	+	.	transcript_id "PSAT_LOCUS872"; gene_id "PSAT_LOCUS872"; gene_name "PSAT_LOCUS872"; xloc "XLOC_000665"; ref_gene_id "PSAT_LOCUS872"; cmp_ref "PSAT_LOCUS872"; class_code "="; tss_id "TSS690";
CAXLJN010000016.1	EMBL	exon	8830731	8831141	.	+	.	transcript_id "PSAT_LOCUS872"; gene_id "PSAT_LOCUS872"; exon_number "1";
CAXLJN010000016.1	EMBL	exon	8831269	8831848	.	+	.	transcript_id "PSAT_LOCUS872"; gene_id "PSAT_LOCUS872"; exon_number "2";
CAXLJN010000016.1	EMBL	exon	8831924	8832234	.	+	.	transcript_id "PSAT_LOCUS872"; gene_id "PSAT_LOCUS872"; exon_number "3";
CAXLJN010000016.1	StringTie	transcript	8858089	8859150	.	+	.	transcript_id "PSAT_LOCUS879"; gene_id "MSTRG.295"; gene_name "PSAT_LOCUS879"; xloc "XLOC_000666"; ref_gene_id "PSAT_LOCUS879"; cmp_ref "PSAT_LOCUS879"; class_code "="; tss_id "TSS691";
CAXLJN010000016.1	StringTie	exon	8858089	8859150	.	+	.	transcript_id "PSAT_LOCUS879"; gene_id "MSTRG.295"; exon_number "1";
CAXLJN010000016.1	EMBL	transcript	8865457	8866980	.	+	.	transcript_id "PSAT_LOCUS880"; gene_id "PSAT_LOCUS880"; gene_name "PSAT_LOCUS880"; xloc "XLOC_000667"; ref_gene_id "PSAT_LOCUS880"; cmp_ref "PSAT_LOCUS880"; class_code "="; tss_id "TSS692";
CAXLJN010000016.1	EMBL	exon	8865457	8865852	.	+	.	transcript_id "PSAT_LOCUS880"; gene_id "PSAT_LOCUS880"; exon_number "1";
CAXLJN010000016.1	EMBL	exon	8866474	8866980	.	+	.	transcript_id "PSAT_LOCUS880"; gene_id "PSAT_LOCUS880"; exon_number "2";
CAXLJN010000016.1	EMBL	transcript	8876495	8876965	.	+	.	transcript_id "PSAT_LOCUS884-2"; gene_id "PSAT_LOCUS884"; gene_name "PSAT_LOCUS884"; xloc "XLOC_000668"; ref_gene_id "PSAT_LOCUS884"; contained_in "PSAT_LOCUS884"; cmp_ref "PSAT_LOCUS884-2"; class_code "="; tss_id "TSS693";
CAXLJN010000016.1	EMBL	exon	8876495	8876965	.	+	.	transcript_id "PSAT_LOCUS884-2"; gene_id "PSAT_LOCUS884"; exon_number "1";
CAXLJN010000016.1	EMBL	transcript	8876495	8876965	.	+	.	transcript_id "PSAT_LOCUS884"; gene_id "PSAT_LOCUS884"; gene_name "PSAT_LOCUS884"; xloc "XLOC_000668"; ref_gene_id "PSAT_LOCUS884"; cmp_ref "PSAT_LOCUS884-2"; class_code "="; tss_id "TSS693";
CAXLJN010000016.1	EMBL	exon	8876495	8876965	.	+	.	transcript_id "PSAT_LOCUS884"; gene_id "PSAT_LOCUS884"; exon_number "1";
CAXLJN010000016.1	EMBL	transcript	8878615	8879229	.	+	.	transcript_id "PSAT_LOCUS885"; gene_id "PSAT_LOCUS885"; gene_name "PSAT_LOCUS885"; xloc "XLOC_000669"; ref_gene_id "PSAT_LOCUS885"; cmp_ref "PSAT_LOCUS885"; class_code "="; tss_id "TSS694";
CAXLJN010000016.1	EMBL	exon	8878615	8879229	.	+	.	transcript_id "PSAT_LOCUS885"; gene_id "PSAT_LOCUS885"; exon_number "1";
CAXLJN010000016.1	EMBL	transcript	8947791	8948922	.	+	.	transcript_id "PSAT_LOCUS894-2"; gene_id "PSAT_LOCUS894"; gene_name "PSAT_LOCUS894"; xloc "XLOC_000670"; ref_gene_id "PSAT_LOCUS894"; cmp_ref "PSAT_LOCUS894-2"; class_code "="; tss_id "TSS695";
CAXLJN010000016.1	EMBL	exon	8947791	8948165	.	+	.	transcript_id "PSAT_LOCUS894-2"; gene_id "PSAT_LOCUS894"; exon_number "1";
CAXLJN010000016.1	EMBL	exon	8948688	8948922	.	+	.	transcript_id "PSAT_LOCUS894-2"; gene_id "PSAT_LOCUS894"; exon_number "2";
CAXLJN010000016.1	EMBL	transcript	8947791	8948922	.	+	.	transcript_id "PSAT_LOCUS894"; gene_id "PSAT_LOCUS894"; gene_name "PSAT_LOCUS894"; xloc "XLOC_000670"; ref_gene_id "PSAT_LOCUS894"; cmp_ref "PSAT_LOCUS894"; class_code "="; tss_id "TSS695";
CAXLJN010000016.1	EMBL	exon	8947791	8948155	.	+	.	transcript_id "PSAT_LOCUS894"; gene_id "PSAT_LOCUS894"; exon_number "1";
CAXLJN010000016.1	EMBL	exon	8948688	8948922	.	+	.	transcript_id "PSAT_LOCUS894"; gene_id "PSAT_LOCUS894"; exon_number "2";
CAXLJN010000016.1	EMBL	transcript	8954128	8955654	.	+	.	transcript_id "PSAT_LOCUS895"; gene_id "PSAT_LOCUS895"; gene_name "PSAT_LOCUS895"; xloc "XLOC_000671"; ref_gene_id "PSAT_LOCUS895"; cmp_ref "PSAT_LOCUS895"; class_code "="; tss_id "TSS696";
CAXLJN010000016.1	EMBL	exon	8954128	8955654	.	+	.	transcript_id "PSAT_LOCUS895"; gene_id "PSAT_LOCUS895"; exon_number "1";
CAXLJN010000016.1	EMBL	transcript	8956259	8958050	.	+	.	transcript_id "PSAT_LOCUS896"; gene_id "PSAT_LOCUS896"; gene_name "PSAT_LOCUS896"; xloc "XLOC_000672"; ref_gene_id "PSAT_LOCUS896"; cmp_ref "PSAT_LOCUS896"; class_code "="; tss_id "TSS697";
CAXLJN010000016.1	EMBL	exon	8956259	8956446	.	+	.	transcript_id "PSAT_LOCUS896"; gene_id "PSAT_LOCUS896"; exon_number "1";
CAXLJN010000016.1	EMBL	exon	8957420	8958050	.	+	.	transcript_id "PSAT_LOCUS896"; gene_id "PSAT_LOCUS896"; exon_number "2";
CAXLJN010000016.1	StringTie	transcript	8959154	8959456	.	+	.	transcript_id "PSAT_LOCUS897"; gene_id "MSTRG.297"; gene_name "PSAT_LOCUS897"; xloc "XLOC_000673"; ref_gene_id "PSAT_LOCUS897"; cmp_ref "PSAT_LOCUS897"; class_code "="; tss_id "TSS698";
CAXLJN010000016.1	StringTie	exon	8959154	8959456	.	+	.	transcript_id "PSAT_LOCUS897"; gene_id "MSTRG.297"; exon_number "1";
CAXLJN010000016.1	EMBL	transcript	9004691	9006967	.	+	.	transcript_id "PSAT_LOCUS904"; gene_id "PSAT_LOCUS904"; gene_name "PSAT_LOCUS904"; xloc "XLOC_000674"; ref_gene_id "PSAT_LOCUS904"; cmp_ref "PSAT_LOCUS904"; class_code "="; tss_id "TSS699";
CAXLJN010000016.1	EMBL	exon	9004691	9006967	.	+	.	transcript_id "PSAT_LOCUS904"; gene_id "PSAT_LOCUS904"; exon_number "1";
CAXLJN010000016.1	EMBL	transcript	9060413	9061888	.	+	.	transcript_id "PSAT_LOCUS913"; gene_id "PSAT_LOCUS913"; gene_name "PSAT_LOCUS913"; xloc "XLOC_000675"; ref_gene_id "PSAT_LOCUS913"; cmp_ref "PSAT_LOCUS913"; class_code "="; tss_id "TSS700";
CAXLJN010000016.1	EMBL	exon	9060413	9061888	.	+	.	transcript_id "PSAT_LOCUS913"; gene_id "PSAT_LOCUS913"; exon_number "1";
CAXLJN010000016.1	EMBL	transcript	9061911	9062324	.	+	.	transcript_id "PSAT_LOCUS914"; gene_id "PSAT_LOCUS914"; gene_name "PSAT_LOCUS914"; xloc "XLOC_000676"; ref_gene_id "PSAT_LOCUS914"; cmp_ref "PSAT_LOCUS914"; class_code "="; tss_id "TSS701";
CAXLJN010000016.1	EMBL	exon	9061911	9062324	.	+	.	transcript_id "PSAT_LOCUS914"; gene_id "PSAT_LOCUS914"; exon_number "1";
CAXLJN010000016.1	EMBL	transcript	9064101	9064784	.	+	.	transcript_id "PSAT_LOCUS915"; gene_id "PSAT_LOCUS915"; gene_name "PSAT_LOCUS915"; xloc "XLOC_000677"; ref_gene_id "PSAT_LOCUS915"; cmp_ref "PSAT_LOCUS915"; class_code "="; tss_id "TSS702";
CAXLJN010000016.1	EMBL	exon	9064101	9064784	.	+	.	transcript_id "PSAT_LOCUS915"; gene_id "PSAT_LOCUS915"; exon_number "1";
CAXLJN010000016.1	EMBL	transcript	9068552	9069145	.	+	.	transcript_id "PSAT_LOCUS916"; gene_id "PSAT_LOCUS916"; gene_name "PSAT_LOCUS916"; xloc "XLOC_000678"; ref_gene_id "PSAT_LOCUS916"; cmp_ref "PSAT_LOCUS916"; class_code "="; tss_id "TSS703";
CAXLJN010000016.1	EMBL	exon	9068552	9069145	.	+	.	transcript_id "PSAT_LOCUS916"; gene_id "PSAT_LOCUS916"; exon_number "1";
CAXLJN010000016.1	EMBL	transcript	9086088	9087563	.	+	.	transcript_id "PSAT_LOCUS917"; gene_id "PSAT_LOCUS917"; gene_name "PSAT_LOCUS917"; xloc "XLOC_000679"; ref_gene_id "PSAT_LOCUS917"; cmp_ref "PSAT_LOCUS917"; class_code "="; tss_id "TSS704";
CAXLJN010000016.1	EMBL	exon	9086088	9087563	.	+	.	transcript_id "PSAT_LOCUS917"; gene_id "PSAT_LOCUS917"; exon_number "1";
CAXLJN010000016.1	EMBL	transcript	9087586	9087999	.	+	.	transcript_id "PSAT_LOCUS918"; gene_id "PSAT_LOCUS918"; gene_name "PSAT_LOCUS918"; xloc "XLOC_000680"; ref_gene_id "PSAT_LOCUS918"; cmp_ref "PSAT_LOCUS918"; class_code "="; tss_id "TSS705";
CAXLJN010000016.1	EMBL	exon	9087586	9087999	.	+	.	transcript_id "PSAT_LOCUS918"; gene_id "PSAT_LOCUS918"; exon_number "1";
CAXLJN010000016.1	EMBL	transcript	9089776	9090459	.	+	.	transcript_id "PSAT_LOCUS919"; gene_id "PSAT_LOCUS919"; gene_name "PSAT_LOCUS919"; xloc "XLOC_000681"; ref_gene_id "PSAT_LOCUS919"; cmp_ref "PSAT_LOCUS919"; class_code "="; tss_id "TSS706";
CAXLJN010000016.1	EMBL	exon	9089776	9090459	.	+	.	transcript_id "PSAT_LOCUS919"; gene_id "PSAT_LOCUS919"; exon_number "1";
CAXLJN010000016.1	EMBL	transcript	9094227	9094820	.	+	.	transcript_id "PSAT_LOCUS920"; gene_id "PSAT_LOCUS920"; gene_name "PSAT_LOCUS920"; xloc "XLOC_000682"; ref_gene_id "PSAT_LOCUS920"; cmp_ref "PSAT_LOCUS920"; class_code "="; tss_id "TSS707";
CAXLJN010000016.1	EMBL	exon	9094227	9094820	.	+	.	transcript_id "PSAT_LOCUS920"; gene_id "PSAT_LOCUS920"; exon_number "1";
CAXLJN010000016.1	EMBL	transcript	9135853	9136914	.	+	.	transcript_id "PSAT_LOCUS926"; gene_id "PSAT_LOCUS926"; gene_name "PSAT_LOCUS926"; xloc "XLOC_000683"; ref_gene_id "PSAT_LOCUS926"; cmp_ref "PSAT_LOCUS926"; class_code "="; tss_id "TSS708";
CAXLJN010000016.1	EMBL	exon	9135853	9136914	.	+	.	transcript_id "PSAT_LOCUS926"; gene_id "PSAT_LOCUS926"; exon_number "1";
CAXLJN010000016.1	EMBL	transcript	9149430	9150491	.	+	.	transcript_id "PSAT_LOCUS930"; gene_id "PSAT_LOCUS930"; gene_name "PSAT_LOCUS930"; xloc "XLOC_000684"; ref_gene_id "PSAT_LOCUS930"; cmp_ref "PSAT_LOCUS930"; class_code "="; tss_id "TSS709";
CAXLJN010000016.1	EMBL	exon	9149430	9150491	.	+	.	transcript_id "PSAT_LOCUS930"; gene_id "PSAT_LOCUS930"; exon_number "1";
CAXLJN010000016.1	EMBL	transcript	9156800	9157201	.	+	.	transcript_id "PSAT_LOCUS931"; gene_id "PSAT_LOCUS931"; gene_name "PSAT_LOCUS931"; xloc "XLOC_000685"; ref_gene_id "PSAT_LOCUS931"; cmp_ref "PSAT_LOCUS931"; class_code "="; tss_id "TSS710";
CAXLJN010000016.1	EMBL	exon	9156800	9157201	.	+	.	transcript_id "PSAT_LOCUS931"; gene_id "PSAT_LOCUS931"; exon_number "1";
CAXLJN010000016.1	EMBL	transcript	9159539	9159967	.	+	.	transcript_id "PSAT_LOCUS932-2"; gene_id "PSAT_LOCUS932"; gene_name "PSAT_LOCUS932"; xloc "XLOC_000686"; ref_gene_id "PSAT_LOCUS932"; contained_in "PSAT_LOCUS932-3"; cmp_ref "PSAT_LOCUS932-2"; class_code "="; tss_id "TSS711";
CAXLJN010000016.1	EMBL	exon	9159539	9159967	.	+	.	transcript_id "PSAT_LOCUS932-2"; gene_id "PSAT_LOCUS932"; exon_number "1";
CAXLJN010000016.1	EMBL	transcript	9159539	9161626	.	+	.	transcript_id "PSAT_LOCUS932-3"; gene_id "PSAT_LOCUS932"; gene_name "PSAT_LOCUS932"; xloc "XLOC_000686"; ref_gene_id "PSAT_LOCUS932"; cmp_ref "PSAT_LOCUS932-3"; class_code "="; tss_id "TSS711";
CAXLJN010000016.1	EMBL	exon	9159539	9159967	.	+	.	transcript_id "PSAT_LOCUS932-3"; gene_id "PSAT_LOCUS932"; exon_number "1";
CAXLJN010000016.1	EMBL	exon	9161267	9161626	.	+	.	transcript_id "PSAT_LOCUS932-3"; gene_id "PSAT_LOCUS932"; exon_number "2";
CAXLJN010000016.1	EMBL	transcript	9159539	9161626	.	+	.	transcript_id "PSAT_LOCUS932"; gene_id "PSAT_LOCUS932"; gene_name "PSAT_LOCUS932"; xloc "XLOC_000686"; ref_gene_id "PSAT_LOCUS932"; cmp_ref "PSAT_LOCUS932"; class_code "="; tss_id "TSS711";
CAXLJN010000016.1	EMBL	exon	9159539	9159925	.	+	.	transcript_id "PSAT_LOCUS932"; gene_id "PSAT_LOCUS932"; exon_number "1";
CAXLJN010000016.1	EMBL	exon	9161324	9161626	.	+	.	transcript_id "PSAT_LOCUS932"; gene_id "PSAT_LOCUS932"; exon_number "2";
CAXLJN010000016.1	EMBL	transcript	9161747	9162115	.	+	.	transcript_id "PSAT_LOCUS933"; gene_id "PSAT_LOCUS933"; gene_name "PSAT_LOCUS933"; xloc "XLOC_000687"; ref_gene_id "PSAT_LOCUS933"; cmp_ref "PSAT_LOCUS933"; class_code "="; tss_id "TSS712";
CAXLJN010000016.1	EMBL	exon	9161747	9162115	.	+	.	transcript_id "PSAT_LOCUS933"; gene_id "PSAT_LOCUS933"; exon_number "1";
CAXLJN010000016.1	EMBL	transcript	9164052	9164468	.	+	.	transcript_id "PSAT_LOCUS934"; gene_id "PSAT_LOCUS934"; gene_name "PSAT_LOCUS934"; xloc "XLOC_000688"; ref_gene_id "PSAT_LOCUS934"; cmp_ref "PSAT_LOCUS934"; class_code "="; tss_id "TSS713";
CAXLJN010000016.1	EMBL	exon	9164052	9164468	.	+	.	transcript_id "PSAT_LOCUS934"; gene_id "PSAT_LOCUS934"; exon_number "1";
CAXLJN010000016.1	EMBL	transcript	9179298	9179891	.	+	.	transcript_id "PSAT_LOCUS935"; gene_id "PSAT_LOCUS935"; gene_name "PSAT_LOCUS935"; xloc "XLOC_000689"; ref_gene_id "PSAT_LOCUS935"; cmp_ref "PSAT_LOCUS935"; class_code "="; tss_id "TSS714";
CAXLJN010000016.1	EMBL	exon	9179298	9179891	.	+	.	transcript_id "PSAT_LOCUS935"; gene_id "PSAT_LOCUS935"; exon_number "1";
CAXLJN010000016.1	EMBL	transcript	9186921	9191603	.	+	.	transcript_id "PSAT_LOCUS936"; gene_id "PSAT_LOCUS936"; gene_name "PSAT_LOCUS936"; xloc "XLOC_000690"; ref_gene_id "PSAT_LOCUS936"; cmp_ref "PSAT_LOCUS936"; class_code "="; tss_id "TSS715";
CAXLJN010000016.1	EMBL	exon	9186921	9191603	.	+	.	transcript_id "PSAT_LOCUS936"; gene_id "PSAT_LOCUS936"; exon_number "1";
CAXLJN010000016.1	EMBL	transcript	9221929	9222252	.	+	.	transcript_id "PSAT_LOCUS943-2"; gene_id "PSAT_LOCUS943"; gene_name "PSAT_LOCUS943"; xloc "XLOC_000691"; ref_gene_id "PSAT_LOCUS943"; cmp_ref "PSAT_LOCUS943-2"; class_code "="; tss_id "TSS716";
CAXLJN010000016.1	EMBL	exon	9221929	9222252	.	+	.	transcript_id "PSAT_LOCUS943-2"; gene_id "PSAT_LOCUS943"; exon_number "1";
CAXLJN010000016.1	EMBL	transcript	9221929	9222491	.	+	.	transcript_id "PSAT_LOCUS943"; gene_id "PSAT_LOCUS943"; gene_name "PSAT_LOCUS943"; xloc "XLOC_000691"; ref_gene_id "PSAT_LOCUS943"; cmp_ref "PSAT_LOCUS943"; class_code "="; tss_id "TSS716";
CAXLJN010000016.1	EMBL	exon	9221929	9222214	.	+	.	transcript_id "PSAT_LOCUS943"; gene_id "PSAT_LOCUS943"; exon_number "1";
CAXLJN010000016.1	EMBL	exon	9222340	9222491	.	+	.	transcript_id "PSAT_LOCUS943"; gene_id "PSAT_LOCUS943"; exon_number "2";
CAXLJN010000016.1	EMBL	transcript	9222285	9222491	.	+	.	transcript_id "PSAT_LOCUS944"; gene_id "PSAT_LOCUS944"; gene_name "PSAT_LOCUS944"; xloc "XLOC_000691"; ref_gene_id "PSAT_LOCUS944"; cmp_ref "PSAT_LOCUS944"; class_code "="; tss_id "TSS717";
CAXLJN010000016.1	EMBL	exon	9222285	9222491	.	+	.	transcript_id "PSAT_LOCUS944"; gene_id "PSAT_LOCUS944"; exon_number "1";
CAXLJN010000016.1	EMBL	transcript	9238116	9239177	.	+	.	transcript_id "PSAT_LOCUS947"; gene_id "PSAT_LOCUS947"; gene_name "PSAT_LOCUS947"; xloc "XLOC_000692"; ref_gene_id "PSAT_LOCUS947"; cmp_ref "PSAT_LOCUS947"; class_code "="; tss_id "TSS718";
CAXLJN010000016.1	EMBL	exon	9238116	9239177	.	+	.	transcript_id "PSAT_LOCUS947"; gene_id "PSAT_LOCUS947"; exon_number "1";
CAXLJN010000016.1	EMBL	transcript	9239323	9240546	.	+	.	transcript_id "PSAT_LOCUS948"; gene_id "PSAT_LOCUS948"; gene_name "PSAT_LOCUS948"; xloc "XLOC_000693"; ref_gene_id "PSAT_LOCUS948"; cmp_ref "PSAT_LOCUS948"; class_code "="; tss_id "TSS719";
CAXLJN010000016.1	EMBL	exon	9239323	9240546	.	+	.	transcript_id "PSAT_LOCUS948"; gene_id "PSAT_LOCUS948"; exon_number "1";
CAXLJN010000016.1	EMBL	transcript	9250698	9251021	.	+	.	transcript_id "PSAT_LOCUS953-2"; gene_id "PSAT_LOCUS953"; gene_name "PSAT_LOCUS953"; xloc "XLOC_000694"; ref_gene_id "PSAT_LOCUS953"; cmp_ref "PSAT_LOCUS953-2"; class_code "="; tss_id "TSS720";
CAXLJN010000016.1	EMBL	exon	9250698	9251021	.	+	.	transcript_id "PSAT_LOCUS953-2"; gene_id "PSAT_LOCUS953"; exon_number "1";
CAXLJN010000016.1	EMBL	transcript	9250698	9251260	.	+	.	transcript_id "PSAT_LOCUS953"; gene_id "PSAT_LOCUS953"; gene_name "PSAT_LOCUS953"; xloc "XLOC_000694"; ref_gene_id "PSAT_LOCUS953"; cmp_ref "PSAT_LOCUS953"; class_code "="; tss_id "TSS720";
CAXLJN010000016.1	EMBL	exon	9250698	9250983	.	+	.	transcript_id "PSAT_LOCUS953"; gene_id "PSAT_LOCUS953"; exon_number "1";
CAXLJN010000016.1	EMBL	exon	9251109	9251260	.	+	.	transcript_id "PSAT_LOCUS953"; gene_id "PSAT_LOCUS953"; exon_number "2";
CAXLJN010000016.1	EMBL	transcript	9251054	9251260	.	+	.	transcript_id "PSAT_LOCUS954"; gene_id "PSAT_LOCUS954"; gene_name "PSAT_LOCUS954"; xloc "XLOC_000694"; ref_gene_id "PSAT_LOCUS954"; cmp_ref "PSAT_LOCUS954"; class_code "="; tss_id "TSS721";
CAXLJN010000016.1	EMBL	exon	9251054	9251260	.	+	.	transcript_id "PSAT_LOCUS954"; gene_id "PSAT_LOCUS954"; exon_number "1";
CAXLJN010000016.1	EMBL	transcript	9251437	9252383	.	+	.	transcript_id "PSAT_LOCUS955"; gene_id "PSAT_LOCUS955"; gene_name "PSAT_LOCUS955"; xloc "XLOC_000695"; ref_gene_id "PSAT_LOCUS955"; cmp_ref "PSAT_LOCUS955"; class_code "="; tss_id "TSS722";
CAXLJN010000016.1	EMBL	exon	9251437	9251566	.	+	.	transcript_id "PSAT_LOCUS955"; gene_id "PSAT_LOCUS955"; exon_number "1";
CAXLJN010000016.1	EMBL	exon	9251799	9251854	.	+	.	transcript_id "PSAT_LOCUS955"; gene_id "PSAT_LOCUS955"; exon_number "2";
CAXLJN010000016.1	EMBL	exon	9252183	9252383	.	+	.	transcript_id "PSAT_LOCUS955"; gene_id "PSAT_LOCUS955"; exon_number "3";
CAXLJN010000016.1	EMBL	transcript	9262083	9264182	.	+	.	transcript_id "PSAT_LOCUS958-2"; gene_id "PSAT_LOCUS958"; gene_name "PSAT_LOCUS958"; xloc "XLOC_000696"; ref_gene_id "PSAT_LOCUS958"; contained_in "PSAT_LOCUS958"; cmp_ref "PSAT_LOCUS958-2"; class_code "="; tss_id "TSS723";
CAXLJN010000016.1	EMBL	exon	9262083	9264182	.	+	.	transcript_id "PSAT_LOCUS958-2"; gene_id "PSAT_LOCUS958"; exon_number "1";
CAXLJN010000016.1	EMBL	transcript	9262083	9264182	.	+	.	transcript_id "PSAT_LOCUS958"; gene_id "PSAT_LOCUS958"; gene_name "PSAT_LOCUS958"; xloc "XLOC_000696"; ref_gene_id "PSAT_LOCUS958"; cmp_ref "PSAT_LOCUS958-2"; class_code "="; tss_id "TSS723";
CAXLJN010000016.1	EMBL	exon	9262083	9264182	.	+	.	transcript_id "PSAT_LOCUS958"; gene_id "PSAT_LOCUS958"; exon_number "1";
CAXLJN010000016.1	EMBL	transcript	9264208	9266412	.	+	.	transcript_id "PSAT_LOCUS959"; gene_id "PSAT_LOCUS959"; gene_name "PSAT_LOCUS959"; xloc "XLOC_000697"; ref_gene_id "PSAT_LOCUS959"; cmp_ref "PSAT_LOCUS959"; class_code "="; tss_id "TSS724";
CAXLJN010000016.1	EMBL	exon	9264208	9266412	.	+	.	transcript_id "PSAT_LOCUS959"; gene_id "PSAT_LOCUS959"; exon_number "1";
CAXLJN010000016.1	EMBL	transcript	9266599	9266901	.	+	.	transcript_id "PSAT_LOCUS960"; gene_id "PSAT_LOCUS960"; gene_name "PSAT_LOCUS960"; xloc "XLOC_000698"; ref_gene_id "PSAT_LOCUS960"; cmp_ref "PSAT_LOCUS960"; class_code "="; tss_id "TSS725";
CAXLJN010000016.1	EMBL	exon	9266599	9266901	.	+	.	transcript_id "PSAT_LOCUS960"; gene_id "PSAT_LOCUS960"; exon_number "1";
CAXLJN010000016.1	EMBL	transcript	9304667	9306574	.	+	.	transcript_id "PSAT_LOCUS965"; gene_id "PSAT_LOCUS965"; gene_name "PSAT_LOCUS965"; xloc "XLOC_000699"; ref_gene_id "PSAT_LOCUS965"; cmp_ref "PSAT_LOCUS965"; class_code "="; tss_id "TSS726";
CAXLJN010000016.1	EMBL	exon	9304667	9305053	.	+	.	transcript_id "PSAT_LOCUS965"; gene_id "PSAT_LOCUS965"; exon_number "1";
CAXLJN010000016.1	EMBL	exon	9306452	9306574	.	+	.	transcript_id "PSAT_LOCUS965"; gene_id "PSAT_LOCUS965"; exon_number "2";
CAXLJN010000016.1	EMBL	transcript	9306871	9307239	.	+	.	transcript_id "PSAT_LOCUS966"; gene_id "PSAT_LOCUS966"; gene_name "PSAT_LOCUS966"; xloc "XLOC_000700"; ref_gene_id "PSAT_LOCUS966"; cmp_ref "PSAT_LOCUS966"; class_code "="; tss_id "TSS727";
CAXLJN010000016.1	EMBL	exon	9306871	9307239	.	+	.	transcript_id "PSAT_LOCUS966"; gene_id "PSAT_LOCUS966"; exon_number "1";
CAXLJN010000016.1	EMBL	transcript	9309182	9310685	.	+	.	transcript_id "PSAT_LOCUS967-2"; gene_id "PSAT_LOCUS967"; gene_name "PSAT_LOCUS967"; xloc "XLOC_000701"; ref_gene_id "PSAT_LOCUS967"; cmp_ref "PSAT_LOCUS967-2"; class_code "="; tss_id "TSS728";
CAXLJN010000016.1	EMBL	exon	9309182	9309598	.	+	.	transcript_id "PSAT_LOCUS967-2"; gene_id "PSAT_LOCUS967"; exon_number "1";
CAXLJN010000016.1	EMBL	exon	9309720	9310299	.	+	.	transcript_id "PSAT_LOCUS967-2"; gene_id "PSAT_LOCUS967"; exon_number "2";
CAXLJN010000016.1	EMBL	exon	9310375	9310685	.	+	.	transcript_id "PSAT_LOCUS967-2"; gene_id "PSAT_LOCUS967"; exon_number "3";
CAXLJN010000016.1	EMBL	transcript	9309182	9310685	.	+	.	transcript_id "PSAT_LOCUS967"; gene_id "PSAT_LOCUS967"; gene_name "PSAT_LOCUS967"; xloc "XLOC_000701"; ref_gene_id "PSAT_LOCUS967"; cmp_ref "PSAT_LOCUS967"; class_code "="; tss_id "TSS728";
CAXLJN010000016.1	EMBL	exon	9309182	9309592	.	+	.	transcript_id "PSAT_LOCUS967"; gene_id "PSAT_LOCUS967"; exon_number "1";
CAXLJN010000016.1	EMBL	exon	9309720	9310299	.	+	.	transcript_id "PSAT_LOCUS967"; gene_id "PSAT_LOCUS967"; exon_number "2";
CAXLJN010000016.1	EMBL	exon	9310375	9310685	.	+	.	transcript_id "PSAT_LOCUS967"; gene_id "PSAT_LOCUS967"; exon_number "3";
CAXLJN010000016.1	EMBL	transcript	9322702	9323833	.	+	.	transcript_id "PSAT_LOCUS972-2"; gene_id "PSAT_LOCUS972"; gene_name "PSAT_LOCUS972"; xloc "XLOC_000702"; ref_gene_id "PSAT_LOCUS972"; cmp_ref "PSAT_LOCUS972-2"; class_code "="; tss_id "TSS729";
CAXLJN010000016.1	EMBL	exon	9322702	9323076	.	+	.	transcript_id "PSAT_LOCUS972-2"; gene_id "PSAT_LOCUS972"; exon_number "1";
CAXLJN010000016.1	EMBL	exon	9323599	9323833	.	+	.	transcript_id "PSAT_LOCUS972-2"; gene_id "PSAT_LOCUS972"; exon_number "2";
CAXLJN010000016.1	EMBL	transcript	9322702	9323833	.	+	.	transcript_id "PSAT_LOCUS972"; gene_id "PSAT_LOCUS972"; gene_name "PSAT_LOCUS972"; xloc "XLOC_000702"; ref_gene_id "PSAT_LOCUS972"; cmp_ref "PSAT_LOCUS972"; class_code "="; tss_id "TSS729";
CAXLJN010000016.1	EMBL	exon	9322702	9323066	.	+	.	transcript_id "PSAT_LOCUS972"; gene_id "PSAT_LOCUS972"; exon_number "1";
CAXLJN010000016.1	EMBL	exon	9323599	9323833	.	+	.	transcript_id "PSAT_LOCUS972"; gene_id "PSAT_LOCUS972"; exon_number "2";
CAXLJN010000016.1	EMBL	transcript	9329039	9330565	.	+	.	transcript_id "PSAT_LOCUS973"; gene_id "PSAT_LOCUS973"; gene_name "PSAT_LOCUS973"; xloc "XLOC_000703"; ref_gene_id "PSAT_LOCUS973"; cmp_ref "PSAT_LOCUS973"; class_code "="; tss_id "TSS730";
CAXLJN010000016.1	EMBL	exon	9329039	9330565	.	+	.	transcript_id "PSAT_LOCUS973"; gene_id "PSAT_LOCUS973"; exon_number "1";
CAXLJN010000016.1	EMBL	transcript	9331170	9332999	.	+	.	transcript_id "PSAT_LOCUS974"; gene_id "PSAT_LOCUS974"; gene_name "PSAT_LOCUS974"; xloc "XLOC_000704"; ref_gene_id "PSAT_LOCUS974"; cmp_ref "PSAT_LOCUS974"; class_code "="; tss_id "TSS731";
CAXLJN010000016.1	EMBL	exon	9331170	9331357	.	+	.	transcript_id "PSAT_LOCUS974"; gene_id "PSAT_LOCUS974"; exon_number "1";
CAXLJN010000016.1	EMBL	exon	9332330	9332999	.	+	.	transcript_id "PSAT_LOCUS974"; gene_id "PSAT_LOCUS974"; exon_number "2";
CAXLJN010000016.1	EMBL	transcript	9333880	9334404	.	+	.	transcript_id "PSAT_LOCUS975"; gene_id "PSAT_LOCUS975"; gene_name "PSAT_LOCUS975"; xloc "XLOC_000705"; ref_gene_id "PSAT_LOCUS975"; cmp_ref "PSAT_LOCUS975"; class_code "="; tss_id "TSS732";
CAXLJN010000016.1	EMBL	exon	9333880	9334404	.	+	.	transcript_id "PSAT_LOCUS975"; gene_id "PSAT_LOCUS975"; exon_number "1";
CAXLJN010000016.1	EMBL	transcript	9356319	9357794	.	+	.	transcript_id "PSAT_LOCUS981"; gene_id "PSAT_LOCUS981"; gene_name "PSAT_LOCUS981"; xloc "XLOC_000706"; ref_gene_id "PSAT_LOCUS981"; cmp_ref "PSAT_LOCUS981"; class_code "="; tss_id "TSS733";
CAXLJN010000016.1	EMBL	exon	9356319	9357794	.	+	.	transcript_id "PSAT_LOCUS981"; gene_id "PSAT_LOCUS981"; exon_number "1";
CAXLJN010000016.1	EMBL	transcript	9357817	9358230	.	+	.	transcript_id "PSAT_LOCUS982"; gene_id "PSAT_LOCUS982"; gene_name "PSAT_LOCUS982"; xloc "XLOC_000707"; ref_gene_id "PSAT_LOCUS982"; cmp_ref "PSAT_LOCUS982"; class_code "="; tss_id "TSS734";
CAXLJN010000016.1	EMBL	exon	9357817	9358230	.	+	.	transcript_id "PSAT_LOCUS982"; gene_id "PSAT_LOCUS982"; exon_number "1";
CAXLJN010000016.1	EMBL	transcript	9360014	9360697	.	+	.	transcript_id "PSAT_LOCUS983"; gene_id "PSAT_LOCUS983"; gene_name "PSAT_LOCUS983"; xloc "XLOC_000708"; ref_gene_id "PSAT_LOCUS983"; cmp_ref "PSAT_LOCUS983"; class_code "="; tss_id "TSS735";
CAXLJN010000016.1	EMBL	exon	9360014	9360697	.	+	.	transcript_id "PSAT_LOCUS983"; gene_id "PSAT_LOCUS983"; exon_number "1";
CAXLJN010000016.1	EMBL	transcript	9360826	9361302	.	+	.	transcript_id "PSAT_LOCUS984"; gene_id "PSAT_LOCUS984"; gene_name "PSAT_LOCUS984"; xloc "XLOC_000709"; ref_gene_id "PSAT_LOCUS984"; cmp_ref "PSAT_LOCUS984"; class_code "="; tss_id "TSS736";
CAXLJN010000016.1	EMBL	exon	9360826	9361302	.	+	.	transcript_id "PSAT_LOCUS984"; gene_id "PSAT_LOCUS984"; exon_number "1";
CAXLJN010000016.1	EMBL	transcript	9381005	9381688	.	+	.	transcript_id "PSAT_LOCUS987"; gene_id "PSAT_LOCUS987"; gene_name "PSAT_LOCUS987"; xloc "XLOC_000710"; ref_gene_id "PSAT_LOCUS987"; cmp_ref "PSAT_LOCUS987"; class_code "="; tss_id "TSS737";
CAXLJN010000016.1	EMBL	exon	9381005	9381688	.	+	.	transcript_id "PSAT_LOCUS987"; gene_id "PSAT_LOCUS987"; exon_number "1";
CAXLJN010000016.1	EMBL	transcript	9385455	9386048	.	+	.	transcript_id "PSAT_LOCUS988"; gene_id "PSAT_LOCUS988"; gene_name "PSAT_LOCUS988"; xloc "XLOC_000711"; ref_gene_id "PSAT_LOCUS988"; cmp_ref "PSAT_LOCUS988"; class_code "="; tss_id "TSS738";
CAXLJN010000016.1	EMBL	exon	9385455	9386048	.	+	.	transcript_id "PSAT_LOCUS988"; gene_id "PSAT_LOCUS988"; exon_number "1";
CAXLJN010000016.1	EMBL	transcript	9412065	9413126	.	+	.	transcript_id "PSAT_LOCUS992"; gene_id "PSAT_LOCUS992"; gene_name "PSAT_LOCUS992"; xloc "XLOC_000712"; ref_gene_id "PSAT_LOCUS992"; cmp_ref "PSAT_LOCUS992"; class_code "="; tss_id "TSS739";
CAXLJN010000016.1	EMBL	exon	9412065	9413126	.	+	.	transcript_id "PSAT_LOCUS992"; gene_id "PSAT_LOCUS992"; exon_number "1";
CAXLJN010000016.1	EMBL	transcript	9413272	9414495	.	+	.	transcript_id "PSAT_LOCUS993-2"; gene_id "PSAT_LOCUS993"; gene_name "PSAT_LOCUS993"; xloc "XLOC_000713"; ref_gene_id "PSAT_LOCUS993"; contained_in "PSAT_LOCUS993"; cmp_ref "PSAT_LOCUS993-2"; class_code "="; tss_id "TSS740";
CAXLJN010000016.1	EMBL	exon	9413272	9414495	.	+	.	transcript_id "PSAT_LOCUS993-2"; gene_id "PSAT_LOCUS993"; exon_number "1";
CAXLJN010000016.1	EMBL	transcript	9413272	9414495	.	+	.	transcript_id "PSAT_LOCUS993"; gene_id "PSAT_LOCUS993"; gene_name "PSAT_LOCUS993"; xloc "XLOC_000713"; ref_gene_id "PSAT_LOCUS993"; cmp_ref "PSAT_LOCUS993-2"; class_code "="; tss_id "TSS740";
CAXLJN010000016.1	EMBL	exon	9413272	9414495	.	+	.	transcript_id "PSAT_LOCUS993"; gene_id "PSAT_LOCUS993"; exon_number "1";
CAXLJN010000016.1	EMBL	transcript	9444871	9446319	.	+	.	transcript_id "PSAT_LOCUS1000"; gene_id "PSAT_LOCUS1000"; gene_name "PSAT_LOCUS1000"; xloc "XLOC_000714"; ref_gene_id "PSAT_LOCUS1000"; cmp_ref "PSAT_LOCUS1000"; class_code "="; tss_id "TSS741";
CAXLJN010000016.1	EMBL	exon	9444871	9446319	.	+	.	transcript_id "PSAT_LOCUS1000"; gene_id "PSAT_LOCUS1000"; exon_number "1";
CAXLJN010000016.1	EMBL	transcript	9449704	9450765	.	+	.	transcript_id "PSAT_LOCUS1001"; gene_id "PSAT_LOCUS1001"; gene_name "PSAT_LOCUS1001"; xloc "XLOC_000715"; ref_gene_id "PSAT_LOCUS1001"; cmp_ref "PSAT_LOCUS1001"; class_code "="; tss_id "TSS742";
CAXLJN010000016.1	EMBL	exon	9449704	9450765	.	+	.	transcript_id "PSAT_LOCUS1001"; gene_id "PSAT_LOCUS1001"; exon_number "1";
CAXLJN010000016.1	EMBL	transcript	9457074	9457475	.	+	.	transcript_id "PSAT_LOCUS1002"; gene_id "PSAT_LOCUS1002"; gene_name "PSAT_LOCUS1002"; xloc "XLOC_000716"; ref_gene_id "PSAT_LOCUS1002"; cmp_ref "PSAT_LOCUS1002"; class_code "="; tss_id "TSS743";
CAXLJN010000016.1	EMBL	exon	9457074	9457475	.	+	.	transcript_id "PSAT_LOCUS1002"; gene_id "PSAT_LOCUS1002"; exon_number "1";
CAXLJN010000016.1	EMBL	transcript	9465690	9466013	.	+	.	transcript_id "PSAT_LOCUS1003-2"; gene_id "PSAT_LOCUS1003"; gene_name "PSAT_LOCUS1003"; xloc "XLOC_000717"; ref_gene_id "PSAT_LOCUS1003"; cmp_ref "PSAT_LOCUS1003-2"; class_code "="; tss_id "TSS744";
CAXLJN010000016.1	EMBL	exon	9465690	9466013	.	+	.	transcript_id "PSAT_LOCUS1003-2"; gene_id "PSAT_LOCUS1003"; exon_number "1";
CAXLJN010000016.1	EMBL	transcript	9465690	9466252	.	+	.	transcript_id "PSAT_LOCUS1003"; gene_id "PSAT_LOCUS1003"; gene_name "PSAT_LOCUS1003"; xloc "XLOC_000717"; ref_gene_id "PSAT_LOCUS1003"; cmp_ref "PSAT_LOCUS1003"; class_code "="; tss_id "TSS744";
CAXLJN010000016.1	EMBL	exon	9465690	9465975	.	+	.	transcript_id "PSAT_LOCUS1003"; gene_id "PSAT_LOCUS1003"; exon_number "1";
CAXLJN010000016.1	EMBL	exon	9466101	9466252	.	+	.	transcript_id "PSAT_LOCUS1003"; gene_id "PSAT_LOCUS1003"; exon_number "2";
CAXLJN010000016.1	EMBL	transcript	9466046	9466252	.	+	.	transcript_id "PSAT_LOCUS1004"; gene_id "PSAT_LOCUS1004"; gene_name "PSAT_LOCUS1004"; xloc "XLOC_000717"; ref_gene_id "PSAT_LOCUS1004"; cmp_ref "PSAT_LOCUS1004"; class_code "="; tss_id "TSS745";
CAXLJN010000016.1	EMBL	exon	9466046	9466252	.	+	.	transcript_id "PSAT_LOCUS1004"; gene_id "PSAT_LOCUS1004"; exon_number "1";
CAXLJN010000016.1	StringTie	transcript	9476898	9479174	.	+	.	transcript_id "PSAT_LOCUS1007"; gene_id "MSTRG.304"; gene_name "PSAT_LOCUS1007"; xloc "XLOC_000718"; ref_gene_id "PSAT_LOCUS1007"; cmp_ref "PSAT_LOCUS1007"; class_code "="; tss_id "TSS746";
CAXLJN010000016.1	StringTie	exon	9476898	9479174	.	+	.	transcript_id "PSAT_LOCUS1007"; gene_id "MSTRG.304"; exon_number "1";
CAXLJN010000016.1	StringTie	transcript	9479200	9481404	.	+	.	transcript_id "PSAT_LOCUS1008"; gene_id "MSTRG.305"; gene_name "PSAT_LOCUS1008"; xloc "XLOC_000719"; ref_gene_id "PSAT_LOCUS1008"; cmp_ref "PSAT_LOCUS1008"; class_code "="; tss_id "TSS747";
CAXLJN010000016.1	StringTie	exon	9479200	9481404	.	+	.	transcript_id "PSAT_LOCUS1008"; gene_id "MSTRG.305"; exon_number "1";
CAXLJN010000016.1	StringTie	transcript	9481591	9481893	.	+	.	transcript_id "PSAT_LOCUS1009"; gene_id "MSTRG.306"; gene_name "PSAT_LOCUS1009"; xloc "XLOC_000720"; ref_gene_id "PSAT_LOCUS1009"; cmp_ref "PSAT_LOCUS1009"; class_code "="; tss_id "TSS748";
CAXLJN010000016.1	StringTie	exon	9481591	9481893	.	+	.	transcript_id "PSAT_LOCUS1009"; gene_id "MSTRG.306"; exon_number "1";
CAXLJN010000016.1	EMBL	transcript	9506900	9507223	.	+	.	transcript_id "PSAT_LOCUS1012"; gene_id "PSAT_LOCUS1012"; gene_name "PSAT_LOCUS1012"; xloc "XLOC_000721"; ref_gene_id "PSAT_LOCUS1012"; cmp_ref "PSAT_LOCUS1012"; class_code "="; tss_id "TSS749";
CAXLJN010000016.1	EMBL	exon	9506900	9507223	.	+	.	transcript_id "PSAT_LOCUS1012"; gene_id "PSAT_LOCUS1012"; exon_number "1";
CAXLJN010000016.1	EMBL	transcript	9507256	9507462	.	+	.	transcript_id "PSAT_LOCUS1013"; gene_id "PSAT_LOCUS1013"; gene_name "PSAT_LOCUS1013"; xloc "XLOC_000722"; ref_gene_id "PSAT_LOCUS1013"; cmp_ref "PSAT_LOCUS1013"; class_code "="; tss_id "TSS750";
CAXLJN010000016.1	EMBL	exon	9507256	9507462	.	+	.	transcript_id "PSAT_LOCUS1013"; gene_id "PSAT_LOCUS1013"; exon_number "1";
CAXLJN010000016.1	EMBL	transcript	9520395	9520619	.	+	.	transcript_id "PSAT_LOCUS1016"; gene_id "PSAT_LOCUS1016"; gene_name "PSAT_LOCUS1016"; xloc "XLOC_000723"; ref_gene_id "PSAT_LOCUS1016"; cmp_ref "PSAT_LOCUS1016"; class_code "="; tss_id "TSS751";
CAXLJN010000016.1	EMBL	exon	9520395	9520619	.	+	.	transcript_id "PSAT_LOCUS1016"; gene_id "PSAT_LOCUS1016"; exon_number "1";
CAXLJN010000016.1	EMBL	transcript	9557724	9558368	.	+	.	transcript_id "PSAT_LOCUS1020"; gene_id "PSAT_LOCUS1020"; gene_name "PSAT_LOCUS1020"; xloc "XLOC_000724"; ref_gene_id "PSAT_LOCUS1020"; cmp_ref "PSAT_LOCUS1020"; class_code "="; tss_id "TSS752";
CAXLJN010000016.1	EMBL	exon	9557724	9558368	.	+	.	transcript_id "PSAT_LOCUS1020"; gene_id "PSAT_LOCUS1020"; exon_number "1";
CAXLJN010000016.1	StringTie	transcript	9558639	9559178	.	+	.	transcript_id "PSAT_LOCUS1021"; gene_id "MSTRG.307"; gene_name "PSAT_LOCUS1021"; xloc "XLOC_000725"; ref_gene_id "PSAT_LOCUS1021"; cmp_ref "PSAT_LOCUS1021"; class_code "="; tss_id "TSS753";
CAXLJN010000016.1	StringTie	exon	9558639	9559178	.	+	.	transcript_id "PSAT_LOCUS1021"; gene_id "MSTRG.307"; exon_number "1";
CAXLJN010000016.1	EMBL	transcript	9562563	9563624	.	+	.	transcript_id "PSAT_LOCUS1022"; gene_id "PSAT_LOCUS1022"; gene_name "PSAT_LOCUS1022"; xloc "XLOC_000726"; ref_gene_id "PSAT_LOCUS1022"; cmp_ref "PSAT_LOCUS1022"; class_code "="; tss_id "TSS754";
CAXLJN010000016.1	EMBL	exon	9562563	9563624	.	+	.	transcript_id "PSAT_LOCUS1022"; gene_id "PSAT_LOCUS1022"; exon_number "1";
CAXLJN010000016.1	EMBL	transcript	9567317	9567805	.	+	.	transcript_id "PSAT_LOCUS1023"; gene_id "PSAT_LOCUS1023"; gene_name "PSAT_LOCUS1023"; xloc "XLOC_000727"; ref_gene_id "PSAT_LOCUS1023"; cmp_ref "PSAT_LOCUS1023"; class_code "="; tss_id "TSS755";
CAXLJN010000016.1	EMBL	exon	9567317	9567805	.	+	.	transcript_id "PSAT_LOCUS1023"; gene_id "PSAT_LOCUS1023"; exon_number "1";
CAXLJN010000016.1	EMBL	transcript	9568686	9569210	.	+	.	transcript_id "PSAT_LOCUS1024"; gene_id "PSAT_LOCUS1024"; gene_name "PSAT_LOCUS1024"; xloc "XLOC_000728"; ref_gene_id "PSAT_LOCUS1024"; cmp_ref "PSAT_LOCUS1024"; class_code "="; tss_id "TSS756";
CAXLJN010000016.1	EMBL	exon	9568686	9569210	.	+	.	transcript_id "PSAT_LOCUS1024"; gene_id "PSAT_LOCUS1024"; exon_number "1";
CAXLJN010000016.1	EMBL	transcript	9599209	9599802	.	+	.	transcript_id "PSAT_LOCUS1031"; gene_id "PSAT_LOCUS1031"; gene_name "PSAT_LOCUS1031"; xloc "XLOC_000729"; ref_gene_id "PSAT_LOCUS1031"; cmp_ref "PSAT_LOCUS1031"; class_code "="; tss_id "TSS757";
CAXLJN010000016.1	EMBL	exon	9599209	9599802	.	+	.	transcript_id "PSAT_LOCUS1031"; gene_id "PSAT_LOCUS1031"; exon_number "1";
CAXLJN010000016.1	StringTie	transcript	9624843	9626318	.	+	.	transcript_id "PSAT_LOCUS1034"; gene_id "MSTRG.312"; gene_name "PSAT_LOCUS1034"; xloc "XLOC_000730"; ref_gene_id "PSAT_LOCUS1034"; cmp_ref "PSAT_LOCUS1034"; class_code "="; tss_id "TSS758";
CAXLJN010000016.1	StringTie	exon	9624843	9626318	.	+	.	transcript_id "PSAT_LOCUS1034"; gene_id "MSTRG.312"; exon_number "1";
CAXLJN010000016.1	StringTie	transcript	9626341	9626754	.	+	.	transcript_id "PSAT_LOCUS1035"; gene_id "MSTRG.313"; gene_name "PSAT_LOCUS1035"; xloc "XLOC_000731"; ref_gene_id "PSAT_LOCUS1035"; cmp_ref "PSAT_LOCUS1035"; class_code "="; tss_id "TSS759";
CAXLJN010000016.1	StringTie	exon	9626341	9626754	.	+	.	transcript_id "PSAT_LOCUS1035"; gene_id "MSTRG.313"; exon_number "1";
CAXLJN010000016.1	EMBL	transcript	9655274	9656722	.	+	.	transcript_id "PSAT_LOCUS1040-2"; gene_id "PSAT_LOCUS1040"; gene_name "PSAT_LOCUS1040"; xloc "XLOC_000732"; ref_gene_id "PSAT_LOCUS1040"; contained_in "PSAT_LOCUS1040"; cmp_ref "PSAT_LOCUS1040-2"; class_code "="; tss_id "TSS760";
CAXLJN010000016.1	EMBL	exon	9655274	9656722	.	+	.	transcript_id "PSAT_LOCUS1040-2"; gene_id "PSAT_LOCUS1040"; exon_number "1";
CAXLJN010000016.1	EMBL	transcript	9655274	9656722	.	+	.	transcript_id "PSAT_LOCUS1040"; gene_id "PSAT_LOCUS1040"; gene_name "PSAT_LOCUS1040"; xloc "XLOC_000732"; ref_gene_id "PSAT_LOCUS1040"; cmp_ref "PSAT_LOCUS1040-2"; class_code "="; tss_id "TSS760";
CAXLJN010000016.1	EMBL	exon	9655274	9656722	.	+	.	transcript_id "PSAT_LOCUS1040"; gene_id "PSAT_LOCUS1040"; exon_number "1";
CAXLJN010000016.1	EMBL	transcript	9660107	9660418	.	+	.	transcript_id "PSAT_LOCUS1041"; gene_id "PSAT_LOCUS1041"; gene_name "PSAT_LOCUS1041"; xloc "XLOC_000733"; ref_gene_id "PSAT_LOCUS1041"; cmp_ref "PSAT_LOCUS1041"; class_code "="; tss_id "TSS761";
CAXLJN010000016.1	EMBL	exon	9660107	9660418	.	+	.	transcript_id "PSAT_LOCUS1041"; gene_id "PSAT_LOCUS1041"; exon_number "1";
CAXLJN010000016.1	EMBL	transcript	9680136	9681584	.	+	.	transcript_id "PSAT_LOCUS1046"; gene_id "PSAT_LOCUS1046"; gene_name "PSAT_LOCUS1046"; xloc "XLOC_000734"; ref_gene_id "PSAT_LOCUS1046"; cmp_ref "PSAT_LOCUS1046"; class_code "="; tss_id "TSS762";
CAXLJN010000016.1	EMBL	exon	9680136	9681584	.	+	.	transcript_id "PSAT_LOCUS1046"; gene_id "PSAT_LOCUS1046"; exon_number "1";
CAXLJN010000016.1	StringTie	transcript	9684969	9686030	.	+	.	transcript_id "PSAT_LOCUS1047"; gene_id "MSTRG.314"; gene_name "PSAT_LOCUS1047"; xloc "XLOC_000735"; ref_gene_id "PSAT_LOCUS1047"; cmp_ref "PSAT_LOCUS1047"; class_code "="; tss_id "TSS763";
CAXLJN010000016.1	StringTie	exon	9684969	9686030	.	+	.	transcript_id "PSAT_LOCUS1047"; gene_id "MSTRG.314"; exon_number "1";
CAXLJN010000016.1	StringTie	transcript	9708248	9709723	.	+	.	transcript_id "PSAT_LOCUS1049"; gene_id "MSTRG.315"; gene_name "PSAT_LOCUS1049"; xloc "XLOC_000736"; ref_gene_id "PSAT_LOCUS1049"; cmp_ref "PSAT_LOCUS1049"; class_code "="; tss_id "TSS764";
CAXLJN010000016.1	StringTie	exon	9708248	9709723	.	+	.	transcript_id "PSAT_LOCUS1049"; gene_id "MSTRG.315"; exon_number "1";
CAXLJN010000016.1	StringTie	transcript	9709746	9710159	.	+	.	transcript_id "PSAT_LOCUS1050"; gene_id "MSTRG.316"; gene_name "PSAT_LOCUS1050"; xloc "XLOC_000737"; ref_gene_id "PSAT_LOCUS1050"; cmp_ref "PSAT_LOCUS1050"; class_code "="; tss_id "TSS765";
CAXLJN010000016.1	StringTie	exon	9709746	9710159	.	+	.	transcript_id "PSAT_LOCUS1050"; gene_id "MSTRG.316"; exon_number "1";
CAXLJN010000016.1	EMBL	transcript	9711936	9712619	.	+	.	transcript_id "PSAT_LOCUS1051"; gene_id "PSAT_LOCUS1051"; gene_name "PSAT_LOCUS1051"; xloc "XLOC_000738"; ref_gene_id "PSAT_LOCUS1051"; cmp_ref "PSAT_LOCUS1051"; class_code "="; tss_id "TSS766";
CAXLJN010000016.1	EMBL	exon	9711936	9712619	.	+	.	transcript_id "PSAT_LOCUS1051"; gene_id "PSAT_LOCUS1051"; exon_number "1";
CAXLJN010000016.1	EMBL	transcript	9712748	9713224	.	+	.	transcript_id "PSAT_LOCUS1052"; gene_id "PSAT_LOCUS1052"; gene_name "PSAT_LOCUS1052"; xloc "XLOC_000739"; ref_gene_id "PSAT_LOCUS1052"; cmp_ref "PSAT_LOCUS1052"; class_code "="; tss_id "TSS767";
CAXLJN010000016.1	EMBL	exon	9712748	9713224	.	+	.	transcript_id "PSAT_LOCUS1052"; gene_id "PSAT_LOCUS1052"; exon_number "1";
CAXLJN010000016.1	EMBL	transcript	9768496	9769557	.	+	.	transcript_id "PSAT_LOCUS1057"; gene_id "PSAT_LOCUS1057"; gene_name "PSAT_LOCUS1057"; xloc "XLOC_000740"; ref_gene_id "PSAT_LOCUS1057"; cmp_ref "PSAT_LOCUS1057"; class_code "="; tss_id "TSS768";
CAXLJN010000016.1	EMBL	exon	9768496	9769557	.	+	.	transcript_id "PSAT_LOCUS1057"; gene_id "PSAT_LOCUS1057"; exon_number "1";
CAXLJN010000016.1	EMBL	transcript	9769703	9770926	.	+	.	transcript_id "PSAT_LOCUS1058-2"; gene_id "PSAT_LOCUS1058"; gene_name "PSAT_LOCUS1058"; xloc "XLOC_000741"; ref_gene_id "PSAT_LOCUS1058"; contained_in "PSAT_LOCUS1058"; cmp_ref "PSAT_LOCUS1058-2"; class_code "="; tss_id "TSS769";
CAXLJN010000016.1	EMBL	exon	9769703	9770926	.	+	.	transcript_id "PSAT_LOCUS1058-2"; gene_id "PSAT_LOCUS1058"; exon_number "1";
CAXLJN010000016.1	EMBL	transcript	9769703	9770926	.	+	.	transcript_id "PSAT_LOCUS1058"; gene_id "PSAT_LOCUS1058"; gene_name "PSAT_LOCUS1058"; xloc "XLOC_000741"; ref_gene_id "PSAT_LOCUS1058"; cmp_ref "PSAT_LOCUS1058-2"; class_code "="; tss_id "TSS769";
CAXLJN010000016.1	EMBL	exon	9769703	9770926	.	+	.	transcript_id "PSAT_LOCUS1058"; gene_id "PSAT_LOCUS1058"; exon_number "1";
CAXLJN010000016.1	EMBL	transcript	9782409	9782879	.	+	.	transcript_id "PSAT_LOCUS1062"; gene_id "PSAT_LOCUS1062"; gene_name "PSAT_LOCUS1062"; xloc "XLOC_000742"; ref_gene_id "PSAT_LOCUS1062"; cmp_ref "PSAT_LOCUS1062"; class_code "="; tss_id "TSS770";
CAXLJN010000016.1	EMBL	exon	9782409	9782879	.	+	.	transcript_id "PSAT_LOCUS1062"; gene_id "PSAT_LOCUS1062"; exon_number "1";
CAXLJN010000016.1	EMBL	transcript	9782966	9783736	.	+	.	transcript_id "PSAT_LOCUS1063"; gene_id "PSAT_LOCUS1063"; gene_name "PSAT_LOCUS1063"; xloc "XLOC_000743"; ref_gene_id "PSAT_LOCUS1063"; cmp_ref "PSAT_LOCUS1063"; class_code "="; tss_id "TSS771";
CAXLJN010000016.1	EMBL	exon	9782966	9783736	.	+	.	transcript_id "PSAT_LOCUS1063"; gene_id "PSAT_LOCUS1063"; exon_number "1";
CAXLJN010000016.1	EMBL	transcript	9800439	9801500	.	+	.	transcript_id "PSAT_LOCUS1064"; gene_id "PSAT_LOCUS1064"; gene_name "PSAT_LOCUS1064"; xloc "XLOC_000744"; ref_gene_id "PSAT_LOCUS1064"; cmp_ref "PSAT_LOCUS1064"; class_code "="; tss_id "TSS772";
CAXLJN010000016.1	EMBL	exon	9800439	9801500	.	+	.	transcript_id "PSAT_LOCUS1064"; gene_id "PSAT_LOCUS1064"; exon_number "1";
CAXLJN010000016.1	EMBL	transcript	9801646	9802869	.	+	.	transcript_id "PSAT_LOCUS1065-2"; gene_id "PSAT_LOCUS1065"; gene_name "PSAT_LOCUS1065"; xloc "XLOC_000745"; ref_gene_id "PSAT_LOCUS1065"; contained_in "PSAT_LOCUS1065"; cmp_ref "PSAT_LOCUS1065-2"; class_code "="; tss_id "TSS773";
CAXLJN010000016.1	EMBL	exon	9801646	9802869	.	+	.	transcript_id "PSAT_LOCUS1065-2"; gene_id "PSAT_LOCUS1065"; exon_number "1";
CAXLJN010000016.1	EMBL	transcript	9801646	9802869	.	+	.	transcript_id "PSAT_LOCUS1065"; gene_id "PSAT_LOCUS1065"; gene_name "PSAT_LOCUS1065"; xloc "XLOC_000745"; ref_gene_id "PSAT_LOCUS1065"; cmp_ref "PSAT_LOCUS1065-2"; class_code "="; tss_id "TSS773";
CAXLJN010000016.1	EMBL	exon	9801646	9802869	.	+	.	transcript_id "PSAT_LOCUS1065"; gene_id "PSAT_LOCUS1065"; exon_number "1";
CAXLJN010000016.1	EMBL	transcript	9814351	9814821	.	+	.	transcript_id "PSAT_LOCUS1068"; gene_id "PSAT_LOCUS1068"; gene_name "PSAT_LOCUS1068"; xloc "XLOC_000746"; ref_gene_id "PSAT_LOCUS1068"; cmp_ref "PSAT_LOCUS1068"; class_code "="; tss_id "TSS774";
CAXLJN010000016.1	EMBL	exon	9814351	9814821	.	+	.	transcript_id "PSAT_LOCUS1068"; gene_id "PSAT_LOCUS1068"; exon_number "1";
CAXLJN010000016.1	EMBL	transcript	9833496	9834110	.	+	.	transcript_id "PSAT_LOCUS1069"; gene_id "PSAT_LOCUS1069"; gene_name "PSAT_LOCUS1069"; xloc "XLOC_000747"; ref_gene_id "PSAT_LOCUS1069"; cmp_ref "PSAT_LOCUS1069"; class_code "="; tss_id "TSS775";
CAXLJN010000016.1	EMBL	exon	9833496	9834110	.	+	.	transcript_id "PSAT_LOCUS1069"; gene_id "PSAT_LOCUS1069"; exon_number "1";
CAXLJN010000016.1	EMBL	transcript	9861328	9862776	.	+	.	transcript_id "PSAT_LOCUS1076-2"; gene_id "PSAT_LOCUS1076"; gene_name "PSAT_LOCUS1076"; xloc "XLOC_000748"; ref_gene_id "PSAT_LOCUS1076"; contained_in "PSAT_LOCUS1076"; cmp_ref "PSAT_LOCUS1076-2"; class_code "="; tss_id "TSS776";
CAXLJN010000016.1	EMBL	exon	9861328	9862776	.	+	.	transcript_id "PSAT_LOCUS1076-2"; gene_id "PSAT_LOCUS1076"; exon_number "1";
CAXLJN010000016.1	EMBL	transcript	9861328	9862776	.	+	.	transcript_id "PSAT_LOCUS1076"; gene_id "PSAT_LOCUS1076"; gene_name "PSAT_LOCUS1076"; xloc "XLOC_000748"; ref_gene_id "PSAT_LOCUS1076"; cmp_ref "PSAT_LOCUS1076-2"; class_code "="; tss_id "TSS776";
CAXLJN010000016.1	EMBL	exon	9861328	9862776	.	+	.	transcript_id "PSAT_LOCUS1076"; gene_id "PSAT_LOCUS1076"; exon_number "1";
CAXLJN010000016.1	EMBL	transcript	9866161	9867222	.	+	.	transcript_id "PSAT_LOCUS1077"; gene_id "PSAT_LOCUS1077"; gene_name "PSAT_LOCUS1077"; xloc "XLOC_000749"; ref_gene_id "PSAT_LOCUS1077"; cmp_ref "PSAT_LOCUS1077"; class_code "="; tss_id "TSS777";
CAXLJN010000016.1	EMBL	exon	9866161	9867222	.	+	.	transcript_id "PSAT_LOCUS1077"; gene_id "PSAT_LOCUS1077"; exon_number "1";
CAXLJN010000016.1	EMBL	transcript	9873531	9873932	.	+	.	transcript_id "PSAT_LOCUS1078"; gene_id "PSAT_LOCUS1078"; gene_name "PSAT_LOCUS1078"; xloc "XLOC_000750"; ref_gene_id "PSAT_LOCUS1078"; cmp_ref "PSAT_LOCUS1078"; class_code "="; tss_id "TSS778";
CAXLJN010000016.1	EMBL	exon	9873531	9873932	.	+	.	transcript_id "PSAT_LOCUS1078"; gene_id "PSAT_LOCUS1078"; exon_number "1";
CAXLJN010000016.1	EMBL	transcript	9876270	9876698	.	+	.	transcript_id "PSAT_LOCUS1079"; gene_id "PSAT_LOCUS1079"; gene_name "PSAT_LOCUS1079"; xloc "XLOC_000751"; ref_gene_id "PSAT_LOCUS1079"; cmp_ref "PSAT_LOCUS1079"; class_code "="; tss_id "TSS779";
CAXLJN010000016.1	EMBL	exon	9876270	9876698	.	+	.	transcript_id "PSAT_LOCUS1079"; gene_id "PSAT_LOCUS1079"; exon_number "1";
CAXLJN010000016.1	EMBL	transcript	9877998	9878357	.	+	.	transcript_id "PSAT_LOCUS1080"; gene_id "PSAT_LOCUS1080"; gene_name "PSAT_LOCUS1080"; xloc "XLOC_000752"; ref_gene_id "PSAT_LOCUS1080"; cmp_ref "PSAT_LOCUS1080"; class_code "="; tss_id "TSS780";
CAXLJN010000016.1	EMBL	exon	9877998	9878357	.	+	.	transcript_id "PSAT_LOCUS1080"; gene_id "PSAT_LOCUS1080"; exon_number "1";
CAXLJN010000016.1	EMBL	transcript	9878478	9878846	.	+	.	transcript_id "PSAT_LOCUS1081"; gene_id "PSAT_LOCUS1081"; gene_name "PSAT_LOCUS1081"; xloc "XLOC_000753"; ref_gene_id "PSAT_LOCUS1081"; cmp_ref "PSAT_LOCUS1081"; class_code "="; tss_id "TSS781";
CAXLJN010000016.1	EMBL	exon	9878478	9878846	.	+	.	transcript_id "PSAT_LOCUS1081"; gene_id "PSAT_LOCUS1081"; exon_number "1";
CAXLJN010000016.1	EMBL	transcript	9880783	9881199	.	+	.	transcript_id "PSAT_LOCUS1082"; gene_id "PSAT_LOCUS1082"; gene_name "PSAT_LOCUS1082"; xloc "XLOC_000754"; ref_gene_id "PSAT_LOCUS1082"; cmp_ref "PSAT_LOCUS1082"; class_code "="; tss_id "TSS782";
CAXLJN010000016.1	EMBL	exon	9880783	9881199	.	+	.	transcript_id "PSAT_LOCUS1082"; gene_id "PSAT_LOCUS1082"; exon_number "1";
CAXLJN010000016.1	EMBL	transcript	9881279	9882286	.	+	.	transcript_id "PSAT_LOCUS1083"; gene_id "PSAT_LOCUS1083"; gene_name "PSAT_LOCUS1083"; xloc "XLOC_000755"; ref_gene_id "PSAT_LOCUS1083"; cmp_ref "PSAT_LOCUS1083"; class_code "="; tss_id "TSS783";
CAXLJN010000016.1	EMBL	exon	9881279	9882286	.	+	.	transcript_id "PSAT_LOCUS1083"; gene_id "PSAT_LOCUS1083"; exon_number "1";
CAXLJN010000016.1	EMBL	transcript	9895574	9896635	.	+	.	transcript_id "PSAT_LOCUS1088"; gene_id "PSAT_LOCUS1088"; gene_name "PSAT_LOCUS1088"; xloc "XLOC_000756"; ref_gene_id "PSAT_LOCUS1088"; cmp_ref "PSAT_LOCUS1088"; class_code "="; tss_id "TSS784";
CAXLJN010000016.1	EMBL	exon	9895574	9896635	.	+	.	transcript_id "PSAT_LOCUS1088"; gene_id "PSAT_LOCUS1088"; exon_number "1";
CAXLJN010000016.1	EMBL	transcript	9896781	9898004	.	+	.	transcript_id "PSAT_LOCUS1089"; gene_id "PSAT_LOCUS1089"; gene_name "PSAT_LOCUS1089"; xloc "XLOC_000757"; ref_gene_id "PSAT_LOCUS1089"; cmp_ref "PSAT_LOCUS1089"; class_code "="; tss_id "TSS785";
CAXLJN010000016.1	EMBL	exon	9896781	9898004	.	+	.	transcript_id "PSAT_LOCUS1089"; gene_id "PSAT_LOCUS1089"; exon_number "1";
CAXLJN010000016.1	EMBL	transcript	9924637	9924960	.	+	.	transcript_id "PSAT_LOCUS1093-2"; gene_id "PSAT_LOCUS1093"; gene_name "PSAT_LOCUS1093"; xloc "XLOC_000758"; ref_gene_id "PSAT_LOCUS1093"; cmp_ref "PSAT_LOCUS1093-2"; class_code "="; tss_id "TSS786";
CAXLJN010000016.1	EMBL	exon	9924637	9924960	.	+	.	transcript_id "PSAT_LOCUS1093-2"; gene_id "PSAT_LOCUS1093"; exon_number "1";
CAXLJN010000016.1	EMBL	transcript	9924637	9925199	.	+	.	transcript_id "PSAT_LOCUS1093"; gene_id "PSAT_LOCUS1093"; gene_name "PSAT_LOCUS1093"; xloc "XLOC_000758"; ref_gene_id "PSAT_LOCUS1093"; cmp_ref "PSAT_LOCUS1093"; class_code "="; tss_id "TSS786";
CAXLJN010000016.1	EMBL	exon	9924637	9924922	.	+	.	transcript_id "PSAT_LOCUS1093"; gene_id "PSAT_LOCUS1093"; exon_number "1";
CAXLJN010000016.1	EMBL	exon	9925048	9925199	.	+	.	transcript_id "PSAT_LOCUS1093"; gene_id "PSAT_LOCUS1093"; exon_number "2";
CAXLJN010000016.1	EMBL	transcript	9924993	9925199	.	+	.	transcript_id "PSAT_LOCUS1094"; gene_id "PSAT_LOCUS1094"; gene_name "PSAT_LOCUS1094"; xloc "XLOC_000758"; ref_gene_id "PSAT_LOCUS1094"; cmp_ref "PSAT_LOCUS1094"; class_code "="; tss_id "TSS787";
CAXLJN010000016.1	EMBL	exon	9924993	9925199	.	+	.	transcript_id "PSAT_LOCUS1094"; gene_id "PSAT_LOCUS1094"; exon_number "1";
CAXLJN010000016.1	EMBL	transcript	9925376	9926322	.	+	.	transcript_id "PSAT_LOCUS1095"; gene_id "PSAT_LOCUS1095"; gene_name "PSAT_LOCUS1095"; xloc "XLOC_000759"; ref_gene_id "PSAT_LOCUS1095"; cmp_ref "PSAT_LOCUS1095"; class_code "="; tss_id "TSS788";
CAXLJN010000016.1	EMBL	exon	9925376	9925505	.	+	.	transcript_id "PSAT_LOCUS1095"; gene_id "PSAT_LOCUS1095"; exon_number "1";
CAXLJN010000016.1	EMBL	exon	9925738	9925793	.	+	.	transcript_id "PSAT_LOCUS1095"; gene_id "PSAT_LOCUS1095"; exon_number "2";
CAXLJN010000016.1	EMBL	exon	9926122	9926322	.	+	.	transcript_id "PSAT_LOCUS1095"; gene_id "PSAT_LOCUS1095"; exon_number "3";
CAXLJN010000016.1	EMBL	transcript	9935844	9938120	.	+	.	transcript_id "PSAT_LOCUS1097"; gene_id "PSAT_LOCUS1097"; gene_name "PSAT_LOCUS1097"; xloc "XLOC_000760"; ref_gene_id "PSAT_LOCUS1097"; cmp_ref "PSAT_LOCUS1097"; class_code "="; tss_id "TSS789";
CAXLJN010000016.1	EMBL	exon	9935844	9938120	.	+	.	transcript_id "PSAT_LOCUS1097"; gene_id "PSAT_LOCUS1097"; exon_number "1";
CAXLJN010000016.1	EMBL	transcript	9938146	9940350	.	+	.	transcript_id "PSAT_LOCUS1098"; gene_id "PSAT_LOCUS1098"; gene_name "PSAT_LOCUS1098"; xloc "XLOC_000761"; ref_gene_id "PSAT_LOCUS1098"; cmp_ref "PSAT_LOCUS1098"; class_code "="; tss_id "TSS790";
CAXLJN010000016.1	EMBL	exon	9938146	9940350	.	+	.	transcript_id "PSAT_LOCUS1098"; gene_id "PSAT_LOCUS1098"; exon_number "1";
CAXLJN010000016.1	EMBL	transcript	9940554	9940856	.	+	.	transcript_id "PSAT_LOCUS1099"; gene_id "PSAT_LOCUS1099"; gene_name "PSAT_LOCUS1099"; xloc "XLOC_000762"; ref_gene_id "PSAT_LOCUS1099"; cmp_ref "PSAT_LOCUS1099"; class_code "="; tss_id "TSS791";
CAXLJN010000016.1	EMBL	exon	9940554	9940856	.	+	.	transcript_id "PSAT_LOCUS1099"; gene_id "PSAT_LOCUS1099"; exon_number "1";
CAXLJN010000016.1	EMBL	transcript	9955394	9955864	.	+	.	transcript_id "PSAT_LOCUS1101"; gene_id "PSAT_LOCUS1101"; gene_name "PSAT_LOCUS1101"; xloc "XLOC_000763"; ref_gene_id "PSAT_LOCUS1101"; cmp_ref "PSAT_LOCUS1101"; class_code "="; tss_id "TSS792";
CAXLJN010000016.1	EMBL	exon	9955394	9955864	.	+	.	transcript_id "PSAT_LOCUS1101"; gene_id "PSAT_LOCUS1101"; exon_number "1";
CAXLJN010000016.1	EMBL	transcript	9956266	9956721	.	+	.	transcript_id "PSAT_LOCUS1102"; gene_id "PSAT_LOCUS1102"; gene_name "PSAT_LOCUS1102"; xloc "XLOC_000764"; ref_gene_id "PSAT_LOCUS1102"; cmp_ref "PSAT_LOCUS1102"; class_code "="; tss_id "TSS793";
CAXLJN010000016.1	EMBL	exon	9956266	9956721	.	+	.	transcript_id "PSAT_LOCUS1102"; gene_id "PSAT_LOCUS1102"; exon_number "1";
CAXLJN010000016.1	EMBL	transcript	10000157	10003369	.	+	.	transcript_id "PSAT_LOCUS1105"; gene_id "PSAT_LOCUS1105"; gene_name "PSAT_LOCUS1105"; xloc "XLOC_000765"; ref_gene_id "PSAT_LOCUS1105"; cmp_ref "PSAT_LOCUS1105"; class_code "="; tss_id "TSS794";
CAXLJN010000016.1	EMBL	exon	10000157	10003369	.	+	.	transcript_id "PSAT_LOCUS1105"; gene_id "PSAT_LOCUS1105"; exon_number "1";
CAXLJN010000016.1	EMBL	transcript	10003396	10003833	.	+	.	transcript_id "PSAT_LOCUS1106"; gene_id "PSAT_LOCUS1106"; gene_name "PSAT_LOCUS1106"; xloc "XLOC_000766"; ref_gene_id "PSAT_LOCUS1106"; cmp_ref "PSAT_LOCUS1106"; class_code "="; tss_id "TSS795";
CAXLJN010000016.1	EMBL	exon	10003396	10003833	.	+	.	transcript_id "PSAT_LOCUS1106"; gene_id "PSAT_LOCUS1106"; exon_number "1";
CAXLJN010000016.1	EMBL	transcript	10015188	10016693	.	+	.	transcript_id "PSAT_LOCUS1107"; gene_id "PSAT_LOCUS1107"; gene_name "PSAT_LOCUS1107"; xloc "XLOC_000767"; ref_gene_id "PSAT_LOCUS1107"; cmp_ref "PSAT_LOCUS1107"; class_code "="; tss_id "TSS796";
CAXLJN010000016.1	EMBL	exon	10015188	10016693	.	+	.	transcript_id "PSAT_LOCUS1107"; gene_id "PSAT_LOCUS1107"; exon_number "1";
CAXLJN010000016.1	EMBL	transcript	10023233	10023928	.	+	.	transcript_id "PSAT_LOCUS1108"; gene_id "PSAT_LOCUS1108"; gene_name "PSAT_LOCUS1108"; xloc "XLOC_000768"; ref_gene_id "PSAT_LOCUS1108"; cmp_ref "PSAT_LOCUS1108"; class_code "="; tss_id "TSS797";
CAXLJN010000016.1	EMBL	exon	10023233	10023928	.	+	.	transcript_id "PSAT_LOCUS1108"; gene_id "PSAT_LOCUS1108"; exon_number "1";
CAXLJN010000016.1	EMBL	transcript	10024065	10025093	.	+	.	transcript_id "PSAT_LOCUS1109-2"; gene_id "PSAT_LOCUS1109"; gene_name "PSAT_LOCUS1109"; xloc "XLOC_000769"; ref_gene_id "PSAT_LOCUS1109"; contained_in "PSAT_LOCUS1109"; cmp_ref "PSAT_LOCUS1109-2"; class_code "="; tss_id "TSS798";
[truncated: 376,610+ more rows]
